# Supplementary material for: Crystal structure and Hirshfeld surface analysis of (Z)-6-[(2-hy­droxy-4-methyl­anilino)­methyl­idene]-4-methyl­cyclo­hexa-2,4-dien-1-one
Source: Acta Crystallogr E Crystallogr Commun. 2019 May 14;75(Pt 6):785–8. doi: 10.1107/S2056989019006583 (PMC6658948; doi:10.1107/S2056989019006583)
Supplement: Supplementary file 1 [file e-75-00785-sup1.cif]

##############################################################################
#                                                                            #
# This CIF contains the data in a paper accepted for publication in          #
# Acta Crystallographica Section E. It conforms to the requirements of       #
# Notes for Authors for Acta Crystallographica Section E, and has been       #
# peer reviewed under the auspices of the IUCr Commission on Journals.       #
#                                                                            #
# Full details of the Crystallographic Information File format               #
# are given in the paper "The Crystallographic Information File (CIF):       #
# a New Standard Archive File for Crystallography" by S. R. Hall, F. H.      #
# Allen and I. D. Brown [Acta Cryst. (1991), A47, 655-685].                  #
#                                                                            #
# The current version of the core CIF dictionary is obtainable from          #
# ftp://ftp.iucr.org/pub/cif_core.dic.                                       #
#                                                                            #
# Software is freely available for graphical display of the structure(s)     #
# in this CIF. For information consult the CIF software page                 #
# http://www.iucr.org/resources/cif/software.                                #
#                                                                            #
# This file may be used for bona fide research purposes within the           #
# scientific community so long as proper attribution is given to the journal # 
# article from which it was obtained.                                        #
#                                                                            #
##############################################################################
data_I
_database_code_depnum_ccdc_archive 'CCDC 1902148'
_audit_creation_method     'SHELXL-2017/1'
_journal_date_recd_electronic     2019-04-22
_journal_date_accepted     2019-05-08
_journal_name_full     'Acta Crystallographica, Section E'
_journal_year     2019
_journal_volume     75
_journal_issue      6
_journal_page_first     785
_journal_page_last     788
_journal_paper_category     GO
_journal_paper_doi     10.1107/S2056989019006583
_journal_coeditor_code     WM5504
_publ_contact_author_name     'Igor O. Fritsky'
_publ_contact_author_address
;
Taras Shevchenko National University of Kyiv, Department of Chemistry,
64, Vladimirska Str., Kiev 01601, Ukraine
;
_publ_contact_author_email     'sevgi.kansiz85@gmail.com, ifritsky@univ.kiev.ua'
_publ_contact_author_fax     '+380 44 2393393'
_publ_contact_author_phone     '+380 44 2393393'
_publ_section_title
;\
Crystal structure and Hirshfeld surface analysis of
(<i>Z</i>)-6-[(2-hydroxy-4-methylanilino)methylidene]-4-\
methylcyclohexa-2,4-dien-1-one
;
loop_
    _publ_author_name
    _publ_author_footnote
    _publ_author_address
    'Kansiz, Sevgi' .
;
Ondokuz May\?is University, Faculty of Arts and Sciences, Department of Physics,
55139, Kurupelit, Samsun,
Turkey
;
    'Aydin, Alev Sema' .
;
Ondokuz May\?is University, Faculty of Arts and Sciences, Department of Physics,
55139, Samsun,
Turkey
;
    'Dege, Necmi' .
;
Ondokuz May\?is University, Faculty of Arts and Sciences, Department of Physics,
55139, Samsun,
Turkey
;
    'Agar, Erbil' .
;
Ondokuz May\?is University, Faculty of Arts and Sciences,
Department of Chemistry,
55139, Samsun,
Turkey
;
    'Fritsky, Igor O.' .
;
Taras Shevchenko National University of Kyiv, Department of Chemistry, 64,
Vladimirska Str., Kiev 01601,
Ukraine
;
_publ_section_synopsis
;
In the crystal structure of the title compound, the molecules are linked by
pairs of O---H...O hydrogen bonds, forming inversion dimers with an
<i>R</i>^2^~2~(18) ring motif.
;
_chemical_name_systematic
;\
(<i>Z</i>)-6-[(2-Hydroxy-4-methylanilino)methylidene]-4-\
methylcyclohexa-2,4-dien-1-one
;
_chemical_name_common     ?
_chemical_formula_moiety     'C15 H15 N O2'
_chemical_formula_sum     'C15 H15 N O2'
_chemical_formula_iupac     'C15 H15 N O2'
_chemical_formula_weight     241.28
_chemical_melting_point     ?
_space_group_crystal_system     monoclinic
_space_group_name_H-M_alt     'P 21/c'
_space_group_name_Hall     '-P 2ybc'
loop_
    _space_group_symop_operation_xyz
    'x, y, z'
    '-x, y+1/2, -z+1/2'
    '-x, -y, -z'
    'x, -y-1/2, z-1/2'
_cell_length_a     11.3954(19)
_cell_length_b     11.746(2)
_cell_length_c     10.3067(17)
_cell_angle_alpha     90
_cell_angle_beta     115.940(12)
_cell_angle_gamma     90
_cell_volume     1240.6(4)
_cell_formula_units_Z     4
_cell_measurement_reflns_used     15101
_cell_measurement_theta_min     2.80
_cell_measurement_theta_max     30.93
_cell_measurement_temperature     296(2)
_exptl_crystal_description     'prism'
_exptl_crystal_colour     'red'
_exptl_crystal_size_max     0.570
_exptl_crystal_size_mid     0.500
_exptl_crystal_size_min     0.440
_exptl_crystal_density_diffrn     1.292
_exptl_crystal_density_meas     ?
_exptl_crystal_density_method     ?
_exptl_crystal_F_000     512
_exptl_absorpt_coefficient_mu     0.086
_exptl_absorpt_correction_type     integration
_exptl_absorpt_process_details
;
(X-RED32; Stoe & Cie, 2002)
;
_exptl_absorpt_correction_T_min     0.9615
_exptl_absorpt_correction_T_max     0.9745
_diffrn_ambient_temperature     296(2)
_diffrn_source     'sealed X-ray tube, 12 x 0.4 mm long-fine focus'
_diffrn_radiation_type     MoK\a
_diffrn_radiation_wavelength     0.71073
_diffrn_measurement_device_type     'Stoe IPDS 2'
_diffrn_measurement_method     'rotation method'
_diffrn_detector_area_resol_mean     6.67
_diffrn_reflns_number     6997
_diffrn_reflns_av_R_equivalents     0.0606
_diffrn_reflns_av_unetI/netI     0.0675
_diffrn_reflns_theta_min     2.799
_diffrn_reflns_theta_max     25.997
_diffrn_reflns_theta_full     25.242
_diffrn_measured_fraction_theta_max     0.993
_diffrn_measured_fraction_theta_full     0.992
_diffrn_reflns_limit_h_min     -14
_diffrn_reflns_limit_h_max     13
_diffrn_reflns_limit_k_min     -14
_diffrn_reflns_limit_k_max     11
_diffrn_reflns_limit_l_min     -12
_diffrn_reflns_limit_l_max     12
_refine_special_details     ?
_reflns_number_total     2417
_reflns_number_gt     1261
_reflns_threshold_expression     'I > 2\s(I)'
_refine_ls_structure_factor_coef     Fsqd
_refine_ls_matrix_type     full
_refine_ls_R_factor_all     0.1368
_refine_ls_R_factor_gt     0.0643
_refine_ls_wR_factor_gt     0.1300
_refine_ls_wR_factor_ref     0.1564
_refine_ls_goodness_of_fit_ref     0.987
_refine_ls_restrained_S_all     0.987
_refine_ls_number_reflns     2417
_refine_ls_number_parameters     171
_refine_ls_number_restraints     0
_refine_ls_hydrogen_treatment     mixed
_refine_ls_weighting_scheme     calc
_refine_ls_weighting_details
                      'w=1/[\s^2^(Fo^2^)+(0.0717P)^2^] where P=(Fo^2^+2Fc^2^)/3'
_atom_sites_solution_hydrogens     mixed
_atom_sites_solution_primary     ?
_atom_sites_solution_secondary     ?
_refine_ls_shift/su_max     0.000
_refine_ls_shift/su_mean     0.000
_refine_diff_density_max     0.157
_refine_diff_density_min     -0.142
_refine_ls_extinction_method
;
SHELXL2017 (Sheldrick, 2015b)
;
_refine_ls_extinction_coef     0.007(2)
_refine_ls_extinction_expression
                                  'Fc^*^=kFc[1+0.001xFc^2^\l^3^/sin(2\q)]^-1/4^'
loop_
    _atom_type_symbol
    _atom_type_description
    _atom_type_scat_dispersion_real
    _atom_type_scat_dispersion_imag
    _atom_type_scat_source
    'C' 'C' 0.0033 0.0016
                         'International Tables Vol C Tables 4.2.6.8 and 6.1.1.4'
    'H' 'H' 0.0000 0.0000
                         'International Tables Vol C Tables 4.2.6.8 and 6.1.1.4'
    'N' 'N' 0.0061 0.0033
                         'International Tables Vol C Tables 4.2.6.8 and 6.1.1.4'
    'O' 'O' 0.0106 0.0060
                         'International Tables Vol C Tables 4.2.6.8 and 6.1.1.4'
_computing_data_collection
;
X-AREA (Stoe & Cie, 2002)
;
_computing_cell_refinement
;
X-AREA (Stoe & Cie, 2002)
;
_computing_data_reduction
;
X-RED (Stoe & Cie, 2002)
;
_computing_structure_solution
;
SHELXT2017 (Sheldrick, 2015a)
;
_computing_structure_refinement
;
SHELXL2018 (Sheldrick, 2015b)
;
_computing_molecular_graphics
;
PLATON (Spek, 2009)
;
_computing_publication_material
;
WinGX (Farrugia, 2012), SHELXL2018 (Sheldrick, 2015b),
PLATON (Spek, 2009) and publCIF (Westrip, 2010)
;
loop_
    _atom_site_type_symbol
    _atom_site_label
    _atom_site_fract_x
    _atom_site_fract_y
    _atom_site_fract_z
    _atom_site_U_iso_or_equiv
    _atom_site_adp_type
    _atom_site_calc_flag
    _atom_site_occupancy
    _atom_site_disorder_assembly
    _atom_site_disorder_group
    O O1 0.3892(2) 0.58075(18) 0.4721(3) 0.0775(7) Uani d 1 . .
    H H1 0.379271 0.539357 0.530605 0.116 Uiso calc 1 . .
    O O2 0.6238(2) 0.57505(18) 0.3518(2) 0.0735(7) Uani d 1 . .
    N N1 0.4922(3) 0.7437(3) 0.3822(3) 0.0581(7) Uani d 1 . .
    C C9 0.6549(3) 0.7665(2) 0.2975(3) 0.0544(7) Uani d 1 . .
    C C1 0.3454(3) 0.6868(3) 0.4791(3) 0.0563(7) Uani d 1 . .
    C C8 0.5565(3) 0.8082(3) 0.3317(3) 0.0599(8) Uani d 1 . .
    H H8 0.536018 0.885293 0.317983 0.072 Uiso calc 1 . .
    C C6 0.3978(3) 0.7746(2) 0.4288(3) 0.0546(7) Uani d 1 . .
    C C2 0.2544(3) 0.7113(3) 0.5301(3) 0.0613(8) Uani d 1 . .
    H H2A 0.219587 0.652120 0.562261 0.074 Uiso calc 1 . .
    C C3 0.2140(3) 0.8211(3) 0.5343(3) 0.0592(8) Uani d 1 . .
    C C11 0.8287(3) 0.8104(3) 0.2270(3) 0.0603(8) Uani d 1 . .
    C C14 0.6898(3) 0.6484(3) 0.3155(3) 0.0599(8) Uani d 1 . .
    C C10 0.7254(3) 0.8436(3) 0.2515(3) 0.0628(8) Uani d 1 . .
    H H10 0.700067 0.919577 0.237683 0.075 Uiso calc 1 . .
    C C5 0.3571(3) 0.8851(3) 0.4324(3) 0.0642(8) Uani d 1 . .
    H H5 0.390952 0.944514 0.399559 0.077 Uiso calc 1 . .
    C C4 0.2668(3) 0.9080(3) 0.4843(3) 0.0670(8) Uani d 1 . .
    H H4 0.240644 0.982737 0.485967 0.080 Uiso calc 1 . .
    C C12 0.8638(3) 0.6949(3) 0.2488(3) 0.0681(9) Uani d 1 . .
    H H12 0.934719 0.670249 0.234291 0.082 Uiso calc 1 . .
    C C13 0.7972(3) 0.6170(3) 0.2906(3) 0.0688(9) Uani d 1 . .
    H H13 0.823971 0.541368 0.302935 0.083 Uiso calc 1 . .
    C C7 0.1151(3) 0.8461(3) 0.5909(3) 0.0762(10) Uani d 1 . .
    H H7A 0.031563 0.816866 0.524800 0.114 Uiso calc 1 . .
    H H7B 0.109049 0.926922 0.600598 0.114 Uiso calc 1 . .
    H H7C 0.141812 0.810509 0.683322 0.114 Uiso calc 1 . .
    C C15 0.9064(3) 0.8936(3) 0.1829(4) 0.0769(10) Uani d 1 . .
    H H15A 0.861304 0.965184 0.157474 0.115 Uiso calc 1 . .
    H H15B 0.916047 0.863810 0.101333 0.115 Uiso calc 1 . .
    H H15C 0.990962 0.904493 0.261813 0.115 Uiso calc 1 . .
    H H1A 0.516(4) 0.673(4) 0.387(4) 0.088(12) Uiso d 1 . .
loop_
    _atom_site_aniso_label
    _atom_site_aniso_U_11
    _atom_site_aniso_U_22
    _atom_site_aniso_U_33
    _atom_site_aniso_U_12
    _atom_site_aniso_U_13
    _atom_site_aniso_U_23
    O1 0.1026(18) 0.0475(13) 0.1056(17) 0.0073(13) 0.0671(15) 0.0093(11)
    O2 0.0894(16) 0.0526(13) 0.0949(14) -0.0002(12) 0.0555(13) 0.0079(11)
    N1 0.0611(17) 0.0488(17) 0.0674(15) 0.0035(14) 0.0308(13) 0.0064(12)
    C9 0.0583(18) 0.0501(18) 0.0558(16) 0.0016(15) 0.0259(15) 0.0034(13)
    C1 0.0612(19) 0.0484(18) 0.0586(16) 0.0013(16) 0.0254(15) 0.0019(13)
    C8 0.0620(19) 0.0505(18) 0.0669(17) -0.0019(16) 0.0281(15) 0.0050(14)
    C6 0.0550(18) 0.0498(18) 0.0602(16) 0.0033(15) 0.0262(14) 0.0031(13)
    C2 0.068(2) 0.056(2) 0.0655(17) -0.0049(16) 0.0342(16) 0.0039(14)
    C3 0.0591(19) 0.063(2) 0.0557(16) 0.0044(17) 0.0251(14) 0.0027(14)
    C11 0.063(2) 0.063(2) 0.0601(16) -0.0045(17) 0.0318(15) -0.0012(14)
    C14 0.065(2) 0.0535(19) 0.0620(16) -0.0024(16) 0.0288(15) -0.0002(14)
    C10 0.067(2) 0.0563(19) 0.0648(17) -0.0033(17) 0.0283(16) 0.0005(14)
    C5 0.0658(19) 0.0512(19) 0.0800(19) -0.0004(17) 0.0359(17) 0.0060(15)
    C4 0.072(2) 0.0526(19) 0.084(2) 0.0078(17) 0.0406(18) 0.0011(16)
    C12 0.071(2) 0.069(2) 0.0735(19) 0.0016(18) 0.0400(17) -0.0055(16)
    C13 0.082(2) 0.0532(19) 0.081(2) 0.0030(18) 0.0450(19) -0.0030(16)
    C7 0.073(2) 0.085(3) 0.078(2) 0.0082(19) 0.0403(18) 0.0022(17)
    C15 0.078(2) 0.081(3) 0.084(2) -0.011(2) 0.0477(19) -0.0013(18)
_geom_special_details
;
 All esds (except the esd in the dihedral angle between two l.s. planes)
 are estimated using the full covariance matrix.  The cell esds are taken
 into account individually in the estimation of esds in distances, angles
 and torsion angles; correlations between esds in cell parameters are only
 used when they are defined by crystal symmetry.  An approximate (isotropic)
 treatment of cell esds is used for estimating esds involving l.s. planes.
;
loop_
    _geom_bond_atom_site_label_1
    _geom_bond_atom_site_label_2
    _geom_bond_site_symmetry_2
    _geom_bond_distance
    _geom_bond_publ_flag
    O1 C1 . 1.356(3) ?
    O1 H1 . 0.8200 ?
    O2 C14 . 1.302(4) ?
    N1 C8 . 1.310(4) ?
    N1 C6 . 1.404(4) ?
    N1 H1A . 0.87(4) ?
    C9 C8 . 1.403(4) ?
    C9 C10 . 1.422(4) ?
    C9 C14 . 1.433(4) ?
    C1 C2 . 1.383(4) ?
    C1 C6 . 1.400(4) ?
    C8 H8 . 0.9300 ?
    C6 C5 . 1.385(4) ?
    C2 C3 . 1.377(4) ?
    C2 H2A . 0.9300 ?
    C3 C4 . 1.393(4) ?
    C3 C7 . 1.506(4) ?
    C11 C10 . 1.365(4) ?
    C11 C12 . 1.405(4) ?
    C11 C15 . 1.516(4) ?
    C14 C13 . 1.404(4) ?
    C10 H10 . 0.9300 ?
    C5 C4 . 1.377(4) ?
    C5 H5 . 0.9300 ?
    C4 H4 . 0.9300 ?
    C12 C13 . 1.373(4) ?
    C12 H12 . 0.9300 ?
    C13 H13 . 0.9300 ?
    C7 H7A . 0.9600 ?
    C7 H7B . 0.9600 ?
    C7 H7C . 0.9600 ?
    C15 H15A . 0.9600 ?
    C15 H15B . 0.9600 ?
    C15 H15C . 0.9600 ?
loop_
    _geom_angle_atom_site_label_1
    _geom_angle_atom_site_label_2
    _geom_angle_atom_site_label_3
    _geom_angle_site_symmetry_1
    _geom_angle_site_symmetry_3
    _geom_angle
    _geom_angle_publ_flag
    C1 O1 H1 . . 109.5 ?
    C8 N1 C6 . . 129.1(3) ?
    C8 N1 H1A . . 111(2) ?
    C6 N1 H1A . . 120(2) ?
    C8 C9 C10 . . 119.4(3) ?
    C8 C9 C14 . . 120.9(2) ?
    C10 C9 C14 . . 119.6(3) ?
    O1 C1 C2 . . 124.5(3) ?
    O1 C1 C6 . . 115.5(2) ?
    C2 C1 C6 . . 120.0(3) ?
    N1 C8 C9 . . 123.0(3) ?
    N1 C8 H8 . . 118.5 ?
    C9 C8 H8 . . 118.5 ?
    C5 C6 C1 . . 118.5(3) ?
    C5 C6 N1 . . 124.6(3) ?
    C1 C6 N1 . . 116.8(3) ?
    C3 C2 C1 . . 121.6(3) ?
    C3 C2 H2A . . 119.2 ?
    C1 C2 H2A . . 119.2 ?
    C2 C3 C4 . . 118.0(3) ?
    C2 C3 C7 . . 120.8(3) ?
    C4 C3 C7 . . 121.2(3) ?
    C10 C11 C12 . . 117.0(3) ?
    C10 C11 C15 . . 122.4(3) ?
    C12 C11 C15 . . 120.5(3) ?
    O2 C14 C13 . . 122.6(3) ?
    O2 C14 C9 . . 121.0(3) ?
    C13 C14 C9 . . 116.4(3) ?
    C11 C10 C9 . . 122.6(3) ?
    C11 C10 H10 . . 118.7 ?
    C9 C10 H10 . . 118.7 ?
    C4 C5 C6 . . 120.6(3) ?
    C4 C5 H5 . . 119.7 ?
    C6 C5 H5 . . 119.7 ?
    C5 C4 C3 . . 121.2(3) ?
    C5 C4 H4 . . 119.4 ?
    C3 C4 H4 . . 119.4 ?
    C13 C12 C11 . . 122.4(3) ?
    C13 C12 H12 . . 118.8 ?
    C11 C12 H12 . . 118.8 ?
    C12 C13 C14 . . 121.9(3) ?
    C12 C13 H13 . . 119.1 ?
    C14 C13 H13 . . 119.1 ?
    C3 C7 H7A . . 109.5 ?
    C3 C7 H7B . . 109.5 ?
    H7A C7 H7B . . 109.5 ?
    C3 C7 H7C . . 109.5 ?
    H7A C7 H7C . . 109.5 ?
    H7B C7 H7C . . 109.5 ?
    C11 C15 H15A . . 109.5 ?
    C11 C15 H15B . . 109.5 ?
    H15A C15 H15B . . 109.5 ?
    C11 C15 H15C . . 109.5 ?
    H15A C15 H15C . . 109.5 ?
    H15B C15 H15C . . 109.5 ?
loop_
    _geom_torsion_atom_site_label_1
    _geom_torsion_atom_site_label_2
    _geom_torsion_atom_site_label_3
    _geom_torsion_atom_site_label_4
    _geom_torsion_site_symmetry_1
    _geom_torsion_site_symmetry_2
    _geom_torsion_site_symmetry_3
    _geom_torsion_site_symmetry_4
    _geom_torsion
    _geom_torsion_publ_flag
    C6 N1 C8 C9 . . . . 175.8(3) ?
    C10 C9 C8 N1 . . . . -176.2(3) ?
    C14 C9 C8 N1 . . . . 0.5(4) ?
    O1 C1 C6 C5 . . . . 179.8(3) ?
    C2 C1 C6 C5 . . . . 0.4(4) ?
    O1 C1 C6 N1 . . . . -2.2(4) ?
    C2 C1 C6 N1 . . . . 178.4(3) ?
    C8 N1 C6 C5 . . . . -1.7(5) ?
    C8 N1 C6 C1 . . . . -179.5(3) ?
    O1 C1 C2 C3 . . . . 180.0(3) ?
    C6 C1 C2 C3 . . . . -0.7(4) ?
    C1 C2 C3 C4 . . . . 0.6(4) ?
    C1 C2 C3 C7 . . . . -179.7(3) ?
    C8 C9 C14 O2 . . . . 6.1(4) ?
    C10 C9 C14 O2 . . . . -177.2(3) ?
    C8 C9 C14 C13 . . . . -174.4(3) ?
    C10 C9 C14 C13 . . . . 2.3(4) ?
    C12 C11 C10 C9 . . . . 0.1(4) ?
    C15 C11 C10 C9 . . . . -177.9(3) ?
    C8 C9 C10 C11 . . . . 174.9(3) ?
    C14 C9 C10 C11 . . . . -1.8(4) ?
    C1 C6 C5 C4 . . . . -0.1(4) ?
    N1 C6 C5 C4 . . . . -177.9(3) ?
    C6 C5 C4 C3 . . . . 0.0(5) ?
    C2 C3 C4 C5 . . . . -0.2(4) ?
    C7 C3 C4 C5 . . . . -179.9(3) ?
    C10 C11 C12 C13 . . . . 1.0(5) ?
    C15 C11 C12 C13 . . . . 179.1(3) ?
    C11 C12 C13 C14 . . . . -0.5(5) ?
    O2 C14 C13 C12 . . . . 178.3(3) ?
    C9 C14 C13 C12 . . . . -1.2(4) ?
loop_
    _geom_hbond_atom_site_label_D
    _geom_hbond_atom_site_label_H
    _geom_hbond_atom_site_label_A
    _geom_hbond_site_symmetry_A
    _geom_hbond_distance_DH
    _geom_hbond_distance_HA
    _geom_hbond_distance_DA
    _geom_hbond_angle_DHA
    _geom_hbond_publ_flag
    O1 H1 O2 3_666 0.82 1.82 2.627(3) 167.5 yes
    N1 H1A O2 . 0.87(4) 1.83(4) 2.585(4) 144(3) yes
_shelx_space_group_comment
;
The symmetry employed for this shelxl refinement is uniquely defined
by the following loop, which should always be used as a source of
symmetry information in preference to the above space-group names.
They are only intended as comments.
;
_shelx_estimated_absorpt_T_min     ?
_shelx_estimated_absorpt_T_max     ?
_shelx_hkl_file
;
  -5   0   0    2.73    1.53   0
  -6   0   0    0.40    1.72   0
  -7   0   0   31.40    1.73   0
  -8   0   0   43.46    1.81   0
  -9   0   0    3.52    1.70   0
 -10   0   0    0.82    1.54   0
 -10   0   0   -1.18    1.55   0
 -11   0   0    1.57    1.50   0
 -11   0   0    3.53    1.82   0
 -12   0   0   -0.37    1.90   0
 -12   0   0   -1.38    1.56   0
 -13   0   0    2.05    2.02   0
 -13   0   0    3.07    1.94   0
 -14   0   0    3.11    1.96   0
 -14   0   0    0.60    2.06   0
  -4   1   0    1.88    1.91   0
  -5   1   0   30.62    2.09   0
  -6   1   0   72.45    2.07   0
  -6  -1   0   75.77    1.82   0
  -7  -1   0   76.73    1.89   0
  -7   1   0   84.56    2.09   0
  -8   1   0    2.57    1.56   0
  -8  -1   0    1.79    1.57   0
  -9   1   0    7.90    1.74   0
  -9  -1   0    6.39    1.61   0
 -10   1   0    1.24    1.79   0
 -10  -1   0   -1.34    1.75   0
 -10   1   0   -1.49    1.76   0
 -11   1   0    3.01    1.83   0
 -11  -1   0    3.83    1.65   0
 -11   1   0    1.98    1.68   0
 -11  -1   0    0.56    1.64   0
 -12   1   0    2.97    1.91   0
 -12   1   0    0.02    1.79   0
 -12  -1   0   -0.19    1.81   0
 -12  -1   0   -0.69    1.72   0
 -13   1   0    1.74    1.93   0
 -13  -1   0   -0.76    2.03   0
 -13   1   0    0.49    2.02   0
 -13  -1   0   -0.86    1.74   0
 -14  -1   0    1.96    2.20   0
 -14  -1   0    3.03    1.89   0
 -14   1   0   -1.01    2.10   0
 -14   1   0   -1.76    2.21   0
  -2   2   0    7.31    4.33   0
  -3   2   0  150.10    3.78   0
  -4   2   0   31.51    2.47   0
  -5   2   0   39.21    2.46   0
  -6  -2   0   42.04    1.88   0
  -6   2   0   37.06    2.14   0
  -7  -2   0    1.40    1.49   0
  -7   2   0    1.59    1.84   0
  -8   2   0   -0.41    1.68   0
  -8  -2   0    2.82    1.47   0
  -9   2   0    1.87    1.71   0
  -9   2   0    4.36    1.90   0
  -9  -2   0    4.05    1.53   0
 -10   2   0    1.27    1.97   0
 -10   2   0    1.62    1.64   0
 -10  -2   0    4.67    1.76   0
 -11   2   0   -0.71    1.84   0
 -11  -2   0    4.48    1.64   0
 -11   2   0    0.41    1.72   0
 -11  -2   0   -0.39    1.54   0
 -12   2   0    0.94    1.99   0
 -12   2   0    1.86    1.84   0
 -12  -2   0    1.54    1.81   0
 -12  -2   0    2.09    1.70   0
 -13   2   0    1.15    2.16   0
 -13   2   0    1.30    2.05   0
 -13  -2   0    3.59    2.03   0
 -13  -2   0   -0.51    1.72   0
 -14  -2   0   -1.21    1.89   0
 -14   2   0    2.98    2.40   0
 -14  -2   0    1.72    1.99   0
 -14   2   0    0.26    2.47   0
   1  -3   0    6.68    4.39   0
   1  -3   0    6.15    3.35   0
  -3   3   0    4.05    3.86   0
  -3   3   0    4.50    3.04   0
  -4   3   0    1.50    2.84   0
  -5   3   0   36.47    2.61   0
  -6  -3   0    3.97    1.55   0
  -6   3   0    4.07    2.16   0
  -7   3   0    4.99    2.08   0
  -7  -3   0    2.57    1.48   0
  -7   3   0    3.75    1.71   0
  -8   3   0    1.91    1.93   0
  -8  -3   0    2.65    1.50   0
  -8   3   0    1.30    1.80   0
  -9   3   0    7.85    1.76   0
  -9  -3   0    7.22    1.76   0
  -9   3   0    7.57    2.01   0
 -10  -3   0    1.03    1.56   0
 -10   3   0    2.31    2.06   0
 -10   3   0    0.78    1.87   0
 -11  -3   0    2.46    1.72   0
 -11   3   0    5.71    1.93   0
 -11   3   0    5.14    1.95   0
 -11  -3   0    4.63    1.76   0
 -12   3   0    2.95    2.21   0
 -12  -3   0    1.56    1.65   0
 -12  -3   0   -2.34    1.69   0
 -12   3   0    0.90    1.90   0
 -13  -3   0   -1.27    1.77   0
 -13   3   0   -0.79    2.20   0
 -13   3   0    0.87    2.33   0
 -13  -3   0   -0.98    2.09   0
 -14  -3   0    2.00    2.14   0
 -14   3   0    1.44    2.52   0
 -14  -3   0    2.79    2.00   0
 -14   3   0   -1.31    2.45   0
   1  -4   0  163.66    4.42   0
   1  -4   0  175.09    3.83   0
  -4   4   0   26.92    3.32   0
  -4   4   0   22.49    3.96   0
  -5   4   0    1.49    2.72   0
  -5   4   0    1.21    2.16   0
  -5  -4   0    2.96    1.61   0
  -6  -4   0   17.52    1.60   0
  -6   4   0   17.88    2.08   0
  -6   4   0   14.84    2.37   0
  -7   4   0   -0.03    1.97   0
  -7   4   0    1.35    2.22   0
  -7  -4   0   -0.10    1.47   0
  -8  -4   0    3.77    1.52   0
  -8   4   0    2.94    1.84   0
  -8   4   0    4.12    2.15   0
  -9  -4   0    1.85    1.52   0
  -9   4   0    1.44    1.94   0
  -9   4   0    1.98    1.77   0
 -10  -4   0   -0.45    1.58   0
 -10   4   0    0.24    2.19   0
 -10   4   0    0.79    1.86   0
 -11  -4   0    3.25    1.76   0
 -11   4   0    3.71    2.31   0
 -11  -4   0    6.30    1.67   0
 -11   4   0    3.38    2.14   0
 -12  -4   0    4.43    1.63   0
 -12   4   0    2.32    2.41   0
 -12   4   0    1.75    2.09   0
 -12  -4   0    2.32    1.76   0
 -13   4   0    0.63    2.46   0
 -13  -4   0   -0.77    1.81   0
 -13   4   0    0.79    2.38   0
 -13  -4   0   -2.15    1.83   0
 -14  -4   0    0.70    1.96   0
 -14   4   0    0.64    2.47   0
 -14  -4   0   -0.85    1.98   0
 -14   4   0    1.05    2.74   0
   1  -5   0   35.10    3.06   0
   1  -5   0   36.53    2.48   0
  -5  -5   0   85.17    1.86   0
  -6  -5   0   24.09    1.59   0
  -6   5   0   22.37    3.47   0
  -6   5   0   24.60    2.84   0
  -7   5   0   -0.69    2.24   0
  -7  -5   0   -0.42    1.59   0
  -7   5   0    0.63    2.81   0
  -8  -5   0   21.51    1.45   0
  -8   5   0   25.23    2.69   0
  -8   5   0   25.90    2.35   0
  -9  -5   0    3.49    1.59   0
  -9   5   0    5.30    2.50   0
  -9   5   0    5.07    2.24   0
 -10   5   0    4.52    2.21   0
 -10  -5   0    5.43    1.62   0
 -10   5   0    5.26    2.56   0
 -11  -5   0   -2.11    1.60   0
 -11  -5   0    1.44    1.60   0
 -11   5   0    2.01    2.62   0
 -11   5   0    1.10    2.32   0
 -12  -5   0   -0.20    1.84   0
 -12  -5   0    2.31    1.64   0
 -12   5   0    0.58    2.76   0
 -12   5   0    2.13    2.62   0
 -13   5   0    1.01    2.79   0
 -13  -5   0    0.56    1.84   0
 -13  -5   0   -1.43    1.93   0
 -13   5   0    0.66    2.67   0
   0  -6   0   87.06    2.53   0
  -1  -6   0  342.61    2.97   0
   1  -6   0  312.97    3.95   0
   1  -6   0  341.90    4.17   0
  -2  -6   0  103.58    2.07   0
   2  -6   0   94.16    4.93   0
   2  -6   0   98.76    4.39   0
  -3  -6   0   68.95    1.81   0
  -4  -6   0   34.08    1.66   0
  -5  -6   0   12.33    1.60   0
  -6  -6   0    2.99    1.54   0
  -7  -6   0   26.07    1.69   0
  -8   6   0   24.07    3.44   0
  -8  -6   0   27.10    1.70   0
  -8   6   0   28.81    3.81   0
  -9   6   0   15.01    3.22   0
  -9   6   0   12.17    2.88   0
  -9  -6   0   13.00    1.66   0
 -10  -6   0   -0.83    1.51   0
 -10  -6   0    0.31    1.64   0
 -10   6   0    1.05    2.62   0
 -10   6   0   -0.20    3.09   0
 -11  -6   0   -2.54    1.56   0
 -11  -6   0    1.99    1.42   0
 -11   6   0    0.55    2.75   0
 -11   6   0    0.22    2.91   0
 -12  -6   0   -0.80    1.77   0
 -12   6   0    0.75    2.83   0
 -12  -6   0    1.77    1.70   0
 -12   6   0    1.60    3.25   0
 -13   6   0    1.74    3.22   0
 -13   6   0   -0.63    3.54   0
 -13  -6   0   -1.01    1.99   0
 -13  -6   0   -0.03    1.92   0
  -1  -7   0   -0.63    1.93   0
   1  -7   0    1.49    2.31   0
   1  -7   0    1.59    1.97   0
   2  -7   0   19.14    2.92   0
   2  -7   0   19.01    3.54   0
  -2  -7   0   20.40    1.79   0
  -3  -7   0    7.80    1.74   0
  -4  -7   0   11.84    1.56   0
  -5  -7   0    5.06    1.46   0
  -6  -7   0   23.48    1.64   0
  -7  -7   0    1.87    1.56   0
  -8  -7   0   26.15    1.70   0
  -9  -7   0    2.85    1.62   0
 -10  -7   0    5.51    1.56   0
 -10  -7   0    4.30    1.68   0
 -11  -7   0   -1.44    1.64   0
 -11  -7   0    1.51    1.74   0
 -12  -7   0   -0.10    1.83   0
 -12  -7   0    1.12    1.76   0
 -13  -7   0   -0.55    2.00   0
 -13  -7   0    1.04    1.67   0
   0  -8   0   40.44    2.08   0
   0  -8   0   38.84    1.78   0
  -1  -8   0    2.23    1.85   0
   1  -8   0    0.44    1.90   0
   1  -8   0    1.16    2.41   0
  -2  -8   0   10.32    1.80   0
   2  -8   0    8.92    3.45   0
   2  -8   0    7.48    2.70   0
  -3  -8   0    2.65    1.60   0
  -4  -8   0   25.74    1.74   0
  -5  -8   0   20.80    1.63   0
  -6  -8   0    4.91    1.51   0
  -7  -8   0    7.16    1.55   0
  -8  -8   0    1.11    1.57   0
  -9  -8   0    2.16    1.51   0
  -9  -8   0    2.53    1.64   0
 -10  -8   0    0.38    1.71   0
 -10  -8   0    4.90    1.60   0
 -11  -8   0    4.05    1.85   0
 -11  -8   0    0.22    1.69   0
 -12  -8   0   -0.85    1.80   0
 -12  -8   0    4.09    1.92   0
  -1  -9   0   19.58    1.81   0
   1  -9   0   19.08    2.23   0
  -1  -9   0   21.25    1.56   0
   1  -9   0   20.40    2.48   0
   2  -9   0   24.66    2.94   0
  -2  -9   0   27.78    1.63   0
   2  -9   0   28.34    3.40   0
  -2  -9   0   27.54    1.91   0
  -3  -9   0   47.97    1.97   0
  -4  -9   0   29.37    1.73   0
  -5  -9   0    1.03    1.84   0
  -6  -9   0    2.03    1.74   0
  -7  -9   0    0.42    1.74   0
  -8  -9   0    1.33    1.45   0
  -8  -9   0    2.50    1.62   0
  -9  -9   0    1.75    1.70   0
  -9  -9   0    2.29    1.58   0
 -10  -9   0   -2.03    1.77   0
 -10  -9   0    1.42    1.66   0
 -11  -9   0    4.45    1.87   0
 -11  -9   0    0.57    1.81   0
 -12  -9   0    1.40    2.00   0
 -12  -9   0   -0.87    1.91   0
   0 -10   0   20.46    2.06   0
   0 -10   0   19.04    1.88   0
  -1 -10   0    3.25    1.52   0
   1 -10   0    1.42    2.50   0
  -1 -10   0    1.53    1.99   0
   1 -10   0    2.27    2.05   0
   2 -10   0    3.72    2.76   0
  -2 -10   0    6.17    1.83   0
  -2 -10   0    3.38    1.52   0
   2 -10   0    4.18    3.21   0
  -3 -10   0    1.65    1.56   0
  -3 -10   0    1.03    1.74   0
  -4 -10   0    7.78    1.87   0
  -4 -10   0    3.17    1.50   0
  -5 -10   0   13.99    1.70   0
  -5 -10   0   12.57    1.69   0
  -6 -10   0    4.68    1.51   0
  -6 -10   0    3.70    1.62   0
  -7 -10   0   -0.17    1.72   0
  -7 -10   0   -0.24    1.67   0
  -8 -10   0   -0.28    1.70   0
  -8 -10   0   -0.94    1.63   0
  -9 -10   0    2.70    1.63   0
  -9 -10   0    2.20    1.68   0
 -10 -10   0    0.43    1.73   0
 -10 -10   0    1.07    1.87   0
 -11 -10   0    4.12    1.97   0
 -11 -10   0    1.16    1.88   0
  -1 -11   0    2.99    1.98   0
   1 -11   0    1.98    2.65   0
  -1 -11   0    1.92    1.74   0
   1 -11   0    2.41    2.01   0
  -2 -11   0   33.05    1.95   0
  -2 -11   0   34.46    1.77   0
   2 -11   0   34.83    3.37   0
   2 -11   0   27.69    3.41   0
  -3 -11   0    8.59    1.69   0
  -3 -11   0    8.26    1.67   0
  -4 -11   0   18.87    1.92   0
  -4 -11   0   16.67    1.76   0
  -5 -11   0    1.02    1.66   0
  -5 -11   0    0.54    1.48   0
  -6 -11   0    1.57    1.51   0
  -6 -11   0   -0.21    1.84   0
  -7 -11   0    2.59    1.56   0
  -7 -11   0    0.76    1.73   0
  -8 -11   0   -1.63    1.72   0
  -8 -11   0    2.14    1.81   0
  -9 -11   0    0.59    1.71   0
  -9 -11   0    3.85    1.83   0
 -10 -11   0   -2.59    1.81   0
 -10 -11   0    0.57    1.90   0
 -11 -11   0   -0.72    2.01   0
 -11 -11   0   -0.51    1.96   0
   0 -12   0    8.46    1.96   0
   0 -12   0    6.60    2.25   0
  -1 -12   0    6.58    2.14   0
   1 -12   0    8.41    2.15   0
  -1 -12   0   10.06    1.85   0
   1 -12   0    9.02    2.68   0
   2 -12   0    1.61    3.71   0
  -2 -12   0    1.05    1.79   0
  -2 -12   0    1.39    1.77   0
   2 -12   0    1.44    3.32   0
  -3 -12   0    0.69    1.85   0
  -3 -12   0    1.28    1.66   0
  -4 -12   0    1.51    1.68   0
  -4 -12   0    1.17    1.71   0
  -5 -12   0    0.78    1.57   0
  -5 -12   0    0.27    1.91   0
  -6 -12   0    2.02    1.61   0
  -6 -12   0    0.04    1.66   0
  -7 -12   0   -1.31    1.79   0
  -7 -12   0    0.63    1.66   0
  -8 -12   0    2.57    1.77   0
  -8 -12   0   -0.56    1.85   0
  -9 -12   0   -0.40    1.92   0
  -9 -12   0   -0.88    1.83   0
 -10 -12   0    2.77    1.69   0
 -10 -12   0    0.56    2.01   0
  -1 -13   0    1.22    1.89   0
  -1 -13   0    0.26    2.08   0
   1 -13   0    2.23    2.35   0
   1 -13   0    1.88    2.71   0
  -2 -13   0    1.24    1.71   0
  -2 -13   0    3.55    2.08   0
  -3 -13   0    4.19    2.06   0
  -3 -13   0    0.15    1.92   0
  -4 -13   0    2.51    1.90   0
  -4 -13   0   -1.35    1.76   0
  -5 -13   0   -1.19    1.83   0
  -5 -13   0   -1.14    1.94   0
  -6 -13   0    1.86    1.65   0
  -6 -13   0   -3.30    1.87   0
  -7 -13   0    3.88    2.05   0
  -7 -13   0    1.46    1.77   0
  -8 -13   0   -5.53    1.99   0
  -8 -13   0    3.69    1.85   0
  -9 -13   0   -0.92    2.02   0
  -9 -13   0   -0.22    2.15   0
   0 -14   0    1.98    2.29   0
   0 -14   0    0.69    2.62   0
   1 -14   0   -0.05    3.00   0
   1 -14   0    0.32    2.89   0
  -1 -14   0    1.63    2.38   0
  -1 -14   0   -0.25    2.20   0
  -2 -14   0    1.89    1.98   0
  -2 -14   0    0.43    2.04   0
  -3 -14   0    2.38    1.87   0
  -3 -14   0    2.63    2.03   0
  -4 -14   0   -1.02    2.02   0
  -4 -14   0    1.29    1.89   0
  -5 -14   0    0.55    1.91   0
  -5 -14   0    1.35    2.01   0
  -6 -14   0    3.72    1.86   0
  -6 -14   0   -1.64    2.19   0
  -7 -14   0    2.68    2.03   0
  -7 -14   0   -0.10    1.93   0
  -8 -14   0    0.93    2.04   0
  -8 -14   0    1.98    2.08   0
  -1 -15   0   -0.37    2.49   0
   1 -15   0    1.27    3.40   0
   1 -15   0    1.08    3.30   0
  -1 -15   0    0.71    2.17   0
  -2 -15   0    0.11    2.38   0
  -2 -15   0    0.91    2.21   0
  -3 -15   0    1.00    2.21   0
  -3 -15   0    2.12    2.15   0
  -4 -15   0    1.46    2.19   0
  -4 -15   0    3.41    1.90   0
  -5 -15   0   -1.25    2.13   0
  -5 -15   0   -0.84    2.01   0
  -6 -15   0    1.51    1.98   0
  -6 -15   0    1.30    2.30   0
   0 -16   0    0.82    3.22   0
   0 -16   0    0.56    3.08   0
  -1 -16   0    0.00    2.69   0
  -1 -16   0    1.33    2.57   0
  -2 -16   0    0.67    2.69   0
  -2 -16   0    1.66    2.60   0
  -3 -16   0    0.61    2.52   0
  -3 -16   0   -1.03    2.47   0
  -4 -16   0    2.62    2.34   0
 -15   1   1    0.43    2.24   0
 -15   1   1    0.21    2.32   0
 -15  -1   1    0.27    2.32   0
 -14   1   1    0.18    2.02   0
 -14  -1   1    1.15    2.01   0
 -14   1   1    1.93    2.09   0
 -14  -1   1   -0.13    2.10   0
 -13  -1   1    0.45    1.75   0
 -13  -1   1    0.30    1.88   0
 -13   1   1    1.27    1.65   0
 -13   1   1    1.35    1.98   0
 -12  -1   1   -0.19    1.61   0
 -12   1   1    0.82    1.71   0
 -12  -1   1    1.13    1.67   0
 -12   1   1    3.07    1.85   0
 -11  -1   1    2.05    1.45   0
 -11  -1   1   -0.06    1.58   0
 -11   1   1    2.68    1.80   0
 -11   1   1   -0.23    1.65   0
 -10  -1   1    4.04    1.45   0
 -10   1   1    4.06    1.66   0
 -10   1   1    2.50    1.57   0
 -10  -1   1    2.31    1.78   0
  -9  -1   1    2.21    1.33   0
  -9   1   1    1.79    1.66   0
  -9  -1   1    0.92    1.50   0
  -9   1   1    1.92    1.29   0
  -8   1   1   -0.30    1.42   0
  -8  -1   1    0.58    1.50   0
  -7   1   1    2.52    1.45   0
  -7  -1   1    2.51    1.31   0
  -6  -1   1   89.37    1.72   0
  -6   1   1   93.31    1.95   0
  -5  -1   1    0.21    1.33   0
  -5   1   1   -0.02    1.46   0
  -4   1   1  232.84    2.74   0
  -4  -1   1  232.05    2.42   0
  -3  -1   1    9.33    1.81   0
  -3   1   1   11.09    2.03   0
   2  -1  -1   69.42    2.99   0
  -2  -1   1   83.32    2.59   0
  -2   1   1   81.06    3.07   0
   2   1  -1   71.77    2.61   0
   1   1  -1   34.27    2.72   0
   1  -1  -1   32.03    3.26   0
   0   1  -1   32.10    2.96   0
   0  -1   1   34.96    2.97   0
   0  -1  -1   26.48    2.91   0
   1  -1   1  175.70    4.08   0
   1   1   1  199.78    3.53   0
  -1  -1  -1  179.11    3.45   0
  -1   1  -1  167.67    3.68   0
   2  -1   1  239.35    3.66   0
   2   1   1  289.10    3.42   0
  -2  -1  -1  275.03    3.42   0
  -2   1  -1  253.44    3.74   0
  -3  -1  -1   64.41    2.21   0
  -3   1  -1   68.38    2.45   0
  -4  -1  -1   42.14    1.78   0
  -4   1  -1   42.59    2.05   0
  -5  -1  -1   65.35    1.83   0
  -5   1  -1   64.71    2.12   0
  -6  -1  -1   19.44    1.67   0
  -6   1  -1   18.24    1.84   0
  -7   1  -1    6.58    1.86   0
  -7  -1  -1    6.22    1.74   0
  -8  -1  -1    2.31    1.55   0
  -8   1  -1   -0.14    1.76   0
  -9   1  -1    3.39    1.77   0
  -9  -1  -1    3.54    1.61   0
 -10  -1  -1    3.70    1.61   0
 -10   1  -1    2.32    1.83   0
 -11  -1  -1    1.24    1.69   0
 -11   1  -1    3.51    1.87   0
 -11   1  -1    2.33    1.70   0
 -12   1  -1   -0.37    1.88   0
 -12   1  -1    2.28    1.99   0
 -12  -1  -1    0.26    1.79   0
 -12  -1  -1   -0.88    1.84   0
 -13  -1  -1    2.42    1.89   0
 -13  -1  -1    0.97    2.01   0
 -13   1  -1    0.60    2.00   0
 -13   1  -1    0.02    2.11   0
 -14  -1  -1    1.44    2.32   0
 -14   1  -1    0.61    2.24   0
 -14   1  -1    0.55    2.31   0
 -14  -1  -1    1.90    2.03   0
 -15   2   1    0.28    2.35   0
 -14   2   1    1.04    2.14   0
 -14  -2   1   -1.33    2.08   0
 -14   2   1   -1.20    2.05   0
 -14  -2   1   -0.75    1.89   0
 -13  -2   1    0.59    1.83   0
 -13  -2   1    0.38    1.68   0
 -13   2   1    1.50    1.90   0
 -13   2   1    1.51    2.16   0
 -12  -2   1    2.63    1.69   0
 -12  -2   1    3.18    1.61   0
 -12   2   1    4.49    1.86   0
 -12   2   1    4.85    1.79   0
 -11  -2   1   23.72    1.70   0
 -11   2   1   20.33    1.96   0
 -11  -2   1   20.87    1.64   0
 -11   2   1   24.29    1.90   0
 -10   2   1    5.85    1.94   0
 -10   2   1    3.85    1.63   0
 -10  -2   1    3.00    1.60   0
 -10  -2   1    4.05    1.45   0
  -9  -2   1    1.96    1.36   0
  -9   2   1    3.18    1.53   0
  -9   2   1    3.41    1.68   0
  -9  -2   1    3.31    1.66   0
  -8   2   1    8.36    1.84   0
  -8  -2   1   10.03    1.44   0
  -8   2   1    9.20    1.47   0
  -7  -2   1    0.44    1.29   0
  -7   2   1    0.75    1.54   0
  -6   2   1   23.04    1.64   0
  -5   2   1   42.15    1.92   0
  -4   2   1  165.10    2.90   0
  -3  -2   1    1.40    1.67   0
  -3   2   1    0.75    2.16   0
  -2   2   1  415.11    5.55   0
   2  -2  -1  334.63    5.03   0
  -2  -2   1  403.56    3.53   0
   1  -2  -1  421.75    5.25   0
  -1   2   1  458.50    5.64   0
  -1  -2   1  472.99    4.33   0
   1   2  -1  432.76    4.06   0
   0  -2  -1    4.70    2.74   0
   0   2   1    5.16    2.43   0
   0  -2   1    4.69    2.48   0
   0   2  -1    4.77    2.49   0
  -1   2  -1  462.27    5.45   0
   1   2   1  418.00    3.92   0
  -1  -2  -1  386.09    3.86   0
   1  -2   1  429.29    5.71   0
  -2   2  -1   37.60    3.05   0
  -2  -2  -1   43.74    2.45   0
   2  -2   1   37.68    3.37   0
  -3  -2  -1    9.78    1.87   0
   3  -2   1    7.10    2.40   0
  -3   2  -1    7.22    2.42   0
  -4  -2  -1    8.36    1.64   0
  -4   2  -1    6.37    2.18   0
  -5  -2  -1    5.31    1.61   0
  -5   2  -1    2.29    1.89   0
  -6  -2  -1   14.69    1.61   0
  -6   2  -1   13.65    1.84   0
  -7  -2  -1   15.73    1.60   0
  -7   2  -1   13.57    1.81   0
  -8  -2  -1    0.24    1.59   0
  -8   2  -1    0.82    1.74   0
  -9  -2  -1    5.83    1.73   0
  -9   2  -1    2.78    1.81   0
 -10   2  -1    2.99    1.84   0
 -10  -2  -1    0.12    1.82   0
 -11  -2  -1   -0.09    1.67   0
 -11   2  -1    1.50    1.94   0
 -11   2  -1    2.73    1.88   0
 -12  -2  -1    0.63    1.84   0
 -12   2  -1    2.26    2.04   0
 -12  -2  -1   -1.42    1.95   0
 -12   2  -1   -0.12    1.88   0
 -13   2  -1   -0.19    2.04   0
 -13   2  -1    2.80    2.39   0
 -13  -2  -1    1.55    1.89   0
 -13  -2  -1    2.01    1.78   0
 -14  -2  -1   -1.04    2.10   0
 -14  -2  -1    0.69    2.03   0
 -14   2  -1    1.05    2.57   0
 -14   2  -1    2.03    2.30   0
 -14  -3   1    2.42    1.86   0
 -14   3   1    0.01    2.40   0
 -14   3   1    0.93    2.29   0
 -14  -3   1    3.47    2.17   0
 -13   3   1    0.96    2.05   0
 -13  -3   1    1.23    1.78   0
 -13   3   1   -1.00    1.97   0
 -13  -3   1    2.21    1.87   0
 -12   3   1   -0.50    1.96   0
 -12  -3   1    2.36    1.58   0
 -12   3   1    2.32    2.11   0
 -12  -3   1    0.05    1.66   0
 -11   3   1    2.91    1.75   0
 -11  -3   1    2.49    1.55   0
 -11   3   1    2.16    2.04   0
 -11  -3   1    1.13    1.64   0
 -10   3   1   -0.93    1.95   0
 -10  -3   1    0.03    1.58   0
 -10   3   1    0.35    1.78   0
 -10  -3   1    0.95    1.40   0
  -9   3   1    1.55    1.91   0
  -9  -3   1    2.01    1.50   0
  -9  -3   1    2.70    1.49   0
  -9   3   1    3.49    1.72   0
  -8  -3   1    1.63    1.24   0
  -8   3   1    0.32    1.64   0
  -8   3   1    0.86    1.80   0
  -7   3   1    0.24    1.56   0
  -7   3   1    0.44    1.96   0
  -6   3   1   29.52    1.84   0
  -5   3   1  108.94    2.64   0
  -4   3   1  113.65    3.00   0
  -3  -3   1    6.46    1.51   0
  -3   3   1    7.35    2.99   0
   3  -3  -1    6.28    2.71   0
  -2  -3   1   45.50    1.83   0
   2  -3  -1   42.52    3.41   0
  -2   3   1   42.72    4.04   0
  -1   3   1   70.28    3.35   0
  -1  -3   1   71.43    2.23   0
   1  -3  -1   66.65    3.37   0
   0  -3   1   43.25    2.35   0
   0  -3  -1   41.57    2.51   0
   0   3  -1   48.22    2.53   0
   0   3   1   45.71    2.70   0
   1  -3   1   21.93    3.07   0
  -1   3  -1   24.20    2.75   0
  -1  -3  -1   22.46    2.27   0
  -2   3  -1   17.71    2.80   0
  -2  -3  -1   17.90    2.02   0
   2  -3   1   13.15    3.53   0
  -3  -3  -1   71.63    1.94   0
  -3   3  -1   62.72    3.00   0
  -4  -3  -1   -0.00    1.65   0
  -4   3  -1    2.09    2.50   0
  -5  -3  -1    3.11    1.63   0
  -5   3  -1    2.39    2.25   0
  -6   3  -1    0.76    1.92   0
  -6  -3  -1    1.28    1.55   0
  -7   3  -1   -0.02    1.89   0
  -7  -3  -1    2.81    1.47   0
  -8   3  -1    2.04    1.97   0
  -8  -3  -1    1.74    1.52   0
  -9  -3  -1   -2.77    1.59   0
  -9   3  -1    0.89    1.78   0
 -10   3  -1    6.50    1.91   0
 -10  -3  -1    4.14    1.66   0
 -10   3  -1    5.25    2.03   0
 -11   3  -1    0.42    2.11   0
 -11   3  -1   -0.04    1.95   0
 -11  -3  -1    3.27    1.68   0
 -12  -3  -1    3.66    1.91   0
 -12   3  -1    6.31    2.31   0
 -12  -3  -1    4.55    1.90   0
 -12   3  -1    4.54    2.01   0
 -13  -3  -1    2.39    2.04   0
 -13   3  -1   -3.25    2.47   0
 -13   3  -1    2.07    2.32   0
 -13  -3  -1    1.96    1.92   0
 -14   4   1    0.37    2.63   0
 -14   4   1   -0.30    2.54   0
 -14  -4   1   -0.54    1.98   0
 -14  -4   1    1.14    1.90   0
 -13  -4   1    3.13    1.83   0
 -13  -4   1    1.00    1.73   0
 -13   4   1   -0.75    2.24   0
 -13   4   1    1.10    2.33   0
 -12  -4   1    2.26    1.74   0
 -12   4   1    3.96    2.19   0
 -12  -4   1    1.22    1.65   0
 -12   4   1    2.87    2.23   0
 -11  -4   1   28.36    1.72   0
 -11   4   1   28.55    2.28   0
 -11  -4   1   27.24    1.79   0
 -11   4   1   31.74    2.41   0
 -10   4   1   -0.79    2.14   0
 -10  -4   1    2.25    1.42   0
 -10   4   1    1.32    1.91   0
 -10  -4   1    0.36    1.53   0
  -9  -4   1   47.44    1.72   0
  -9  -4   1   44.78    1.68   0
  -9   4   1   45.26    2.19   0
  -9   4   1   41.76    2.32   0
  -8  -4   1    2.25    1.30   0
  -8   4   1    0.64    1.98   0
  -8   4   1    1.76    2.29   0
  -7   4   1    1.15    2.24   0
  -7  -4   1    2.55    1.27   0
  -7   4   1    2.30    1.86   0
  -6   4   1    4.22    2.09   0
  -6   4   1    4.26    2.47   0
  -5   4   1  105.94    3.15   0
  -4   4   1   70.44    3.98   0
  -3  -4   1   95.77    1.80   0
  -2   4   1   18.03    3.50   0
  -2  -4   1   18.07    1.69   0
   2  -4  -1   18.93    3.13   0
   1  -4  -1  462.36    4.68   0
  -1   4   1  522.42    4.89   0
  -1  -4   1  518.18    3.65   0
   0  -4   1   98.90    2.49   0
   0  -4  -1   92.24    2.56   0
  -1  -4  -1   72.08    2.13   0
   1  -4   1   74.99    3.15   0
  -1   4  -1   80.00    3.13   0
  -2   4  -1  118.95    3.89   0
   2  -4   1   86.17    4.33   0
  -2  -4  -1  108.73    2.11   0
  -3  -4  -1    5.48    1.66   0
  -3   4  -1    7.01    2.88   0
  -4  -4  -1   39.02    1.76   0
  -4   4  -1   39.21    2.96   0
  -5  -4  -1   74.02    1.89   0
  -5   4  -1   77.30    2.91   0
  -6   4  -1   12.85    2.38   0
  -6  -4  -1   13.50    1.61   0
  -7   4  -1    1.63    2.15   0
  -7  -4  -1    1.09    1.54   0
  -8  -4  -1    4.59    1.55   0
  -8   4  -1    6.05    2.13   0
  -9   4  -1    1.12    1.94   0
  -9   4  -1    4.82    2.16   0
  -9  -4  -1    2.89    1.58   0
 -10   4  -1    3.95    2.04   0
 -10   4  -1    4.83    2.25   0
 -10  -4  -1    4.67    1.62   0
 -11  -4  -1    1.57    1.74   0
 -11   4  -1    1.28    2.31   0
 -11   4  -1    1.64    2.02   0
 -12   4  -1    2.45    2.47   0
 -12  -4  -1    0.51    2.06   0
 -12  -4  -1    0.81    1.96   0
 -12   4  -1    2.97    2.21   0
 -13   4  -1    1.54    2.69   0
 -13   4  -1    1.82    2.36   0
 -13  -4  -1   -0.92    2.13   0
 -13  -4  -1   -0.00    1.96   0
 -14   5   1    1.88    2.81   0
 -14  -5   1   -0.70    1.92   0
 -14   5   1    0.39    2.91   0
 -14  -5   1    0.27    1.96   0
 -13  -5   1    3.37    1.85   0
 -13   5   1    2.56    2.87   0
 -13  -5   1    0.57    1.78   0
 -13   5   1    0.87    2.57   0
 -12   5   1    1.25    2.66   0
 -12   5   1    0.42    2.21   0
 -12  -5   1    1.10    1.72   0
 -12  -5   1    2.07    1.60   0
 -11   5   1    2.73    2.43   0
 -11  -5   1    1.98    1.64   0
 -11  -5   1    3.41    1.53   0
 -11   5   1    4.41    2.27   0
 -10   5   1    6.97    2.20   0
 -10  -5   1    8.86    1.46   0
 -10  -5   1    9.23    1.57   0
 -10   5   1    7.00    2.35   0
  -9   5   1   -0.75    2.28   0
  -9  -5   1    1.21    1.51   0
  -9   5   1    0.94    2.45   0
  -9  -5   1    0.97    1.36   0
  -8   5   1   13.89    2.25   0
  -8  -5   1   13.75    1.47   0
  -8   5   1   11.81    2.56   0
  -7   5   1   18.35    3.00   0
  -7  -5   1   21.07    1.40   0
  -7   5   1   18.69    2.59   0
  -6   5   1    0.38    2.78   0
  -6   5   1    0.19    3.39   0
  -4  -5   1  251.46    2.24   0
  -3  -5   1   74.48    1.75   0
   2  -5  -1    0.75    2.82   0
  -2  -5   1   -0.63    1.27   0
   1  -5  -1   58.20    2.72   0
  -1  -5   1   59.29    2.01   0
   0  -5  -1   14.28    2.05   0
   0  -5   1   14.53    1.96   0
  -1  -5  -1  131.69    2.29   0
   1  -5   1  132.01    3.24   0
  -2  -5  -1  303.54    2.57   0
   2  -5   1  317.30    6.47   0
  -3  -5  -1    1.49    1.60   0
  -4  -5  -1    2.05    1.84   0
  -4   5  -1    3.04    3.10   0
  -5  -5  -1   65.89    1.86   0
  -5   5  -1   73.93    3.45   0
  -6  -5  -1   41.32    1.77   0
  -6   5  -1   45.83    3.04   0
  -7   5  -1   17.29    2.62   0
  -7  -5  -1   12.07    1.68   0
  -8   5  -1    0.77    2.29   0
  -8  -5  -1    0.59    1.55   0
  -8   5  -1    1.73    2.21   0
  -9   5  -1    0.54    2.29   0
  -9   5  -1    0.74    2.08   0
  -9  -5  -1   -0.03    1.57   0
 -10   5  -1   12.69    2.49   0
 -10   5  -1   12.32    2.34   0
 -10  -5  -1   11.37    1.71   0
 -11  -5  -1   -0.40    1.71   0
 -11   5  -1   -1.42    2.53   0
 -11   5  -1   -0.02    2.23   0
 -12   5  -1    4.09    2.60   0
 -12  -5  -1    3.07    1.85   0
 -12   5  -1    3.75    2.72   0
 -12  -5  -1    2.80    1.79   0
 -13  -5  -1    1.70    2.00   0
 -13   5  -1   -0.14    2.87   0
 -13  -5  -1    2.09    1.92   0
 -13   5  -1   -0.58    2.79   0
 -14   6   1   -0.65    3.74   0
 -14  -6   1    1.62    1.95   0
 -14   6   1    0.75    3.52   0
 -14  -6   1   -0.19    2.04   0
 -13   6   1   -1.08    3.07   0
 -13  -6   1    0.37    1.82   0
 -13   6   1    0.68    3.23   0
 -13  -6   1    1.79    1.88   0
 -12  -6   1    0.93    1.63   0
 -12   6   1    0.65    3.01   0
 -12   6   1    0.69    3.03   0
 -12  -6   1    1.20    1.73   0
 -11   6   1    1.58    2.84   0
 -11   6   1    1.05    3.03   0
 -11  -6   1    3.05    1.34   0
 -11  -6   1    0.40    1.68   0
 -10  -6   1    3.28    1.59   0
 -10   6   1    0.78    3.11   0
 -10  -6   1    0.14    1.50   0
 -10   6   1    1.76    2.78   0
  -9   6   1    3.50    3.20   0
  -9  -6   1    4.95    1.47   0
  -9  -6   1    3.69    1.62   0
  -9   6   1    4.34    3.01   0
  -8   6   1    1.96    3.90   0
  -8  -6   1   -1.05    1.55   0
  -8  -6   1    2.17    1.42   0
  -8   6   1    0.87    3.56   0
  -7  -6   1    2.05    1.42   0
  -6  -6   1   11.66    1.33   0
  -5  -6   1   28.39    1.58   0
  -4  -6   1   14.16    1.36   0
  -3  -6   1    0.99    1.23   0
   2  -6  -1    0.70    2.61   0
  -2  -6   1    1.88    1.42   0
   1  -6  -1  184.91    3.19   0
  -1  -6   1  183.64    2.42   0
   0  -6  -1   15.53    2.25   0
   0  -6   1   14.57    1.92   0
  -1  -6  -1   30.37    1.97   0
   1  -6   1   29.61    2.40   0
   2  -6   1   58.92    4.32   0
  -2  -6  -1   58.67    1.96   0
  -3  -6  -1    8.61    1.80   0
  -4  -6  -1   40.04    1.68   0
  -5  -6  -1   10.45    1.56   0
  -6  -6  -1    1.38    1.33   0
  -7   6  -1    1.17    2.99   0
  -7  -6  -1    0.56    1.59   0
  -7   6  -1    0.69    3.05   0
  -8   6  -1   27.77    3.23   0
  -8  -6  -1   29.13    1.73   0
  -8   6  -1   24.81    3.06   0
  -9   6  -1    7.47    2.78   0
  -9   6  -1    7.82    2.92   0
  -9  -6  -1    7.21    1.46   0
 -10   6  -1    0.98    2.67   0
 -10   6  -1   -0.31    2.81   0
 -10  -6  -1    4.90    1.65   0
 -11   6  -1    1.99    2.89   0
 -11  -6  -1   -3.26    1.71   0
 -11   6  -1    0.79    2.99   0
 -12  -6  -1    1.38    1.92   0
 -12  -6  -1    1.32    1.83   0
 -12   6  -1    0.60    3.21   0
 -12   6  -1    2.54    2.98   0
 -13  -6  -1    1.63    1.97   0
 -13   6  -1    0.93    3.54   0
 -13  -6  -1    3.48    2.06   0
 -13   6  -1    0.58    3.23   0
 -13  -7   1    1.55    1.95   0
 -13  -7   1    2.42    1.86   0
 -12  -7   1    3.32    1.79   0
 -12  -7   1    0.16    1.67   0
 -11  -7   1    3.36    1.55   0
 -11  -7   1    2.02    1.46   0
 -10  -7   1    3.73    1.33   0
 -10  -7   1    2.71    1.65   0
  -9  -7   1    5.81    1.57   0
  -9  -7   1    1.12    1.50   0
  -8  -7   1   32.30    1.68   0
  -8  -7   1   42.87    1.60   0
  -7  -7   1   72.97    1.70   0
  -6  -7   1   -1.13    1.31   0
  -5  -7   1    4.71    1.26   0
  -4  -7   1   19.29    1.38   0
  -3  -7   1   14.50    1.46   0
  -2  -7   1    1.18    1.43   0
   2  -7  -1    0.42    2.49   0
  -1  -7   1    6.52    1.65   0
   1  -7  -1    5.98    2.28   0
   0  -7   1   50.96    2.21   0
   0  -7  -1   57.25    2.27   0
  -1  -7  -1    8.60    1.81   0
   1  -7   1    5.95    2.11   0
   2  -7   1    3.15    3.70   0
   2  -7   1    3.74    3.26   0
  -2  -7  -1    2.48    1.58   0
  -3  -7  -1    0.73    1.58   0
  -4  -7  -1   10.72    1.53   0
  -5  -7  -1    1.05    1.54   0
  -6  -7  -1    2.39    1.50   0
  -7  -7  -1    7.40    1.62   0
  -8  -7  -1    0.20    1.42   0
  -9  -7  -1    3.22    1.67   0
 -10  -7  -1   -0.29    1.70   0
 -11  -7  -1    2.46    1.55   0
 -12  -7  -1    0.54    1.66   0
 -12  -7  -1    0.50    1.88   0
 -13  -8   1    0.76    2.00   0
 -13  -8   1    1.68    1.89   0
 -12  -8   1   -0.81    1.88   0
 -12  -8   1   -0.70    1.54   0
 -11  -8   1   -1.16    1.77   0
 -11  -8   1    2.04    1.67   0
 -10  -8   1    2.69    1.68   0
 -10  -8   1    1.23    1.38   0
  -9  -8   1    2.71    1.57   0
  -9  -8   1    3.32    1.50   0
  -8  -8   1    0.33    1.41   0
  -8  -8   1    1.92    1.56   0
  -7  -8   1    0.76    1.35   0
  -7  -8   1   -0.66    1.51   0
  -6  -8   1    0.96    1.35   0
  -5  -8   1    8.11    1.54   0
  -4  -8   1    2.13    1.50   0
  -3  -8   1    5.71    1.36   0
  -2  -8   1    2.50    1.40   0
   2  -8  -1    2.17    2.55   0
   1  -8  -1    0.95    2.14   0
  -1  -8   1    1.07    1.36   0
   0  -8   1    5.69    1.80   0
   0  -8  -1   10.04    1.97   0
   1  -8   1    3.77    2.39   0
   1  -8   1    3.10    2.08   0
  -1  -8  -1    3.35    1.77   0
  -2  -8  -1    5.81    1.91   0
   2  -8   1    5.85    3.42   0
   2  -8   1    5.73    3.95   0
  -3  -8  -1    3.03    1.59   0
  -4  -8  -1    9.16    1.59   0
  -5  -8  -1   -0.12    1.53   0
  -6  -8  -1   -0.13    1.31   0
  -7  -8  -1   -0.88    1.59   0
  -8  -8  -1    4.01    1.59   0
  -9  -8  -1   -0.53    1.71   0
 -10  -8  -1    3.46    1.78   0
 -11  -8  -1    0.43    1.79   0
 -11  -8  -1    0.31    1.88   0
 -12  -8  -1    1.24    1.91   0
 -12  -8  -1   -1.61    1.99   0
 -12  -9   1    0.10    1.89   0
 -12  -9   1   -0.33    1.96   0
 -11  -9   1    0.99    1.72   0
 -11  -9   1    1.61    1.84   0
 -10  -9   1   -0.04    1.41   0
 -10  -9   1    2.68    1.72   0
  -9  -9   1    2.28    1.66   0
  -9  -9   1   -0.62    1.32   0
  -8  -9   1    2.76    1.47   0
  -8  -9   1   -0.06    1.57   0
  -7  -9   1    1.32    1.51   0
  -7  -9   1    1.27    1.40   0
  -6  -9   1    1.28    1.39   0
  -6  -9   1    3.17    1.57   0
  -5  -9   1    0.70    1.41   0
  -5  -9   1   -0.26    1.76   0
  -4  -9   1    0.01    1.53   0
  -3  -9   1   84.64    1.92   0
   2  -9  -1    3.37    2.54   0
   2  -9  -1    2.50    2.21   0
  -2  -9   1    1.56    1.50   0
  -1  -9   1   51.25    1.92   0
   1  -9  -1   56.36    2.46   0
   0  -9   1    4.56    1.82   0
   0  -9   1    6.06    2.32   0
   0  -9  -1    6.39    1.99   0
   1  -9   1    8.65    2.63   0
   1  -9   1    7.11    2.22   0
  -1  -9  -1    6.75    1.78   0
   2  -9   1    2.28    3.46   0
  -2  -9  -1    1.83    1.83   0
   2  -9   1    3.56    4.11   0
  -3  -9  -1    7.81    1.62   0
  -4  -9  -1   53.49    2.02   0
  -5  -9  -1    8.41    1.67   0
  -6  -9  -1    4.86    1.59   0
  -7  -9  -1    1.48    1.60   0
  -8  -9  -1    4.15    1.65   0
  -9  -9  -1    0.27    1.74   0
 -10  -9  -1    3.39    1.85   0
 -10  -9  -1   -0.28    1.79   0
 -11  -9  -1    0.77    1.87   0
 -11  -9  -1    2.13    1.93   0
 -12 -10   1   -1.67    1.98   0
 -12 -10   1   -0.72    2.05   0
 -11 -10   1   -2.06    1.79   0
 -11 -10   1    0.51    1.79   0
 -10 -10   1   -0.71    1.68   0
 -10 -10   1    3.48    1.74   0
  -9 -10   1    1.42    1.59   0
  -9 -10   1    1.26    1.65   0
  -8 -10   1    2.64    1.67   0
  -8 -10   1    4.89    1.55   0
  -7 -10   1    4.90    1.60   0
  -7 -10   1    5.43    1.49   0
  -6 -10   1    0.77    1.48   0
  -6 -10   1    2.67    1.58   0
  -5 -10   1    4.70    1.45   0
  -5 -10   1    1.53    1.61   0
  -4 -10   1   25.75    1.64   0
  -4 -10   1   24.50    1.86   0
  -3 -10   1   85.75    1.99   0
  -3 -10   1   85.07    2.10   0
   2 -10  -1    9.97    2.64   0
  -2 -10   1   10.07    1.98   0
   2 -10  -1   10.03    2.43   0
  -2 -10   1   10.78    1.74   0
  -1 -10   1    2.59    1.67   0
   1 -10  -1    2.31    1.93   0
   1 -10  -1    3.11    2.28   0
  -1 -10   1    0.88    1.93   0
   0 -10   1    5.59    1.82   0
   0 -10   1    5.63    2.26   0
   0 -10  -1    6.97    2.05   0
   1 -10   1    5.03    2.49   0
   1 -10   1    4.26    2.24   0
  -1 -10  -1    5.94    1.84   0
   2 -10   1   25.63    4.05   0
  -2 -10  -1   23.98    1.86   0
  -3 -10  -1    0.74    1.80   0
  -4 -10  -1   19.13    1.89   0
  -5 -10  -1    8.44    1.64   0
  -6 -10  -1    0.73    1.65   0
  -7 -10  -1    3.03    1.64   0
  -8 -10  -1    3.56    1.73   0
  -9 -10  -1    2.33    1.69   0
  -9 -10  -1    2.67    1.79   0
 -10 -10  -1    0.90    1.87   0
 -10 -10  -1    1.18    1.83   0
 -11 -10  -1   -0.79    2.05   0
 -11 -10  -1    0.73    1.97   0
 -11 -11   1    0.35    1.87   0
 -11 -11   1    0.08    1.67   0
 -10 -11   1    0.26    1.73   0
 -10 -11   1    0.95    1.90   0
  -9 -11   1    0.68    1.76   0
  -9 -11   1    1.48    1.73   0
  -8 -11   1   -0.42    1.65   0
  -8 -11   1    0.20    1.73   0
  -7 -11   1    1.41    1.87   0
  -7 -11   1    2.80    1.55   0
  -6 -11   1    0.07    1.83   0
  -6 -11   1    3.09    1.52   0
  -5 -11   1   -0.50    1.58   0
  -5 -11   1    3.47    1.62   0
  -4 -11   1   16.24    1.83   0
  -4 -11   1   15.87    1.70   0
  -3 -11   1    8.57    1.62   0
  -3 -11   1    8.80    1.80   0
   2 -11  -1    3.69    2.76   0
  -2 -11   1    4.01    1.61   0
  -2 -11   1    5.45    2.01   0
   2 -11  -1    3.92    2.61   0
   1 -11  -1   11.90    2.30   0
  -1 -11   1   10.93    2.15   0
  -1 -11   1   10.22    1.76   0
   1 -11  -1   10.79    2.15   0
   0 -11   1    1.90    2.12   0
   0 -11  -1    3.01    1.96   0
   0 -11  -1    1.74    1.71   0
   0 -11   1    1.67    1.84   0
   1 -11   1    1.76    2.69   0
   1 -11   1    0.49    2.45   0
  -1 -11  -1    0.08    2.01   0
  -2 -11  -1    3.96    1.86   0
  -3 -11  -1    5.34    1.89   0
  -4 -11  -1   44.90    2.03   0
  -5 -11  -1    5.22    1.66   0
  -6 -11  -1   -1.21    1.70   0
  -7 -11  -1    0.60    1.96   0
  -8 -11  -1   -0.09    1.75   0
  -8 -11  -1    3.33    1.78   0
  -9 -11  -1    3.96    1.76   0
  -9 -11  -1    1.68    1.91   0
 -10 -11  -1    0.81    1.71   0
 -10 -11  -1    1.02    1.88   0
 -10 -12   1    1.31    1.93   0
 -10 -12   1    5.08    2.01   0
  -9 -12   1   -2.38    2.05   0
  -9 -12   1    0.49    1.90   0
  -8 -12   1    3.73    1.73   0
  -8 -12   1    1.59    1.84   0
  -7 -12   1    0.66    1.63   0
  -7 -12   1    1.01    1.74   0
  -6 -12   1    1.81    1.54   0
  -6 -12   1    1.44    1.87   0
  -5 -12   1    0.85    1.67   0
  -5 -12   1    0.86    1.54   0
  -4 -12   1    0.50    1.68   0
  -4 -12   1   -0.97    1.82   0
  -3 -12   1    7.80    1.82   0
  -3 -12   1    7.17    1.68   0
   2 -12  -1   11.63    2.82   0
  -2 -12   1   10.47    1.75   0
  -2 -12   1   12.65    2.10   0
   2 -12  -1   11.65    2.70   0
  -1 -12   1    2.82    1.77   0
   1 -12  -1    1.25    2.28   0
  -1 -12   1    3.00    2.00   0
   1 -12  -1    0.90    2.16   0
   0 -12   1    2.24    1.92   0
   0 -12  -1    3.86    1.90   0
   0 -12  -1    1.07    2.24   0
   0 -12   1    2.51    2.14   0
   1 -12   1    1.05    2.78   0
  -1 -12  -1    1.40    1.95   0
  -1 -12  -1    0.55    1.80   0
   1 -12   1    0.77    2.49   0
  -2 -12  -1    1.77    1.78   0
  -2 -12  -1   -0.32    1.81   0
  -3 -12  -1    2.34    1.70   0
  -3 -12  -1    2.57    1.72   0
  -4 -12  -1    0.63    1.75   0
  -4 -12  -1    0.85    1.89   0
  -5 -12  -1    1.60    1.76   0
  -5 -12  -1    4.09    1.77   0
  -6 -12  -1   -1.60    1.60   0
  -6 -12  -1   -2.19    1.72   0
  -7 -12  -1    1.73    1.79   0
  -7 -12  -1    1.99    1.93   0
  -8 -12  -1   -1.03    1.86   0
  -8 -12  -1    1.02    1.89   0
  -9 -12  -1    1.12    1.90   0
  -9 -12  -1    0.02    2.08   0
  -9 -13   1    0.09    1.99   0
  -9 -13   1    1.06    1.97   0
  -8 -13   1    0.19    1.85   0
  -8 -13   1    0.02    1.92   0
  -7 -13   1   -0.17    1.75   0
  -7 -13   1    3.68    2.02   0
  -6 -13   1   -1.10    1.85   0
  -6 -13   1    1.21    1.79   0
  -5 -13   1    3.95    1.77   0
  -5 -13   1    2.36    1.85   0
  -4 -13   1   -0.12    1.91   0
  -4 -13   1    2.87    1.74   0
  -3 -13   1    0.88    1.95   0
  -3 -13   1   -1.30    1.91   0
  -2 -13   1    3.20    2.09   0
   2 -13  -1   -0.24    2.81   0
   2 -13  -1   -0.21    3.19   0
  -2 -13   1   -0.49    1.91   0
  -1 -13   1    4.96    2.28   0
   1 -13  -1    5.67    2.58   0
  -1 -13   1    5.93    1.95   0
   1 -13  -1    5.31    2.23   0
   0 -13  -1    1.85    2.26   0
   0 -13   1    1.67    2.54   0
   0 -13   1    0.72    2.18   0
   0 -13  -1    0.98    2.09   0
  -1 -13  -1    0.39    2.09   0
   1 -13   1    1.52    2.77   0
   1 -13   1   -1.16    3.30   0
  -1 -13  -1    0.79    1.91   0
  -2 -13  -1    1.79    1.93   0
  -2 -13  -1    4.36    1.74   0
  -3 -13  -1   -0.11    1.77   0
  -3 -13  -1    1.07    1.91   0
  -4 -13  -1    1.41    1.77   0
  -4 -13  -1    1.09    1.84   0
  -5 -13  -1    1.03    1.87   0
  -5 -13  -1    2.30    2.04   0
  -6 -13  -1   -2.00    1.86   0
  -6 -13  -1   -1.40    1.96   0
  -7 -13  -1    0.61    1.94   0
  -7 -13  -1   -0.36    1.83   0
  -8 -13  -1   -2.08    2.03   0
  -8 -13  -1    0.27    1.92   0
  -8 -14   1    2.01    2.06   0
  -8 -14   1   -0.19    2.22   0
  -7 -14   1    3.30    1.99   0
  -7 -14   1   -0.19    2.10   0
  -6 -14   1   -0.70    1.80   0
  -6 -14   1    2.18    1.89   0
  -5 -14   1    1.03    1.91   0
  -5 -14   1    1.91    1.83   0
  -4 -14   1    1.42    1.90   0
  -4 -14   1   -0.06    2.02   0
  -3 -14   1    0.06    2.07   0
  -3 -14   1   -0.06    2.18   0
  -2 -14   1    2.87    2.21   0
  -2 -14   1    2.11    2.11   0
   2 -14  -1    2.16    3.72   0
   2 -14  -1    2.34    3.65   0
   1 -14  -1    2.92    2.53   0
  -1 -14   1    2.70    2.35   0
   1 -14  -1    2.41    2.66   0
  -1 -14   1    0.94    2.21   0
   0 -14   1    1.34    2.59   0
   0 -14   1    1.55    2.80   0
   0 -14  -1    1.21    2.16   0
   0 -14  -1    1.58    2.35   0
   1 -14   1    0.21    3.41   0
  -1 -14  -1    1.79    2.21   0
  -1 -14  -1    0.19    2.33   0
   1 -14   1    1.31    3.27   0
  -2 -14  -1    0.76    1.85   0
  -2 -14  -1    2.30    2.22   0
  -3 -14  -1    2.91    2.01   0
  -3 -14  -1    1.74    1.88   0
  -4 -14  -1   -0.97    2.08   0
  -4 -14  -1    1.51    1.92   0
  -5 -14  -1    2.62    1.89   0
  -5 -14  -1    2.19    2.00   0
  -6 -14  -1    1.56    1.90   0
  -6 -14  -1    1.39    2.24   0
  -7 -14  -1    2.01    2.30   0
  -7 -14  -1   -0.18    1.96   0
  -6 -15   1    1.68    2.06   0
  -6 -15   1   -1.24    2.00   0
  -5 -15   1    1.15    2.20   0
  -5 -15   1    0.55    2.12   0
  -4 -15   1   -0.89    2.17   0
  -4 -15   1    2.75    2.06   0
  -3 -15   1    2.19    2.26   0
  -3 -15   1    0.46    2.36   0
  -2 -15   1    1.43    2.02   0
  -2 -15   1    2.59    2.53   0
  -1 -15   1   -0.02    2.67   0
  -1 -15   1    0.17    2.33   0
   1 -15  -1    0.72    2.68   0
   1 -15  -1    1.82    2.97   0
   0 -15  -1    1.64    2.68   0
   0 -15  -1    3.90    2.57   0
   0 -15   1    1.57    3.16   0
   0 -15   1    3.57    2.87   0
  -1 -15  -1    0.82    2.56   0
  -1 -15  -1    0.24    2.24   0
  -2 -15  -1    2.07    2.36   0
  -2 -15  -1    2.16    2.22   0
  -3 -15  -1    3.47    2.21   0
  -3 -15  -1    1.89    2.08   0
  -4 -15  -1    4.16    2.10   0
  -4 -15  -1   -0.44    2.24   0
  -5 -15  -1    3.06    2.20   0
  -5 -15  -1   -0.61    2.32   0
  -4 -16   1    2.96    2.25   0
  -4 -16   1    1.58    2.62   0
  -3 -16   1    1.37    2.54   0
  -3 -16   1    2.23    2.44   0
  -2 -16   1    0.99    2.39   0
  -2 -16   1    1.38    2.70   0
   1 -16  -1    1.23    3.54   0
  -1 -16   1   -0.42    2.71   0
  -1 -16   1    2.22    3.06   0
   1 -16  -1    1.61    3.78   0
   0 -16   1    2.24    3.42   0
   0 -16   1    1.01    3.29   0
   0 -16  -1    2.70    2.75   0
   0 -16  -1    0.96    2.93   0
  -1 -16  -1    0.30    2.72   0
  -1 -16  -1    2.57    2.76   0
  -2 -16  -1   -0.41    2.55   0
  -2 -16  -1   -1.62    2.45   0
  -3 -16  -1    0.90    2.23   0
  -3 -16  -1    1.58    2.58   0
 -15   0   2    4.23    2.17   0
 -15   0   2   -1.15    1.98   0
 -14   0   2   -0.54    1.95   0
 -14   0   2    1.40    2.04   0
 -13   0   2    2.51    1.92   0
 -13   0   2    4.84    1.83   0
 -12   0   2    1.72    1.52   0
 -12   0   2    2.46    1.61   0
 -11   0   2    1.57    1.70   0
 -11   0   2    1.01    1.60   0
 -10   0   2    9.72    1.38   0
  -9   0   2    1.63    1.49   0
  -8   0   2   43.65    1.55   0
  -7   0   2   25.43    1.56   0
  -6   0   2  236.36    2.23   0
  -5   0   2  186.20    2.12   0
   4   0  -2   -0.12    1.46   0
  -4   0   2    0.66    1.58   0
  -3   0   2  141.55    2.36   0
   3   0  -2  135.83    2.35   0
   2   0  -2   10.00    2.02   0
  -2   0   2   12.54    2.05   0
  -1   0   2   42.90    2.57   0
   1   0  -2   35.77    2.50   0
   0   0   2    3.63    2.69   0
   0   0  -2    2.72    2.38   0
  -1   0  -2  912.94    5.00   0
   1   0   2  918.38    5.07   0
  -2   0  -2    0.82    2.36   0
   2   0   2    3.33    2.39   0
   3   0   2  247.60    2.68   0
  -3   0  -2  208.62    2.48   0
  -4   0  -2   11.91    1.63   0
   4   0   2   11.73    1.51   0
  -5   0  -2   31.86    1.91   0
  -6   0  -2   19.05    1.73   0
  -7   0  -2   32.01    1.96   0
  -8   0  -2   32.65    1.76   0
  -9   0  -2    1.52    1.79   0
 -10   0  -2    3.46    1.62   0
 -11   0  -2   -2.54    1.97   0
 -12   0  -2    3.93    2.03   0
 -13   0  -2    0.14    2.13   0
 -13   0  -2    5.21    2.23   0
 -15  -1   2    0.10    1.94   0
 -15  -1   2    0.54    2.22   0
 -15   1   2    2.00    2.20   0
 -15   1   2    1.89    2.16   0
 -14   1   2   -0.05    1.82   0
 -14  -1   2    0.53    1.82   0
 -14  -1   2    0.61    1.98   0
 -14   1   2   -0.70    1.96   0
 -13   1   2    0.43    1.90   0
 -13   1   2    1.85    1.79   0
 -13  -1   2    1.01    1.63   0
 -13  -1   2    2.47    1.90   0
 -12  -1   2    2.03    1.64   0
 -12   1   2    3.77    1.72   0
 -12   1   2    2.26    1.84   0
 -12  -1   2    1.96    1.57   0
 -11   1   2    2.64    1.76   0
 -11  -1   2    2.03    1.63   0
 -11   1   2    2.53    1.44   0
 -11  -1   2    2.71    1.55   0
 -10   1   2   -1.20    1.52   0
 -10  -1   2   -0.10    1.44   0
  -9  -1   2   -0.13    1.47   0
  -9   1   2    1.16    1.48   0
  -8   1   2    0.59    1.42   0
  -8  -1   2   -0.03    1.29   0
  -7  -1   2   54.43    1.54   0
  -7   1   2   58.57    1.72   0
  -6  -1   2  138.20    1.83   0
  -6   1   2  149.38    2.13   0
  -5   1   2    3.75    1.48   0
  -5  -1   2    4.33    1.33   0
   4   1  -2    4.41    1.51   0
   4  -1  -2    3.96    1.58   0
  -4  -1   2    1.80    1.46   0
  -4   1   2    4.38    1.54   0
  -3  -1   2  171.02    2.48   0
   3  -1  -2  162.18    2.65   0
  -3   1   2  173.15    2.68   0
   3   1  -2  163.46    2.44   0
  -2   1   2    1.14    1.90   0
  -2  -1   2    0.87    2.03   0
   2  -1  -2    3.18    2.08   0
   2   1  -2   -0.44    2.04   0
  -1   1   2  837.49    5.17   0
  -1  -1   2  820.20    5.00   0
   1  -1  -2  735.17    4.87   0
   1   1  -2  741.53    4.73   0
   0  -1   2  734.26    4.82   0
   0  -1  -2  789.38    4.92   0
   0   1   2  784.33    4.97   0
   0   1  -2  691.59    4.63   0
   1   1   2 9999.99   14.10   0
   1  -1   2 9987.31   15.54   0
  -1  -1  -2 9630.38   13.54   0
  -1   1  -2 9761.32   15.10   0
   2  -1   2  282.24    3.24   0
   2   1   2  305.48    3.00   0
  -2   1  -2  302.20    3.28   0
  -2  -1  -2  281.71    2.94   0
   3   1   2   47.96    1.88   0
  -3  -1  -2   42.51    1.92   0
  -3   1  -2   44.86    2.11   0
   3  -1   2   44.13    2.09   0
  -4  -1  -2   -0.33    1.80   0
   4  -1   2   -1.63    1.77   0
  -4   1  -2    1.11    1.65   0
  -5   1  -2   17.37    1.89   0
  -5  -1  -2   13.99    1.68   0
  -6  -1  -2   13.60    1.82   0
  -6   1  -2   10.57    1.87   0
  -7  -1  -2    2.68    1.56   0
  -7   1  -2    3.86    1.79   0
  -8   1  -2    3.35    1.79   0
  -8  -1  -2    1.62    1.70   0
  -9  -1  -2    7.35    1.64   0
  -9   1  -2    6.49    1.83   0
 -10   1  -2    2.54    1.83   0
 -10  -1  -2    1.00    1.64   0
 -11  -1  -2    1.42    1.91   0
 -11   1  -2    3.50    1.94   0
 -12   1  -2    1.58    2.09   0
 -12  -1  -2    1.66    2.08   0
 -13   1  -2   -1.44    2.14   0
 -13   1  -2    2.69    2.26   0
 -13  -1  -2    0.90    2.14   0
 -13  -1  -2    0.85    2.23   0
 -15  -2   2   -0.29    2.02   0
 -15  -2   2    0.58    2.19   0
 -15   2   2    3.14    2.51   0
 -15   2   2    1.70    2.38   0
 -14  -2   2    1.47    1.97   0
 -14   2   2    1.70    2.08   0
 -14  -2   2    0.14    1.82   0
 -14   2   2   -1.60    2.17   0
 -13  -2   2    1.09    1.75   0
 -13   2   2    1.94    1.91   0
 -13   2   2    1.64    2.02   0
 -13  -2   2    1.47    1.83   0
 -12  -2   2    5.19    1.57   0
 -12   2   2    1.47    1.87   0
 -12  -2   2    4.32    1.84   0
 -12   2   2    3.43    1.76   0
 -11  -2   2    5.72    1.62   0
 -11   2   2    8.08    1.95   0
 -11   2   2    6.61    1.71   0
 -11  -2   2    8.14    1.53   0
 -10   2   2   18.79    1.69   0
 -10  -2   2   19.64    1.56   0
  -9  -2   2    2.05    1.31   0
  -9   2   2    3.80    1.45   0
  -8   2   2    1.39    1.39   0
  -8  -2   2    2.12    1.27   0
  -7   2   2   19.25    1.54   0
  -7  -2   2   21.22    1.36   0
  -6  -2   2  102.11    1.74   0
  -6   2   2  114.04    2.19   0
  -5  -2   2   48.59    1.55   0
  -5   2   2   50.27    1.94   0
  -4  -2   2  162.09    2.05   0
   4  -2  -2  148.34    2.56   0
  -4   2   2  168.83    2.66   0
  -3   2   2   12.19    1.98   0
   3  -2  -2   10.12    1.89   0
  -3  -2   2   11.33    1.65   0
   3   2  -2   10.46    1.65   0
   2  -2  -2   31.57    2.37   0
  -2   2   2   35.02    2.60   0
   2   2  -2   32.10    1.91   0
  -2  -2   2   31.35    1.95   0
  -1  -2   2   39.86    2.01   0
   1   2  -2   44.03    2.20   0
   1  -2  -2   43.62    2.58   0
  -1   2   2   43.29    2.47   0
   0  -2  -2   58.57    2.62   0
   0  -2   2   58.16    2.45   0
   0   2  -2   55.63    2.32   0
   0   2   2   55.64    2.65   0
   1   2   2   18.55    2.57   0
   1  -2   2   16.53    2.60   0
  -1  -2  -2   18.09    2.67   0
  -1   2  -2   17.81    2.29   0
  -2   2  -2   10.93    2.24   0
  -2  -2  -2   10.18    2.01   0
   2  -2   2    8.96    2.41   0
   2   2   2   12.17    1.93   0
   3   2   2   16.69    1.50   0
  -3  -2  -2   17.30    1.80   0
  -3   2  -2   17.28    2.16   0
   3  -2   2   16.27    2.17   0
  -4  -2  -2    6.57    1.64   0
   4  -2   2    5.98    2.00   0
  -4   2  -2    7.99    2.06   0
  -5   2  -2    0.02    1.85   0
  -5  -2  -2    0.77    1.81   0
  -6  -2  -2    2.83    1.59   0
  -6   2  -2    1.52    1.94   0
  -7   2  -2   16.05    1.98   0
  -7  -2  -2   10.32    1.59   0
  -8  -2  -2    8.30    1.67   0
  -8   2  -2    5.95    1.93   0
  -9  -2  -2    0.71    1.59   0
  -9   2  -2    0.82    1.98   0
 -10  -2  -2    0.99    1.64   0
 -10   2  -2    2.08    2.03   0
 -11   2  -2   -0.12    1.96   0
 -11  -2  -2   -0.23    1.74   0
 -12   2  -2    0.82    2.18   0
 -12  -2  -2    3.02    1.88   0
 -12   2  -2    1.62    2.11   0
 -13  -2  -2   -0.79    2.03   0
 -13  -2  -2    1.01    1.96   0
 -13   2  -2    0.71    2.17   0
 -13   2  -2   -0.48    2.48   0
 -15   3   2   -0.79    2.33   0
 -15  -3   2    3.81    2.20   0
 -15   3   2    0.77    2.49   0
 -15  -3   2   -0.31    2.04   0
 -14  -3   2    1.85    1.87   0
 -14  -3   2    1.04    1.98   0
 -14   3   2    2.49    2.21   0
 -14   3   2   -1.03    2.36   0
 -13  -3   2   -1.63    1.79   0
 -13  -3   2   -0.41    1.74   0
 -13   3   2    1.90    1.95   0
 -13   3   2    0.28    2.10   0
 -12  -3   2    3.16    1.56   0
 -12   3   2    1.35    2.06   0
 -12   3   2   -0.01    1.93   0
 -12  -3   2    1.63    1.66   0
 -11   3   2   17.02    2.09   0
 -11  -3   2   19.21    1.60   0
 -11   3   2   17.00    1.99   0
 -11  -3   2   15.38    1.68   0
 -10   3   2   17.65    1.91   0
 -10  -3   2   17.62    1.60   0
 -10   3   2   19.44    2.12   0
  -9  -3   2    9.35    1.42   0
  -9   3   2    7.64    1.71   0
  -8  -3   2    4.30    1.25   0
  -8   3   2    3.09    1.62   0
  -7  -3   2   28.93    1.40   0
  -7   3   2   29.75    1.75   0
  -6  -3   2    1.89    1.33   0
  -6   3   2    3.91    1.79   0
  -5  -3   2  280.11    2.31   0
  -5   3   2  300.06    3.30   0
  -4  -3   2   15.08    1.46   0
   4  -3  -2   13.15    1.83   0
  -4   3   2   15.78    2.03   0
   3  -3  -2  259.75    3.46   0
  -3   3   2  303.60    3.82   0
   3   3  -2  276.43    2.48   0
  -3  -3   2  288.31    2.55   0
   2  -3  -2  571.18    4.44   0
   2   3  -2  611.21    3.53   0
  -2   3   2  599.84    4.77   0
  -2  -3   2  580.25    3.52   0
  -1  -3   2   70.71    2.07   0
   1   3  -2   77.31    2.10   0
   1  -3  -2   69.27    2.51   0
  -1   3   2   70.95    2.71   0
   0   3  -2    1.03    1.64   0
   0   3   2    1.66    2.11   0
   0  -3   2    2.01    1.93   0
   0  -3  -2    1.72    2.10   0
  -1   3  -2   69.89    2.26   0
  -1  -3  -2   64.57    2.20   0
   1   3   2   66.02    2.12   0
   1  -3   2   63.78    2.54   0
   2  -3   2   72.41    2.76   0
  -2  -3  -2   84.70    2.05   0
  -2   3  -2   77.70    2.39   0
   2   3   2   85.06    2.01   0
  -3  -3  -2   57.98    1.89   0
  -3   3  -2   64.81    2.48   0
   3  -3   2   55.15    2.63   0
  -4   3  -2   29.99    2.31   0
   4  -3   2   26.73    2.13   0
  -4  -3  -2   26.74    1.52   0
  -5  -3  -2   23.85    1.65   0
  -5   3  -2   22.01    2.23   0
  -6   3  -2    2.96    2.09   0
  -6  -3  -2    3.29    1.55   0
  -7   3  -2    4.46    1.95   0
  -7  -3  -2    4.81    1.58   0
  -8   3  -2    1.43    1.78   0
  -8  -3  -2    1.78    1.57   0
  -9   3  -2    1.86    1.95   0
  -9  -3  -2    1.90    1.64   0
 -10   3  -2    1.21    2.05   0
 -10  -3  -2    0.21    1.66   0
 -11  -3  -2    1.25    1.75   0
 -11   3  -2    1.01    2.16   0
 -12   3  -2    0.56    2.26   0
 -12  -3  -2    0.41    1.90   0
 -12   3  -2    2.09    2.34   0
 -13  -3  -2   -1.76    2.02   0
 -13   3  -2    0.70    2.53   0
 -13   3  -2    1.33    2.44   0
 -13  -3  -2    0.20    2.20   0
 -15  -4   2   -0.26    2.01   0
 -15   4   2    0.42    2.77   0
 -15   4   2    0.46    2.69   0
 -14   4   2    0.73    2.27   0
 -14  -4   2    1.17    1.85   0
 -14  -4   2    0.34    1.82   0
 -14   4   2    1.48    2.37   0
 -13  -4   2   -0.55    1.66   0
 -13  -4   2   -1.27    1.76   0
 -13   4   2    0.98    2.11   0
 -13   4   2   -0.86    2.35   0
 -12   4   2    3.32    1.97   0
 -12  -4   2    3.49    1.59   0
 -12   4   2    4.64    2.29   0
 -12  -4   2    3.81    1.65   0
 -11  -4   2    9.12    1.56   0
 -11   4   2    8.45    2.26   0
 -11  -4   2    8.01    1.66   0
 -11   4   2    8.82    2.15   0
 -10   4   2    6.61    2.16   0
 -10   4   2    5.86    1.82   0
 -10  -4   2    9.11    1.45   0
  -9   4   2   -0.07    1.68   0
  -9  -4   2    0.16    1.15   0
  -9   4   2    1.78    2.01   0
  -8  -4   2   18.52    1.40   0
  -8   4   2   17.14    2.03   0
  -7  -4   2    0.79    1.26   0
  -7   4   2    2.03    1.72   0
  -6  -4   2    4.87    1.34   0
  -6   4   2    3.50    2.01   0
  -5  -4   2    9.15    1.40   0
  -5   4   2    9.82    2.32   0
  -4  -4   2  298.61    2.38   0
   4  -4  -2  258.98    3.85   0
  -4   4   2  315.55    4.26   0
   3  -4  -2   17.86    2.18   0
  -3   4   2   17.67    2.60   0
  -3  -4   2   19.01    1.46   0
  -2   4   2   18.99    2.64   0
   2  -4  -2   18.26    2.35   0
   2   4  -2   20.81    1.48   0
  -2  -4   2   17.68    1.50   0
   1   4  -2    1.98    1.53   0
   1  -4  -2    1.52    1.97   0
  -1  -4   2    0.75    1.53   0
  -1   4   2    1.49    2.24   0
   0   4   2   13.20    2.02   0
   0   4  -2   15.21    1.81   0
   0  -4   2   12.66    1.84   0
   0  -4  -2   12.14    2.06   0
   1   4   2   38.72    1.80   0
  -1   4  -2   41.80    2.25   0
  -1  -4  -2   34.51    1.83   0
   1  -4   2   39.64    2.44   0
  -2   4  -2    5.58    2.10   0
   2   4   2    5.11    1.60   0
   2  -4   2    3.58    2.54   0
  -2  -4  -2    6.01    1.71   0
  -3   4  -2    7.45    2.13   0
  -3  -4  -2    7.23    1.72   0
   3  -4   2    5.14    2.62   0
  -4   4  -2    3.40    2.15   0
  -4  -4  -2   -2.11    1.69   0
   4  -4   2    1.80    2.27   0
  -5  -4  -2    1.61    1.59   0
  -5   4  -2    1.09    1.98   0
  -6   4  -2   12.23    2.14   0
  -6  -4  -2   10.86    1.68   0
  -7   4  -2    2.74    2.09   0
  -7  -4  -2    1.60    1.55   0
  -8   4  -2   -0.43    2.05   0
  -8  -4  -2    1.25    1.52   0
  -9  -4  -2    5.41    1.62   0
  -9   4  -2    4.43    2.02   0
 -10   4  -2    4.31    2.28   0
 -10  -4  -2    4.68    1.47   0
 -11   4  -2    0.47    2.08   0
 -11   4  -2    3.24    2.39   0
 -11  -4  -2   -0.15    1.81   0
 -12  -4  -2    1.10    1.88   0
 -12   4  -2    1.67    2.47   0
 -12   4  -2    1.88    2.54   0
 -13  -4  -2    0.16    2.07   0
 -13   4  -2    1.32    2.71   0
 -13   4  -2    1.37    2.60   0
 -13  -4  -2    0.40    1.95   0
 -14  -5   2   -1.39    1.86   0
 -14   5   2   -0.79    2.74   0
 -14   5   2   -1.62    2.67   0
 -14  -5   2    3.24    1.96   0
 -13  -5   2    0.40    1.80   0
 -13  -5   2    1.17    1.69   0
 -13   5   2    1.08    2.47   0
 -13   5   2    0.35    2.43   0
 -12  -5   2    1.28    1.61   0
 -12  -5   2   -0.74    1.66   0
 -12   5   2    1.85    2.42   0
 -12   5   2   -0.16    2.17   0
 -11  -5   2    1.54    1.49   0
 -11   5   2    1.51    2.16   0
 -11  -5   2    2.08    1.59   0
 -11   5   2    2.56    2.33   0
 -10   5   2    2.92    2.23   0
 -10  -5   2    1.84    1.24   0
 -10   5   2    1.37    2.10   0
  -9   5   2    0.34    2.35   0
  -9  -5   2    1.86    1.18   0
  -9   5   2    1.78    2.09   0
  -8  -5   2   54.29    1.65   0
  -8   5   2   46.08    2.67   0
  -7  -5   2   69.82    1.60   0
  -7   5   2   61.78    2.88   0
  -6  -5   2   16.17    1.33   0
  -6   5   2   16.79    2.69   0
  -5  -5   2    1.77    1.34   0
  -5   5   2    1.75    2.76   0
  -4  -5   2   52.15    1.65   0
  -4   5   2   49.83    3.26   0
   4  -5  -2   45.90    2.84   0
  -3   5   2   23.26    2.84   0
   3  -5  -2   23.22    2.51   0
  -3  -5   2   23.72    1.50   0
  -2  -5   2    6.57    1.49   0
   2  -5  -2    7.90    2.20   0
  -2   5   2    7.58    2.36   0
   1   5  -2  172.36    2.31   0
  -1   5   2  164.73    2.76   0
   1  -5  -2  148.24    2.57   0
  -1  -5   2  161.25    2.45   0
   0   5   2  234.71    2.65   0
   0  -5  -2  227.56    2.65   0
   0  -5   2  232.26    2.97   0
   0   5  -2  244.24    2.98   0
   1  -5   2    0.59    2.10   0
  -1   5  -2    0.87    1.94   0
   1   5   2    2.21    1.54   0
  -1  -5  -2   -0.05    1.80   0
   2  -5   2  190.29    3.77   0
  -2   5  -2  222.76    3.50   0
  -2  -5  -2  205.58    2.25   0
  -3   5  -2   91.73    2.76   0
   3  -5   2   71.87    3.15   0
  -3  -5  -2   85.27    1.93   0
  -4   5  -2    5.27    2.20   0
  -4  -5  -2    5.57    1.63   0
  -5  -5  -2    2.35    1.60   0
  -5   5  -2    3.47    2.29   0
  -6   5  -2    6.19    2.21   0
  -6  -5  -2    5.75    1.68   0
  -7  -5  -2   -1.82    1.61   0
  -7   5  -2   -1.38    2.26   0
  -8  -5  -2    5.97    1.60   0
  -8   5  -2    6.19    2.26   0
  -9   5  -2    4.26    2.20   0
  -9  -5  -2    7.44    1.62   0
 -10   5  -2    2.07    2.44   0
 -10   5  -2    1.21    2.16   0
 -10  -5  -2    1.21    1.67   0
 -11  -5  -2    0.34    1.80   0
 -11   5  -2    0.42    2.60   0
 -11   5  -2    1.99    2.51   0
 -12  -5  -2    2.96    1.93   0
 -12   5  -2    0.77    2.79   0
 -12   5  -2    1.18    2.52   0
 -14  -6   2    2.18    1.95   0
 -14   6   2    1.46    3.42   0
 -14  -6   2    3.54    1.99   0
 -14   6   2    1.53    3.35   0
 -13   6   2    2.07    2.91   0
 -13  -6   2    1.21    1.81   0
 -13  -6   2    2.41    1.71   0
 -13   6   2    1.12    3.00   0
 -12  -6   2    2.73    1.59   0
 -12   6   2    1.10    2.80   0
 -12  -6   2    2.75    1.67   0
 -12   6   2    0.17    2.96   0
 -11  -6   2    1.92    1.61   0
 -11   6   2    0.23    2.80   0
 -11  -6   2    0.51    1.54   0
 -11   6   2    1.26    2.68   0
 -10   6   2   -0.11    2.51   0
 -10   6   2    0.34    2.86   0
 -10  -6   2    2.08    1.45   0
  -9   6   2   19.44    3.13   0
  -9  -6   2   22.41    1.52   0
  -9   6   2   17.47    2.93   0
  -8   6   2    2.29    3.24   0
  -8  -6   2    1.77    1.43   0
  -8   6   2    2.52    3.06   0
  -7   6   2   63.20    4.55   0
  -7   6   2   62.80    4.26   0
  -7  -6   2   66.09    1.72   0
  -6  -6   2    2.71    1.29   0
  -5  -6   2   20.02    1.35   0
  -4   6   2    6.65    3.19   0
   4  -6  -2    5.57    2.70   0
  -4  -6   2    8.43    1.32   0
  -3   6   2    2.90    2.53   0
  -3  -6   2    3.19    1.38   0
   3  -6  -2    3.31    2.36   0
  -2  -6   2   20.18    1.41   0
  -2   6   2   22.06    2.14   0
   2  -6  -2   21.67    2.29   0
   1  -6  -2   80.87    2.43   0
  -1   6   2   82.48    2.38   0
  -1  -6   2   74.61    1.93   0
   0  -6   2   66.59    2.15   0
   0  -6  -2   69.65    2.12   0
  -1  -6  -2    2.83    1.82   0
  -1   6  -2    1.78    1.90   0
   1  -6   2    1.70    2.05   0
  -2   6  -2    1.16    2.24   0
   2  -6   2    0.31    2.72   0
  -2  -6  -2    1.63    1.57   0
  -3  -6  -2    8.20    1.59   0
  -3   6  -2    7.00    2.53   0
   3  -6   2    4.52    3.35   0
  -4   6  -2   -0.04    2.75   0
  -4  -6  -2    2.29    1.75   0
  -5  -6  -2    2.60    1.65   0
  -5   6  -2    5.55    2.73   0
  -6  -6  -2   25.13    1.70   0
  -6   6  -2   28.15    2.85   0
  -7   6  -2   15.74    2.71   0
  -7  -6  -2   16.40    1.68   0
  -8   6  -2    0.79    2.51   0
  -8  -6  -2    1.86    1.65   0
  -9   6  -2   12.21    2.78   0
  -9  -6  -2   11.63    1.73   0
  -9   6  -2   12.64    2.68   0
 -10   6  -2   -0.48    2.72   0
 -10  -6  -2   -0.20    1.68   0
 -10   6  -2    0.71    2.50   0
 -11   6  -2    1.34    2.75   0
 -11   6  -2   -0.08    2.92   0
 -11  -6  -2    0.38    1.78   0
 -12   6  -2    0.72    3.14   0
 -12  -6  -2    0.21    1.76   0
 -12   6  -2   -0.61    3.22   0
 -14  -7   2    0.55    2.05   0
 -14  -7   2    0.54    1.95   0
 -13  -7   2   -0.14    1.77   0
 -13  -7   2    0.22    1.84   0
 -12  -7   2    1.10    1.54   0
 -12  -7   2    2.28    1.63   0
 -11  -7   2    1.23    1.67   0
 -11  -7   2    1.21    1.57   0
 -10  -7   2   -1.65    1.59   0
 -10  -7   2    1.11    1.49   0
  -9  -7   2    3.50    1.27   0
  -8  -7   2    7.83    1.42   0
  -7  -7   2   52.81    1.61   0
  -6  -7   2   39.42    1.50   0
  -5  -7   2    6.08    1.44   0
   4  -7  -2    8.19    3.35   0
  -4  -7   2    9.00    1.48   0
  -3  -7   2    0.90    1.27   0
   3  -7  -2    1.58    2.23   0
   2  -7  -2   45.78    2.47   0
  -2  -7   2   40.68    1.62   0
  -1  -7   2   43.88    1.86   0
   1  -7  -2   46.80    2.22   0
   0  -7  -2   75.78    2.10   0
   0  -7   2   66.36    2.17   0
   1  -7   2    3.08    2.05   0
  -1  -7  -2    3.44    1.78   0
   2  -7   2   10.98    3.01   0
  -2  -7  -2   11.36    1.67   0
  -3  -7  -2    9.17    1.58   0
  -4  -7  -2    2.41    1.54   0
  -5  -7  -2    0.55    1.55   0
  -6  -7  -2    0.38    1.56   0
  -7  -7  -2    2.22    1.62   0
  -8  -7  -2    6.06    1.67   0
  -9  -7  -2    1.32    1.73   0
  -9   7  -2    1.15    3.58   0
  -9   7  -2    1.04    3.71   0
 -10   7  -2    1.30    3.93   0
 -10  -7  -2    0.64    1.76   0
 -10   7  -2    2.25    3.70   0
 -11   7  -2    0.46    4.15   0
 -11  -7  -2    1.44    1.87   0
 -11   7  -2    0.52    4.38   0
 -12  -7  -2    0.83    1.77   0
 -13  -8   2   -0.12    1.86   0
 -13  -8   2    1.53    1.94   0
 -12  -8   2    1.88    1.57   0
 -12  -8   2    2.51    1.76   0
 -11  -8   2    0.07    1.64   0
 -11  -8   2    1.75    1.72   0
 -10  -8   2    0.08    1.54   0
 -10  -8   2    0.12    1.63   0
  -9  -8   2    6.88    1.48   0
  -8  -8   2    5.93    1.41   0
  -7  -8   2   29.80    1.50   0
  -6  -8   2   -0.73    1.50   0
  -5  -8   2    8.63    1.48   0
  -4  -8   2    0.21    1.52   0
   3  -8  -2   90.47    3.13   0
  -3  -8   2   85.45    1.79   0
   2  -8  -2   51.33    2.35   0
  -2  -8   2   50.58    1.67   0
   1  -8  -2    0.38    1.91   0
  -1  -8   2    0.04    1.39   0
   0  -8  -2   10.94    1.81   0
   0  -8   2    8.94    1.75   0
   1  -8   2    9.27    2.28   0
  -1  -8  -2    8.79    1.89   0
  -2  -8  -2    0.41    1.85   0
   2  -8   2    0.91    3.09   0
  -3  -8  -2    1.91    1.60   0
  -4  -8  -2   12.00    1.62   0
  -5  -8  -2    1.06    1.56   0
  -6  -8  -2    1.42    1.55   0
  -7  -8  -2    2.61    1.58   0
  -8  -8  -2    0.79    1.66   0
  -9  -8  -2   -0.39    1.73   0
 -10  -8  -2    1.18    1.86   0
 -11  -8  -2    2.75    1.97   0
 -13  -9   2    0.16    2.05   0
 -13  -9   2   -2.62    1.71   0
 -12  -9   2   -1.74    1.92   0
 -12  -9   2    1.35    1.85   0
 -11  -9   2    2.58    1.49   0
 -11  -9   2   -0.63    1.71   0
 -10  -9   2    4.05    1.59   0
 -10  -9   2    2.30    1.67   0
  -9  -9   2    3.06    1.49   0
  -9  -9   2    5.90    1.59   0
  -8  -9   2    0.72    1.44   0
  -7  -9   2    0.27    1.37   0
  -6  -9   2    5.61    1.41   0
  -5  -9   2    7.11    1.42   0
  -4  -9   2   56.57    1.63   0
  -3  -9   2   25.26    1.62   0
   3  -9  -2   27.49    2.74   0
  -2  -9   2   -0.14    1.44   0
   2  -9  -2    1.80    2.20   0
  -1  -9   2   23.39    1.79   0
   1  -9  -2   29.91    2.27   0
   0  -9   2    0.62    1.95   0
   0  -9  -2    1.73    1.77   0
   1  -9   2   39.94    2.50   0
  -1  -9  -2   43.96    1.95   0
  -2  -9  -2    2.62    1.61   0
   2  -9   2    4.37    3.28   0
  -3  -9  -2    0.66    1.65   0
  -4  -9  -2   -0.33    1.70   0
  -5  -9  -2    2.75    1.60   0
  -6  -9  -2    6.06    1.64   0
  -7  -9  -2    1.46    1.62   0
  -8  -9  -2    1.74    1.68   0
  -9  -9  -2    1.04    1.78   0
 -10  -9  -2    4.91    1.85   0
 -11  -9  -2    1.36    2.03   0
 -12 -10   2   -1.20    1.94   0
 -12 -10   2    1.09    1.87   0
 -11 -10   2    0.13    1.78   0
 -11 -10   2   -0.21    1.82   0
 -10 -10   2    0.56    1.63   0
 -10 -10   2    2.01    1.75   0
  -9 -10   2   -1.51    1.53   0
  -9 -10   2   -0.64    1.68   0
  -8 -10   2    1.54    1.64   0
  -8 -10   2    2.09    1.68   0
  -7 -10   2    1.12    1.46   0
  -6 -10   2    0.92    1.57   0
  -5 -10   2    4.08    1.45   0
  -4 -10   2    2.05    1.38   0
   3 -10  -2   45.14    3.08   0
  -3 -10   2   42.35    1.80   0
  -2 -10   2   25.37    1.86   0
   2 -10  -2   31.54    2.44   0
   1 -10  -2   40.55    2.13   0
  -1 -10   2   34.48    1.90   0
   0 -10   2   10.88    1.99   0
   0 -10  -2   13.67    2.02   0
  -1 -10  -2    2.73    1.80   0
   1 -10   2    0.75    2.27   0
  -2 -10  -2   17.06    1.81   0
  -3 -10  -2   36.42    1.97   0
  -4 -10  -2   17.00    1.72   0
  -5 -10  -2   10.92    1.71   0
  -6 -10  -2    2.98    1.65   0
  -7 -10  -2    2.90    1.51   0
  -8 -10  -2   -0.87    1.71   0
  -9 -10  -2    2.76    1.88   0
 -10 -10  -2    1.83    1.98   0
 -11 -11   2    1.33    1.89   0
 -11 -11   2    1.34    1.95   0
 -10 -11   2    2.54    1.85   0
 -10 -11   2    2.37    1.80   0
  -9 -11   2    4.05    1.74   0
  -9 -11   2    3.68    1.69   0
  -8 -11   2    1.27    1.80   0
  -8 -11   2    5.43    1.66   0
  -7 -11   2    3.19    1.66   0
  -7 -11   2    2.36    1.56   0
  -6 -11   2    1.82    1.44   0
  -6 -11   2    2.38    1.78   0
  -5 -11   2    1.50    1.63   0
  -4 -11   2    4.91    1.61   0
   3 -11  -2    2.17    2.65   0
   3 -11  -2    0.73    2.70   0
  -3 -11   2    2.88    1.58   0
   2 -11  -2    4.05    2.28   0
  -2 -11   2    2.33    1.77   0
  -1 -11   2    8.70    1.87   0
   1 -11  -2    9.38    2.00   0
   0 -11   2    3.38    2.15   0
   0 -11  -2    5.32    1.96   0
   0 -11   2    5.59    2.20   0
  -1 -11  -2    0.56    1.81   0
   1 -11   2    2.60    2.85   0
   1 -11   2    1.88    2.35   0
  -2 -11  -2    9.32    1.90   0
  -3 -11  -2    1.65    1.83   0
  -4 -11  -2    0.51    1.69   0
  -5 -11  -2   -1.09    1.67   0
  -6 -11  -2   -0.70    1.77   0
  -7 -11  -2    1.74    1.79   0
  -8 -11  -2   -1.95    1.88   0
  -9 -11  -2   -1.58    1.95   0
 -10 -12   2    3.34    1.83   0
 -10 -12   2    1.45    1.91   0
  -9 -12   2    4.04    1.85   0
  -9 -12   2    2.72    1.76   0
  -8 -12   2    0.81    1.79   0
  -8 -12   2   -0.36    1.67   0
  -7 -12   2    1.80    1.61   0
  -7 -12   2    1.94    1.71   0
  -6 -12   2   -0.21    1.59   0
  -6 -12   2    0.58    1.86   0
  -5 -12   2   -1.51    1.73   0
  -5 -12   2   -0.07    1.64   0
  -4 -12   2   -2.32    1.77   0
  -4 -12   2   -0.30    1.48   0
  -3 -12   2   -0.79    1.60   0
  -3 -12   2    0.75    1.77   0
   3 -12  -2    1.44    3.14   0
   3 -12  -2    0.93    3.16   0
  -2 -12   2   -0.24    2.01   0
   2 -12  -2    0.35    2.22   0
  -2 -12   2    0.37    1.77   0
   2 -12  -2    1.38    2.43   0
  -1 -12   2    1.21    1.97   0
  -1 -12   2    1.40    2.13   0
   1 -12  -2    1.12    2.15   0
   0 -12   2    0.19    2.43   0
   0 -12  -2    1.98    2.09   0
   0 -12   2    2.85    2.09   0
   1 -12   2    1.44    2.58   0
   1 -12   2    0.33    2.81   0
  -1 -12  -2    1.42    1.99   0
  -2 -12  -2    4.96    1.87   0
  -3 -12  -2    5.48    1.90   0
  -4 -12  -2    0.17    1.75   0
  -5 -12  -2    1.24    1.99   0
  -6 -12  -2    1.65    1.82   0
  -7 -12  -2    3.28    1.88   0
  -8 -12  -2   -1.94    1.92   0
  -9 -12  -2    3.55    1.79   0
 -10 -13   2    0.99    2.02   0
  -9 -13   2   -2.19    1.98   0
  -9 -13   2   -0.20    1.91   0
  -8 -13   2    2.48    2.12   0
  -8 -13   2    0.30    1.84   0
  -7 -13   2    1.66    1.92   0
  -7 -13   2    1.79    2.04   0
  -6 -13   2    2.81    1.90   0
  -6 -13   2   -0.02    1.99   0
  -5 -13   2    3.84    1.62   0
  -5 -13   2    0.67    1.91   0
  -4 -13   2    1.93    1.92   0
  -4 -13   2    2.43    1.77   0
   3 -13  -2    1.03    4.00   0
  -3 -13   2    1.21    2.06   0
  -3 -13   2    1.06    1.92   0
  -2 -13   2    1.32    1.90   0
   2 -13  -2    0.37    2.62   0
  -2 -13   2    1.47    2.23   0
   2 -13  -2    0.89    2.49   0
  -1 -13   2    1.81    2.24   0
   1 -13  -2   -0.33    2.25   0
   1 -13  -2   -1.01    2.24   0
  -1 -13   2    0.40    2.09   0
   0 -13   2    0.30    2.22   0
   0 -13   2   -0.18    2.55   0
   0 -13  -2   -0.74    1.91   0
   0 -13  -2   -0.93    2.12   0
   1 -13   2    3.33    3.11   0
   1 -13   2    3.58    3.49   0
  -1 -13  -2    3.79    2.10   0
  -2 -13  -2    1.61    2.11   0
  -3 -13  -2   -0.85    1.94   0
  -4 -13  -2    5.19    1.77   0
  -5 -13  -2    3.10    2.08   0
  -6 -13  -2    0.29    1.93   0
  -7 -13  -2    0.89    1.88   0
  -7 -13  -2    1.55    1.98   0
  -8 -13  -2    2.10    2.25   0
  -8 -13  -2   -0.95    2.07   0
  -8 -14   2   -0.82    1.91   0
  -8 -14   2    2.32    2.01   0
  -7 -14   2    3.91    2.16   0
  -7 -14   2    0.82    2.05   0
  -6 -14   2    0.29    1.89   0
  -6 -14   2    0.68    2.01   0
  -5 -14   2    1.83    1.94   0
  -5 -14   2   -0.58    2.03   0
  -4 -14   2    3.86    1.93   0
  -4 -14   2   -0.15    2.06   0
  -3 -14   2    0.87    2.17   0
  -3 -14   2    2.32    1.87   0
   2 -14  -2    0.10    2.94   0
   2 -14  -2    1.28    3.07   0
  -2 -14   2    0.55    2.01   0
  -2 -14   2    3.89    2.35   0
   1 -14  -2    2.26    2.36   0
  -1 -14   2    2.44    2.37   0
   1 -14  -2    3.61    2.54   0
  -1 -14   2    1.10    2.56   0
   0 -14   2    0.69    2.54   0
   0 -14  -2   -1.32    2.20   0
   0 -14  -2   -1.14    2.19   0
   0 -14   2    0.33    2.86   0
   1 -14   2    1.05    4.47   0
   1 -14   2    1.41    4.03   0
  -1 -14  -2    0.66    1.90   0
  -1 -14  -2   -0.72    2.23   0
  -2 -14  -2    0.76    2.01   0
  -2 -14  -2    0.88    1.95   0
  -3 -14  -2    0.72    2.07   0
  -3 -14  -2    2.46    1.95   0
  -4 -14  -2    2.28    2.01   0
  -4 -14  -2    1.65    2.14   0
  -5 -14  -2    1.71    2.09   0
  -5 -14  -2    2.73    2.21   0
  -6 -14  -2    0.62    2.01   0
  -6 -14  -2    1.92    1.90   0
  -7 -15   2   -0.84    2.05   0
  -7 -15   2    2.18    2.31   0
  -6 -15   2    1.45    2.21   0
  -6 -15   2    3.91    2.26   0
  -5 -15   2   -0.69    2.22   0
  -5 -15   2    1.72    2.11   0
  -4 -15   2    0.61    2.16   0
  -4 -15   2    0.90    2.06   0
   3 -15  -2    0.01    0.90   0
  -3 -15   2    1.71    2.22   0
  -3 -15   2    0.74    2.36   0
   2 -15  -2    3.35    3.21   0
  -2 -15   2    2.65    2.44   0
   2 -15  -2    3.97    3.43   0
  -2 -15   2    3.32    2.52   0
  -1 -15   2    0.52    2.51   0
   1 -15  -2    1.24    2.67   0
  -1 -15   2    1.37    2.68   0
   1 -15  -2    0.74    2.73   0
   0 -15  -2   -0.06    2.38   0
   0 -15  -2   -0.84    2.48   0
   0 -15   2    1.35    3.36   0
   0 -15   2    0.86    3.03   0
  -1 -15  -2   -0.38    2.37   0
  -1 -15  -2   -1.93    2.24   0
  -2 -15  -2    1.59    2.26   0
  -2 -15  -2    0.98    2.16   0
  -3 -15  -2    3.14    2.10   0
  -3 -15  -2    3.24    2.45   0
  -4 -15  -2    1.81    2.25   0
  -4 -15  -2    1.82    1.93   0
  -5 -15  -2    1.17    2.11   0
  -5 -15  -2   -1.81    2.01   0
  -4 -16   2   -0.53    2.50   0
  -4 -16   2    1.59    2.33   0
  -3 -16   2    0.92    2.48   0
  -3 -16   2   -0.32    2.59   0
  -2 -16   2    0.27    2.61   0
  -2 -16   2    0.42    2.69   0
  -1 -16   2    1.13    2.81   0
   1 -16  -2   -0.59    3.24   0
   1 -16  -2   -0.41    3.17   0
  -1 -16   2    1.07    3.26   0
   0 -16  -2    1.41    2.71   0
   0 -16  -2   -0.53    2.82   0
   0 -16   2    0.78    3.97   0
   0 -16   2    2.00    3.83   0
  -1 -16  -2   -0.00    2.45   0
  -1 -16  -2    1.09    2.49   0
  -2 -16  -2    0.29    2.55   0
  -2 -16  -2    0.75    2.44   0
 -15  -1   3   -0.11    1.86   0
 -15  -1   3    0.37    2.16   0
 -15   1   3    1.04    2.11   0
 -15   1   3    0.62    2.16   0
 -14  -1   3   -0.81    1.78   0
 -14   1   3    2.52    1.89   0
 -14  -1   3    0.56    1.71   0
 -14   1   3    1.50    1.76   0
 -13   1   3   -0.32    1.78   0
 -13  -1   3    2.23    1.79   0
 -13  -1   3   -1.03    1.88   0
 -13   1   3    3.14    1.85   0
 -12   1   3    3.06    1.69   0
 -12  -1   3    1.63    1.67   0
 -11  -1   3    8.97    1.65   0
 -11   1   3    7.35    1.63   0
 -10   1   3   28.27    1.70   0
 -10  -1   3   29.98    1.52   0
  -9  -1   3    5.62    1.36   0
  -9   1   3    4.92    1.37   0
  -8   1   3    1.65    1.48   0
  -8  -1   3    0.68    1.27   0
  -7   1   3    6.75    1.31   0
  -7  -1   3    6.47    1.31   0
   6  -1  -3    0.06    1.45   0
  -6   1   3    0.41    1.28   0
  -6  -1   3    2.99    1.26   0
   5   1  -3   18.53    1.42   0
  -5  -1   3   22.90    1.42   0
  -5   1   3   20.16    1.44   0
   5  -1  -3   18.79    1.42   0
   4  -1  -3    6.92    1.41   0
  -4  -1   3    9.71    1.44   0
  -4   1   3    8.91    1.60   0
   4   1  -3    9.30    1.44   0
   3  -1  -3   15.09    1.73   0
  -3  -1   3   14.57    1.65   0
  -3   1   3   15.43    1.63   0
   3   1  -3   17.95    1.61   0
   2   1  -3    0.43    1.66   0
  -2   1   3    0.59    1.81   0
   2  -1  -3    0.39    1.89   0
  -2  -1   3    0.08    1.77   0
  -1   1   3   25.97    2.29   0
   1   1  -3   24.19    1.90   0
   1  -1  -3   22.26    2.07   0
  -1  -1   3   27.68    1.98   0
   0  -1   3  222.90    2.78   0
   0   1   3  226.12    2.98   0
   0   1  -3  226.94    2.66   0
   0  -1  -3  229.33    2.81   0
   1  -1   3   56.85    2.31   0
   1   1   3   68.08    2.29   0
  -1   1  -3   67.51    2.27   0
  -1  -1  -3   64.57    2.17   0
  -2   1  -3  255.89    2.69   0
  -2  -1  -3  246.52    2.49   0
   2  -1   3  206.59    2.48   0
   2   1   3  245.17    2.49   0
  -3  -1  -3    3.16    1.69   0
   3   1   3    4.35    1.60   0
   3  -1   3    4.44    1.82   0
  -3   1  -3    3.55    1.63   0
   4  -1   3   12.11    1.81   0
  -4   1  -3   10.46    1.82   0
   4   1   3   12.59    1.63   0
  -4  -1  -3   12.20    1.84   0
  -5   1  -3    1.99    1.80   0
   5  -1   3   -0.72    1.74   0
  -5  -1  -3    2.75    1.61   0
  -6   1  -3    1.16    1.83   0
  -6  -1  -3   -0.28    1.84   0
  -7  -1  -3    1.11    1.85   0
  -7   1  -3    5.16    1.77   0
  -8  -1  -3    0.41    1.63   0
  -8   1  -3    2.09    1.74   0
  -9  -1  -3    1.22    1.64   0
  -9   1  -3   -1.40    1.87   0
 -10   1  -3    1.20    1.91   0
 -10  -1  -3    2.11    1.91   0
 -11   1  -3   -0.61    2.01   0
 -11  -1  -3    2.98    1.86   0
 -12   1  -3    1.10    2.20   0
 -12  -1  -3   -0.58    2.21   0
 -15  -2   3    1.20    1.95   0
 -15  -2   3    2.28    1.90   0
 -15   2   3    2.44    2.16   0
 -15   2   3   -0.10    2.20   0
 -14   2   3    1.21    2.19   0
 -14  -2   3   -0.77    1.80   0
 -14  -2   3    3.53    1.93   0
 -14   2   3    0.35    1.91   0
 -13  -2   3    3.72    1.89   0
 -13  -2   3    1.80    1.56   0
 -13   2   3   -0.44    1.88   0
 -13   2   3    2.06    1.81   0
 -12  -2   3    0.89    1.52   0
 -12   2   3    2.78    1.69   0
 -11  -2   3    8.96    1.48   0
 -11   2   3    8.96    1.69   0
 -10   2   3   -0.95    1.64   0
 -10  -2   3    2.72    1.42   0
  -9   2   3   12.19    1.47   0
  -9  -2   3    7.63    1.42   0
  -8   2   3   -0.33    1.42   0
  -8  -2   3    2.10    1.27   0
  -7   2   3    4.35    1.46   0
  -7  -2   3    3.73    1.30   0
  -6   2   3   24.01    1.62   0
  -6  -2   3   23.12    1.41   0
   6  -2  -3   19.73    1.59   0
  -5   2   3  360.17    2.96   0
  -5  -2   3  337.19    2.47   0
   5  -2  -3  314.36    2.84   0
   5   2  -3  346.31    2.44   0
   4   2  -3   23.10    1.49   0
  -4   2   3   23.83    1.69   0
   4  -2  -3   19.53    1.63   0
  -4  -2   3   23.63    1.50   0
   3  -2  -3  149.69    2.35   0
  -3  -2   3  146.35    2.04   0
   3   2  -3  146.54    2.03   0
  -3   2   3  154.02    2.44   0
  -2   2   3   10.29    1.91   0
  -2  -2   3   11.67    1.61   0
   2  -2  -3   10.05    1.89   0
   2   2  -3    8.89    1.34   0
   1   2  -3  391.12    3.00   0
   1  -2  -3  398.06    3.18   0
  -1   2   3  376.87    3.25   0
  -1  -2   3  383.11    3.03   0
   0   2  -3   50.65    2.02   0
   0  -2  -3   47.82    2.10   0
   0  -2   3   46.91    1.97   0
   0   2   3   54.93    2.25   0
   1   2   3  142.21    2.33   0
   1  -2   3  132.24    2.46   0
  -1   2  -3  139.01    2.32   0
  -1  -2  -3  129.53    2.27   0
  -2   2  -3   21.22    1.87   0
   2  -2   3   17.92    2.06   0
  -2  -2  -3   21.39    1.83   0
   2   2   3   22.39    1.80   0
  -3   2  -3   49.88    1.99   0
  -3  -2  -3   46.51    1.82   0
   3  -2   3   43.21    2.10   0
   3   2   3   50.21    1.81   0
   4  -2   3   14.20    1.86   0
   4   2   3   16.56    1.65   0
  -4  -2  -3   12.96    1.73   0
  -4   2  -3   14.43    1.84   0
   5  -2   3   18.89    1.81   0
  -5  -2  -3   20.04    1.67   0
  -5   2  -3   22.12    1.99   0
  -6   2  -3    6.79    1.91   0
  -6  -2  -3    4.32    1.57   0
  -7  -2  -3    3.35    1.66   0
  -7   2  -3    3.20    1.94   0
  -8  -2  -3    0.73    1.61   0
  -8   2  -3    1.05    1.97   0
  -9  -2  -3   -2.07    1.69   0
  -9   2  -3   -1.52    1.85   0
 -10  -2  -3    0.36    1.89   0
 -10   2  -3    2.99    2.08   0
 -11   2  -3   -0.43    2.06   0
 -11  -2  -3    0.04    1.83   0
 -12   2  -3   -0.57    2.17   0
 -12  -2  -3   -0.05    1.94   0
 -15  -3   3    1.86    1.91   0
 -15  -3   3    4.03    1.97   0
 -15   3   3   -1.09    2.47   0
 -15   3   3    1.62    2.19   0
 -14   3   3    0.99    2.18   0
 -14  -3   3   -0.58    1.97   0
 -14  -3   3    2.67    1.80   0
 -14   3   3    1.25    2.06   0
 -13  -3   3    2.00    1.90   0
 -13   3   3    0.08    2.13   0
 -13   3   3   -0.60    2.05   0
 -13  -3   3    0.30    1.58   0
 -12  -3   3    0.59    1.57   0
 -12   3   3    2.49    2.00   0
 -12   3   3    4.12    1.94   0
 -11  -3   3    1.02    1.43   0
 -11   3   3    1.57    1.82   0
 -10   3   3   99.55    2.36   0
 -10  -3   3   97.57    1.93   0
  -9   3   3    3.08    1.52   0
  -9  -3   3    5.06    1.34   0
  -8  -3   3   49.38    1.45   0
  -8   3   3   54.83    1.92   0
  -7  -3   3    4.73    1.26   0
  -7   3   3    4.25    1.61   0
  -6  -3   3   -0.23    1.30   0
   6  -3  -3    0.61    1.59   0
  -6   3   3    0.59    1.62   0
   5  -3  -3    7.12    1.79   0
   5   3  -3    7.12    1.40   0
  -5  -3   3    5.66    1.37   0
  -5   3   3    7.92    1.84   0
  -4   3   3   14.66    1.91   0
   4  -3  -3   13.36    1.78   0
  -4  -3   3   14.02    1.43   0
   4   3  -3   14.08    1.42   0
  -3   3   3   12.48    1.88   0
  -3  -3   3   12.06    1.25   0
   3  -3  -3   13.84    1.65   0
   3   3  -3   11.25    1.43   0
  -2   3   3   49.63    2.26   0
   2  -3  -3   47.35    1.96   0
  -2  -3   3   53.15    1.82   0
   2   3  -3   52.93    1.67   0
  -1   3   3   52.98    2.07   0
  -1  -3   3   54.19    1.88   0
   1   3  -3   55.24    1.84   0
   1  -3  -3   54.40    2.12   0
   0  -3  -3    1.90    1.72   0
   0   3  -3    0.56    1.54   0
   0  -3   3    0.28    1.60   0
   0   3   3    1.35    1.82   0
  -1  -3  -3   62.55    1.94   0
   1   3   3   62.01    1.97   0
  -1   3  -3   59.61    1.95   0
   1  -3   3   64.36    2.31   0
   2  -3   3  134.63    2.68   0
  -2  -3  -3  143.64    2.15   0
  -2   3  -3  154.23    2.52   0
   2   3   3  153.16    2.18   0
  -3   3  -3   34.56    2.07   0
  -3  -3  -3   32.05    1.80   0
   3  -3   3   32.56    2.21   0
   3   3   3   37.95    1.74   0
  -4   3  -3    4.45    1.71   0
   4   3   3    2.99    1.56   0
   4  -3   3    4.26    1.98   0
  -4  -3  -3    4.75    1.66   0
  -5  -3  -3    4.09    1.61   0
  -5   3  -3    5.42    1.87   0
   5  -3   3    5.18    1.87   0
  -6   3  -3    4.26    1.92   0
  -6  -3  -3    2.69    1.62   0
  -7  -3  -3    2.09    1.55   0
  -7   3  -3    2.51    1.79   0
  -8   3  -3    2.33    1.99   0
  -8  -3  -3    1.65    1.61   0
  -9  -3  -3   -0.29    1.67   0
  -9   3  -3    1.34    2.03   0
 -10   3  -3    0.86    1.91   0
 -10  -3  -3   -0.47    1.69   0
 -11   3  -3    2.82    2.29   0
 -11  -3  -3    3.50    1.86   0
 -12  -3  -3   -0.35    2.25   0
 -12   3  -3    3.17    2.42   0
 -15  -4   3   -0.06    1.94   0
 -15   4   3   -0.48    2.60   0
 -15   4   3    0.77    2.46   0
 -15  -4   3   -0.06    1.96   0
 -14   4   3    0.92    2.50   0
 -14  -4   3    2.18    1.79   0
 -14  -4   3   -1.16    1.83   0
 -14   4   3    0.85    2.25   0
 -13   4   3    0.34    2.05   0
 -13  -4   3    3.17    1.73   0
 -13  -4   3    2.46    1.62   0
 -13   4   3    0.96    2.31   0
 -12  -4   3    1.25    1.55   0
 -12   4   3    3.03    1.91   0
 -12   4   3   -0.28    2.20   0
 -11  -4   3    0.02    1.45   0
 -11   4   3    0.95    2.00   0
 -10   4   3   -1.15    1.84   0
 -10  -4   3    0.08    1.18   0
  -9  -4   3    7.21    1.33   0
  -9   4   3    5.99    1.87   0
  -8   4   3    1.53    1.79   0
  -8  -4   3    2.09    1.15   0
  -7  -4   3    1.59    1.26   0
  -7   4   3    0.86    1.72   0
  -6  -4   3   12.09    1.37   0
   6  -4  -3   11.78    1.80   0
  -6   4   3   14.21    1.90   0
  -5   4   3    2.90    1.96   0
   5  -4  -3    2.54    1.79   0
  -5  -4   3    2.41    1.14   0
  -4  -4   3  371.82    2.51   0
   4  -4  -3  369.89    3.57   0
  -4   4   3  397.65    3.70   0
   4   4  -3  372.08    2.47   0
  -3   4   3  617.52    4.20   0
   3  -4  -3  587.06    3.94   0
   3   4  -3  636.73    3.13   0
  -3  -4   3  590.86    3.15   0
  -2   4   3    1.89    1.90   0
  -2  -4   3    0.67    1.44   0
   2  -4  -3    3.02    1.88   0
   2   4  -3    1.75    1.29   0
   1   4  -3   -0.09    1.44   0
   1  -4  -3   -0.68    1.57   0
  -1   4   3   -0.15    1.87   0
  -1  -4   3    1.19    1.49   0
   0  -4  -3    7.68    1.65   0
   0  -4   3    7.01    1.84   0
   0   4  -3    7.94    1.56   0
   0   4   3    8.01    1.89   0
   1   4   3   17.76    1.68   0
   1  -4   3   15.47    2.05   0
  -1   4  -3   18.35    1.86   0
  -1  -4  -3   18.84    1.69   0
  -2   4  -3  120.93    2.58   0
  -2  -4  -3   98.90    2.03   0
   2   4   3  114.11    2.01   0
   2  -4   3   88.28    2.55   0
  -3  -4  -3   59.37    1.87   0
   3  -4   3   47.62    2.47   0
  -3   4  -3   62.69    2.26   0
   3   4   3   62.19    1.83   0
  -4   4  -3   10.73    1.94   0
  -4  -4  -3   10.59    1.65   0
   4  -4   3    7.10    1.96   0
   5  -4   3    0.62    2.08   0
  -5  -4  -3   -0.34    1.58   0
  -5   4  -3    1.96    1.85   0
  -6  -4  -3   23.90    1.74   0
  -6   4  -3   24.24    1.99   0
  -7  -4  -3    3.66    1.55   0
  -7   4  -3    3.88    1.90   0
  -8  -4  -3    4.86    1.59   0
  -8   4  -3    2.39    2.22   0
  -9   4  -3    1.12    2.06   0
  -9  -4  -3    1.50    1.66   0
 -10  -4  -3   -0.25    1.80   0
 -10   4  -3    1.25    2.14   0
 -11  -4  -3    3.50    1.86   0
 -11   4  -3    0.37    2.34   0
 -12  -4  -3    2.36    2.26   0
 -12   4  -3   -0.86    2.71   0
 -12   4  -3    0.58    2.59   0
 -15   5   3    1.94    2.78   0
 -15  -5   3    0.02    1.97   0
 -15  -5   3    0.23    2.02   0
 -15   5   3   -0.51    2.90   0
 -14  -5   3    1.97    1.80   0
 -14   5   3    0.54    2.63   0
 -14   5   3    1.80    2.55   0
 -14  -5   3    2.55    1.89   0
 -13  -5   3   -0.47    1.70   0
 -13   5   3   -0.45    2.43   0
 -13  -5   3   -1.59    1.77   0
 -13   5   3    2.08    2.55   0
 -12   5   3   -0.38    2.29   0
 -12  -5   3   -0.82    1.49   0
 -12   5   3    0.79    2.27   0
 -11   5   3   10.40    2.22   0
 -11   5   3    8.46    2.32   0
 -11  -5   3   13.86    1.53   0
 -10   5   3   22.10    2.26   0
 -10  -5   3   22.49    1.57   0
  -9   5   3   -1.20    1.95   0
  -9  -5   3    0.09    1.36   0
  -8   5   3   21.83    2.21   0
  -8  -5   3   24.71    1.54   0
  -7   5   3    2.12    2.20   0
  -7  -5   3    1.87    1.31   0
  -6   5   3   -0.12    2.00   0
  -6  -5   3    1.53    1.27   0
   6  -5  -3    1.21    1.80   0
   5  -5  -3    5.07    1.97   0
  -5  -5   3    5.15    1.32   0
  -5   5   3    5.45    2.34   0
  -4  -5   3   60.26    1.54   0
   4  -5  -3   56.03    2.17   0
  -4   5   3   59.51    2.49   0
  -3  -5   3   20.50    1.35   0
  -3   5   3   21.48    2.31   0
   3   5  -3   19.37    1.33   0
   3  -5  -3   19.54    2.11   0
  -2   5   3   47.29    2.32   0
   2  -5  -3   46.12    1.96   0
   2   5  -3   51.56    1.65   0
  -2  -5   3   45.12    1.61   0
   1  -5  -3    6.36    1.62   0
  -1   5   3    5.46    1.71   0
   1   5  -3    7.63    1.55   0
  -1  -5   3    6.34    1.72   0
   0  -5  -3  200.14    2.27   0
   0   5   3  207.68    2.28   0
   0  -5   3  204.91    2.54   0
   0   5  -3  223.90    2.58   0
   1   5   3   10.37    1.59   0
  -1  -5  -3   12.19    1.64   0
  -1   5  -3   12.33    1.75   0
   1  -5   3   12.57    2.10   0
   2  -5   3    7.93    2.36   0
  -2  -5  -3    7.03    1.72   0
   2   5   3    8.97    1.63   0
  -2   5  -3    7.28    1.83   0
  -3   5  -3   49.78    2.18   0
   3  -5   3   39.55    2.50   0
  -3  -5  -3   44.76    1.79   0
  -4   5  -3    8.38    2.03   0
   4  -5   3    8.06    2.24   0
  -4  -5  -3    8.95    1.63   0
  -5   5  -3   16.90    2.07   0
  -5  -5  -3   18.77    1.54   0
  -6  -5  -3    4.22    1.61   0
  -6   5  -3    5.11    1.95   0
  -7  -5  -3   -0.96    1.60   0
  -7   5  -3    1.00    2.15   0
  -8   5  -3    2.49    2.17   0
  -8  -5  -3    2.37    1.38   0
  -9   5  -3    4.89    2.25   0
  -9  -5  -3    7.03    1.47   0
 -10   5  -3    0.67    2.35   0
 -10  -5  -3    2.33    1.81   0
 -11   5  -3    0.03    2.42   0
 -11   5  -3    1.21    2.68   0
 -11  -5  -3    3.16    1.89   0
 -12   5  -3    1.03    2.72   0
 -12   5  -3    1.29    2.72   0
 -12  -5  -3    2.59    2.00   0
 -14  -6   3    3.23    1.91   0
 -14   6   3    0.54    2.92   0
 -14  -6   3   -0.38    1.88   0
 -14   6   3    1.18    3.16   0
 -13  -6   3    0.77    1.66   0
 -13   6   3    0.23    2.87   0
 -13   6   3    1.58    2.66   0
 -13  -6   3    2.30    1.73   0
 -12  -6   3    0.83    1.55   0
 -12   6   3    1.11    2.73   0
 -12   6   3    0.59    2.51   0
 -11   6   3    0.81    2.77   0
 -11  -6   3    1.30    1.49   0
 -11   6   3    0.62    2.48   0
 -10   6   3    4.89    2.46   0
 -10  -6   3    7.65    1.47   0
 -10   6   3    5.63    2.70   0
  -9   6   3   23.21    2.75   0
  -9  -6   3   29.61    1.50   0
  -8   6   3    0.84    2.58   0
  -8  -6   3    2.15    1.40   0
  -7   6   3   86.89    3.31   0
  -7  -6   3   89.02    1.81   0
  -6   6   3   76.34    3.34   0
  -6  -6   3   73.94    1.60   0
   6  -6  -3   65.32    2.86   0
  -5   6   3   -0.73    2.54   0
   5  -6  -3    0.60    2.19   0
  -5  -6   3   -0.60    1.25   0
   4  -6  -3    6.54    2.05   0
  -4  -6   3    8.02    1.31   0
  -4   6   3    9.58    2.52   0
  -3  -6   3    1.75    1.27   0
   3  -6  -3    2.44    1.94   0
  -3   6   3    2.73    2.26   0
  -2   6   3   37.50    2.04   0
   2  -6  -3   37.30    1.93   0
   2   6  -3   40.67    1.64   0
  -2  -6   3   32.88    1.49   0
   1   6  -3   10.21    1.54   0
  -1  -6   3    7.81    1.53   0
  -1   6   3    7.24    1.83   0
   1  -6  -3    8.51    1.83   0
   0   6   3    7.50    1.74   0
   0  -6  -3    6.06    1.81   0
   0  -6   3    5.44    1.73   0
   0   6  -3    6.24    1.65   0
   1   6   3    5.99    1.56   0
  -1   6  -3    5.71    1.78   0
   1  -6   3    6.22    2.14   0
  -1  -6  -3    7.65    1.84   0
   2  -6   3    2.08    2.36   0
  -2  -6  -3    1.62    1.61   0
  -2   6  -3    0.89    1.93   0
  -3   6  -3   13.19    2.12   0
   3  -6   3   10.40    2.59   0
  -3  -6  -3   12.64    1.59   0
   4  -6   3    2.98    2.59   0
  -4  -6  -3   -0.18    1.60   0
  -4   6  -3    1.80    2.08   0
  -5  -6  -3    8.79    1.67   0
  -5   6  -3    6.10    2.16   0
  -6  -6  -3    8.98    1.62   0
  -6   6  -3    5.62    2.28   0
  -7   6  -3    2.33    2.33   0
  -7  -6  -3    2.65    1.67   0
  -8  -6  -3    4.41    1.70   0
  -8   6  -3    5.66    2.45   0
  -9  -6  -3    2.00    1.70   0
  -9   6  -3    1.85    2.55   0
 -10   6  -3   -0.05    2.55   0
 -10   6  -3    0.34    2.76   0
 -10  -6  -3    1.41    1.53   0
 -11  -6  -3    0.26    1.93   0
 -11   6  -3   -0.14    2.75   0
 -11   6  -3    1.84    2.76   0
 -14  -7   3    0.28    1.95   0
 -14  -7   3   -1.21    1.97   0
 -13  -7   3    2.17    1.76   0
 -13  -7   3    1.39    1.82   0
 -12   7   3    0.05    3.91   0
 -12   7   3   -0.39    4.15   0
 -12  -7   3    3.02    1.71   0
 -12  -7   3    2.26    1.67   0
 -11   7   3    1.05    3.82   0
 -11   7   3    0.23    3.78   0
 -11  -7   3    1.28    1.57   0
 -10   7   3    0.21    4.04   0
 -10   7   3    0.29    4.16   0
 -10  -7   3    1.16    1.27   0
  -9  -7   3    2.99    1.44   0
  -8  -7   3    4.97    1.23   0
  -7   7   3    0.26    4.24   0
  -7   7   3    0.01    0.79   0
  -7  -7   3    0.36    1.34   0
  -6  -7   3    1.55    1.32   0
  -6   7   3    1.84    3.53   0
   5  -7  -3    1.19    2.51   0
  -5  -7   3    0.91    1.24   0
  -5   7   3    2.45    2.95   0
   4  -7  -3    1.50    1.98   0
  -4   7   3    0.32    2.46   0
  -4  -7   3    0.27    1.25   0
  -3   7   3   19.85    2.30   0
  -3  -7   3   15.65    1.51   0
   3  -7  -3   16.54    1.82   0
  -2   7   3   10.49    1.99   0
  -2  -7   3    7.36    1.46   0
   2  -7  -3   10.19    1.91   0
   1   7  -3    1.36    1.44   0
  -1  -7   3   -0.21    1.55   0
  -1   7   3    1.83    1.74   0
   1  -7  -3    0.69    1.89   0
   0  -7   3   30.31    1.91   0
   0  -7  -3   30.64    1.90   0
   0   7   3   29.20    1.83   0
   0   7  -3   29.47    1.79   0
  -1  -7  -3   24.30    1.93   0
   1  -7   3   21.09    2.15   0
  -1   7  -3   22.87    1.96   0
   2  -7   3    2.12    2.58   0
  -2  -7  -3    2.82    1.51   0
  -2   7  -3    3.80    2.03   0
  -3   7  -3    1.24    2.17   0
   3  -7   3    0.85    2.78   0
  -3  -7  -3    2.72    1.59   0
   4  -7   3    1.74    2.76   0
  -4  -7  -3    1.74    1.59   0
  -4   7  -3    0.58    2.50   0
  -5   7  -3    0.47    2.61   0
  -5  -7  -3   -0.35    1.55   0
  -6   7  -3    1.45    2.55   0
  -6  -7  -3    0.46    1.61   0
  -7   7  -3    0.41    2.91   0
  -7  -7  -3   -0.26    1.67   0
  -8   7  -3    1.09    2.97   0
  -8  -7  -3    3.43    1.48   0
  -9   7  -3    1.93    3.17   0
  -9  -7  -3   -0.50    1.76   0
  -9   7  -3    1.83    3.13   0
 -10   7  -3    0.44    3.32   0
 -10   7  -3    1.16    3.51   0
 -10  -7  -3    3.90    1.59   0
 -11   7  -3   -0.14    3.89   0
 -11   7  -3    0.24    3.89   0
 -11  -7  -3    2.42    1.95   0
 -13  -8   3   -0.03    1.61   0
 -13  -8   3    0.59    1.84   0
 -12  -8   3    5.03    1.79   0
 -12  -8   3   -0.43    1.72   0
 -11  -8   3    0.20    1.37   0
 -10  -8   3   -0.41    1.50   0
  -9  -8   3    1.17    1.45   0
  -8  -8   3    5.66    1.41   0
  -7  -8   3   40.44    1.55   0
  -6  -8   3   58.72    1.67   0
  -5  -8   3    1.34    1.36   0
   5  -8  -3    0.77    2.81   0
  -4  -8   3   19.72    1.64   0
   4  -8  -3   19.11    2.28   0
   3  -8  -3   15.19    2.11   0
  -3  -8   3   12.90    1.41   0
  -2  -8   3   24.02    1.61   0
   2  -8  -3   28.69    2.03   0
  -1  -8   3    0.61    1.56   0
   1  -8  -3    3.27    1.70   0
   0  -8   3   15.90    1.89   0
   0  -8  -3   19.95    1.86   0
   1  -8   3    3.14    2.34   0
  -1  -8  -3    1.96    1.88   0
  -2  -8  -3    2.60    1.81   0
   2  -8   3    3.83    2.78   0
  -3   8  -3    0.55    2.47   0
  -3  -8  -3    2.47    1.60   0
   3  -8   3    1.45    3.26   0
  -4  -8  -3    2.55    1.54   0
  -5  -8  -3    0.32    1.53   0
  -6  -8  -3    0.26    1.60   0
  -7  -8  -3   -0.40    1.66   0
  -8  -8  -3    2.36    1.70   0
  -9  -8  -3    2.41    1.78   0
 -10  -8  -3    1.53    1.89   0
 -11  -8  -3    2.00    2.04   0
 -13  -9   3    2.30    1.71   0
 -13  -9   3   -2.48    1.94   0
 -12  -9   3   -1.33    1.85   0
 -12  -9   3    0.58    1.80   0
 -11  -9   3    2.63    1.75   0
 -11  -9   3   -0.18    1.66   0
 -10  -9   3    0.85    1.56   0
  -9  -9   3    0.71    1.48   0
  -8  -9   3    2.99    1.44   0
  -7  -9   3    2.02    1.43   0
  -6  -9   3    5.89    1.48   0
  -5  -9   3    2.79    1.41   0
  -4  -9   3    2.29    1.51   0
   4  -9  -3    4.66    2.39   0
  -3  -9   3   28.45    1.67   0
   3  -9  -3   30.08    2.23   0
   2  -9  -3   31.72    2.13   0
  -2  -9   3   26.72    1.65   0
   1  -9  -3    5.03    1.92   0
  -1  -9   3    5.33    1.66   0
   0  -9  -3    0.24    1.93   0
   0  -9   3    0.92    1.85   0
   1  -9   3   11.47    2.39   0
  -1  -9  -3   14.00    1.83   0
   2  -9   3    1.69    3.11   0
  -2  -9  -3    0.55    1.83   0
  -3  -9  -3    1.83    1.88   0
  -4  -9  -3    1.33    1.59   0
  -5  -9  -3    1.52    1.66   0
  -6  -9  -3    1.69    1.62   0
  -7  -9  -3    1.61    1.66   0
  -8  -9  -3    1.61    1.51   0
  -9  -9  -3   -1.27    1.91   0
 -10  -9  -3   -0.52    2.00   0
 -12 -10   3   -0.55    1.88   0
 -12 -10   3   -0.88    1.95   0
 -11 -10   3    0.10    1.83   0
 -11 -10   3    4.03    1.75   0
 -10 -10   3    0.26    1.60   0
 -10 -10   3    2.72    1.71   0
  -9 -10   3    1.56    1.62   0
  -8 -10   3   -0.48    1.53   0
  -7 -10   3    3.70    1.51   0
  -6 -10   3    3.34    1.45   0
  -5 -10   3    3.53    1.61   0
   4 -10  -3    1.84    2.68   0
  -4 -10   3    1.92    1.55   0
   3 -10  -3   40.36    2.39   0
  -3 -10   3   31.99    1.72   0
  -2 -10   3   67.57    2.01   0
   2 -10  -3   82.51    2.47   0
   1 -10  -3    0.77    1.98   0
  -1 -10   3   -0.03    1.71   0
   0 -10   3   32.14    2.13   0
   0 -10  -3   40.92    2.10   0
  -1 -10  -3    7.72    1.81   0
   1 -10   3    6.85    2.49   0
   2 -10   3    7.21    3.62   0
  -2 -10  -3    9.02    1.80   0
  -3 -10  -3    8.70    1.88   0
  -4 -10  -3    3.96    1.68   0
  -5 -10  -3   31.02    1.84   0
  -6 -10  -3    0.96    1.55   0
  -7 -10  -3    1.07    1.74   0
  -8 -10  -3    0.56    1.81   0
  -9 -10  -3   -0.33    1.89   0
 -12 -11   3    1.28    1.96   0
 -12 -11   3    0.76    2.00   0
 -11 -11   3   -3.27    1.87   0
 -11 -11   3    2.36    1.57   0
 -10 -11   3    2.37    1.86   0
 -10 -11   3    0.67    1.72   0
  -9 -11   3   -1.03    1.74   0
  -9 -11   3    1.05    1.64   0
  -8 -11   3    1.86    1.62   0
  -7 -11   3    3.16    1.72   0
  -6 -11   3    2.79    1.54   0
  -5 -11   3    1.64    1.44   0
   4 -11  -3    1.23    2.94   0
  -4 -11   3    1.48    1.63   0
  -3 -11   3   -0.11    1.58   0
   3 -11  -3    2.24    2.21   0
   2 -11  -3   28.01    2.24   0
  -2 -11   3   23.09    1.90   0
   1 -11  -3   21.38    2.09   0
  -1 -11   3   14.09    2.06   0
   0 -11  -3    0.93    1.83   0
   0 -11   3    1.99    2.05   0
  -1 -11  -3    3.41    1.79   0
   1 -11   3    1.49    2.68   0
  -2 -11  -3    1.20    1.81   0
  -3 -11  -3    2.09    1.62   0
  -4 -11  -3    0.30    1.69   0
  -5 -11  -3    2.42    1.72   0
  -6 -11  -3    1.26    1.81   0
  -7 -11  -3    1.58    1.82   0
  -8 -11  -3    3.35    1.92   0
  -9 -11  -3    3.74    2.05   0
 -11 -12   3    0.82    2.03   0
 -11 -12   3    1.01    1.98   0
 -10 -12   3    0.48    1.83   0
 -10 -12   3    0.94    1.93   0
  -9 -12   3    1.30    1.78   0
  -9 -12   3   -2.64    2.05   0
  -8 -12   3    6.29    1.71   0
  -8 -12   3    4.09    1.84   0
  -7 -12   3    0.07    1.62   0
  -6 -12   3    0.66    1.76   0
  -5 -12   3    0.05    1.69   0
   4 -12  -3    1.28    3.92   0
   4 -12  -3    0.97    3.62   0
  -4 -12   3    1.22    1.48   0
   3 -12  -3   -0.32    2.38   0
  -3 -12   3    1.43    1.81   0
   2 -12  -3    3.59    2.12   0
  -2 -12   3    1.76    1.81   0
  -1 -12   3    0.26    2.03   0
   1 -12  -3    0.96    2.08   0
   0 -12  -3    2.26    1.88   0
   0 -12   3    1.21    2.27   0
   1 -12   3    0.85    2.99   0
   1 -12   3    1.35    3.08   0
  -1 -12  -3    0.57    2.06   0
  -2 -12  -3    1.60    1.84   0
  -3 -12  -3    3.81    1.89   0
  -4 -12  -3    1.88    2.01   0
  -5 -12  -3    8.01    2.01   0
  -6 -12  -3   -0.57    1.88   0
  -7 -12  -3   -1.05    1.96   0
  -8 -12  -3    1.85    2.09   0
 -10 -13   3    2.55    1.99   0
 -10 -13   3    1.62    2.07   0
  -9 -13   3   -0.39    1.97   0
  -9 -13   3    2.36    1.90   0
  -8 -13   3    2.22    1.89   0
  -8 -13   3    2.86    1.75   0
  -7 -13   3    0.29    1.74   0
  -7 -13   3   -0.13    2.02   0
  -6 -13   3    1.34    1.96   0
  -6 -13   3    1.82    1.87   0
  -5 -13   3    3.52    1.90   0
  -5 -13   3    3.32    1.65   0
  -4 -13   3   -0.57    1.89   0
  -4 -13   3    0.63    1.60   0
   3 -13  -3    2.59    2.81   0
  -3 -13   3    2.56    2.06   0
  -3 -13   3    1.72    1.78   0
   3 -13  -3    2.52    2.64   0
  -2 -13   3    1.67    1.97   0
  -2 -13   3    1.19    2.09   0
   2 -13  -3    1.63    2.38   0
  -1 -13   3    6.99    2.16   0
   1 -13  -3   10.33    2.32   0
  -1 -13   3    7.46    2.46   0
   0 -13  -3    3.07    1.91   0
   0 -13   3    1.36    2.85   0
   0 -13   3    0.26    2.42   0
   1 -13   3    2.00    3.55   0
   1 -13   3    1.31    3.32   0
  -1 -13  -3    2.01    2.12   0
  -2 -13  -3    0.89    1.79   0
  -3 -13  -3   -1.41    1.97   0
  -4 -13  -3    4.76    1.86   0
  -5 -13  -3    1.15    1.90   0
  -6 -13  -3   -0.11    2.00   0
  -7 -13  -3    1.81    2.09   0
  -8 -14   3    2.72    1.95   0
  -8 -14   3   -0.69    2.28   0
  -7 -14   3    1.06    1.90   0
  -7 -14   3    2.55    2.14   0
  -6 -14   3    2.06    2.00   0
  -6 -14   3   -1.07    1.90   0
  -5 -14   3   -0.31    2.01   0
  -5 -14   3    0.85    1.94   0
  -4 -14   3    3.61    1.90   0
  -4 -14   3    2.00    2.19   0
   3 -14  -3    1.62    3.26   0
  -3 -14   3    0.82    2.10   0
   3 -14  -3    2.72    3.30   0
  -3 -14   3    2.83    2.21   0
  -2 -14   3   -0.55    2.03   0
   2 -14  -3    1.56    2.69   0
  -2 -14   3    3.82    2.37   0
   2 -14  -3    0.87    2.60   0
   1 -14  -3    0.71    2.19   0
   1 -14  -3    0.24    2.21   0
  -1 -14   3    0.13    2.74   0
  -1 -14   3    0.07    2.29   0
   0 -14  -3    2.65    2.24   0
   0 -14   3    2.64    2.90   0
   0 -14   3    2.09    2.89   0
  -1 -14  -3    0.87    2.05   0
  -2 -14  -3    1.42    2.02   0
  -3 -14  -3    2.66    1.88   0
  -4 -14  -3    2.96    2.19   0
  -5 -14  -3    2.20    2.07   0
  -6 -14  -3    1.53    2.37   0
  -7 -15   3   -1.11    2.33   0
  -7 -15   3    1.05    2.29   0
  -6 -15   3   -1.37    2.22   0
  -6 -15   3    1.21    1.93   0
  -5 -15   3    1.23    2.16   0
  -5 -15   3   -0.02    2.10   0
  -4 -15   3    4.91    2.32   0
  -4 -15   3    0.43    2.25   0
   3 -15  -3    2.24    4.51   0
   3 -15  -3   -0.02    1.36   0
  -3 -15   3   -0.03    2.57   0
   3 -15  -3    1.12    4.33   0
  -3 -15   3    3.11    2.44   0
  -2 -15   3    0.74    2.54   0
   2 -15  -3    0.27    2.83   0
   2 -15  -3    0.87    2.93   0
  -2 -15   3    1.49    2.45   0
   1 -15  -3   -0.56    2.57   0
   1 -15  -3    2.73    2.48   0
  -1 -15   3    0.39    2.74   0
  -1 -15   3    1.68    2.61   0
   0 -15  -3    1.21    2.26   0
   0 -15  -3    2.11    2.36   0
   0 -15   3    0.58    3.55   0
   0 -15   3    0.82    3.52   0
  -1 -15  -3   -0.44    2.29   0
  -1 -15  -3   -0.39    2.45   0
  -2 -15  -3    2.18    2.30   0
  -2 -15  -3    3.06    2.18   0
  -3 -15  -3    0.42    2.16   0
  -3 -15  -3    0.76    2.29   0
  -4 -15  -3    1.58    2.26   0
  -4 -15  -3    1.34    2.37   0
  -4 -16   3    1.50    2.60   0
  -4 -16   3    0.19    2.49   0
  -3 -16   3    1.20    2.48   0
  -3 -16   3   -0.35    2.56   0
  -2 -16   3    1.44    2.75   0
   2 -16  -3    1.61    3.40   0
  -2 -16   3    2.53    2.62   0
   2 -16  -3    1.29    3.62   0
  -1 -16   3    1.67    3.23   0
   1 -16  -3    0.94    3.07   0
  -1 -16   3    1.48    3.12   0
   1 -16  -3    1.21    2.86   0
   0 -16   3   -0.22    4.77   0
   0 -16  -3    0.63    2.66   0
   0 -16  -3    0.67    2.54   0
  -1 -16  -3    1.83    2.58   0
  -1 -16  -3    3.21    2.53   0
 -16   0   4   -1.47    2.27   0
 -16   0   4    1.72    2.28   0
 -15   0   4    0.09    2.19   0
 -15   0   4    1.27    1.88   0
 -14   0   4    1.16    1.73   0
 -13   0   4   -1.62    1.61   0
 -12   0   4    1.34    1.65   0
 -11   0   4    0.91    1.57   0
 -10   0   4    7.36    1.34   0
  -9   0   4    5.99    1.45   0
  -8   0   4    4.60    1.33   0
   7   0  -4    2.61    1.28   0
  -7   0   4    4.12    1.27   0
  -6   0   4  157.26    1.89   0
   6   0  -4  169.49    2.05   0
  -5   0   4  424.93    2.67   0
   5   0  -4  403.53    2.62   0
  -4   0   4   40.37    1.53   0
   4   0  -4   37.78    1.53   0
   3   0  -4   31.45    1.56   0
  -3   0   4   33.07    1.62   0
   2   0  -4  116.29    1.97   0
  -2   0   4  115.72    2.06   0
  -1   0   4   28.95    1.82   0
   1   0  -4   27.12    1.69   0
   0   0   4  344.77    2.76   0
   0   0  -4  340.03    2.64   0
   1   0   4  397.40    2.88   0
  -1   0  -4  418.24    2.83   0
  -2   0  -4 2062.92    5.35   0
   2   0   4 1972.70    5.26   0
  -3   0  -4   83.77    1.98   0
   3   0   4  100.45    2.16   0
  -4   0  -4    7.90    1.81   0
   4   0   4    4.46    1.65   0
  -5   0  -4    3.63    1.82   0
   5   0   4    3.12    1.62   0
  -6   0  -4    1.16    1.79   0
  -7   0  -4    6.58    1.66   0
  -8   0  -4    0.55    1.79   0
  -9   0  -4    1.69    1.67   0
 -10   0  -4    1.40    2.00   0
 -11   0  -4    2.01    1.89   0
 -12   0  -4    0.95    2.31   0
 -16  -1   4   -0.46    2.29   0
 -16   1   4    0.92    2.09   0
 -15  -1   4    0.87    2.14   0
 -15   1   4   -1.29    2.14   0
 -15   1   4    1.97    2.07   0
 -15  -1   4   -0.23    1.85   0
 -14   1   4    0.07    1.88   0
 -14  -1   4    0.88    1.72   0
 -13  -1   4    1.15    1.58   0
 -13   1   4    0.19    1.55   0
 -12  -1   4    6.76    1.52   0
 -12   1   4    4.93    1.69   0
 -11  -1   4    3.06    1.45   0
 -11   1   4    1.24    1.58   0
 -10  -1   4    3.88    1.42   0
 -10   1   4    3.20    1.55   0
  -9  -1   4   48.43    1.63   0
  -9   1   4   51.71    1.76   0
  -8   1   4    1.76    1.36   0
  -8  -1   4    1.26    1.27   0
  -7  -1   4   20.29    1.33   0
  -7   1   4   22.65    1.52   0
   7   1  -4   19.95    1.37   0
   7  -1  -4   22.12    1.53   0
   6  -1  -4   75.26    1.72   0
  -6   1   4   84.85    1.78   0
  -6  -1   4   75.92    1.60   0
   6   1  -4   77.14    1.58   0
   5  -1  -4   99.64    1.74   0
  -5   1   4  112.32    1.79   0
   5   1  -4  113.37    1.73   0
  -5  -1   4  112.61    1.75   0
  -4  -1   4   99.71    1.79   0
   4  -1  -4   89.50    1.74   0
   4   1  -4   92.80    1.74   0
  -4   1   4  103.41    1.82   0
   3  -1  -4    1.42    1.40   0
  -3   1   4   -0.96    1.47   0
   3   1  -4   -0.98    1.40   0
  -3  -1   4    0.51    1.25   0
   2   1  -4   42.67    1.62   0
   2  -1  -4   43.16    1.68   0
  -2   1   4   50.87    1.87   0
  -2  -1   4   45.70    1.73   0
  -1   1   4    1.86    1.74   0
  -1  -1   4    1.94    1.62   0
   1  -1  -4    1.89    1.59   0
   1   1  -4    2.48    1.48   0
   0   1   4   49.69    1.96   0
   0  -1   4   46.72    1.85   0
   0  -1  -4   51.75    1.81   0
   0   1  -4   50.35    1.71   0
   1  -1   4    0.21    1.68   0
  -1  -1  -4    2.79    1.68   0
  -1   1  -4    0.08    1.50   0
   1   1   4    0.86    1.52   0
  -2   1  -4  236.82    2.41   0
   2  -1   4  253.43    2.75   0
  -2  -1  -4  255.36    2.49   0
   2   1   4  247.62    2.50   0
  -3  -1  -4    4.71    1.73   0
  -3   1  -4    7.74    1.80   0
   3  -1   4    5.20    1.90   0
   3   1   4    6.99    1.72   0
  -4  -1  -4   29.58    1.70   0
  -4   1  -4   29.89    1.73   0
   4  -1   4   24.81    1.77   0
   4   1   4   28.68    1.70   0
   5   1   4    0.72    1.54   0
  -5  -1  -4    3.60    1.78   0
  -5   1  -4    1.76    1.82   0
   5  -1   4    1.86    1.63   0
  -6   1  -4    9.68    1.77   0
  -6  -1  -4    7.12    1.61   0
  -7   1  -4    0.21    1.74   0
  -7  -1  -4    4.26    1.80   0
  -8  -1  -4    5.02    1.63   0
  -8   1  -4    7.07    1.80   0
  -9  -1  -4    6.04    1.92   0
  -9   1  -4    3.54    1.96   0
 -10  -1  -4   -0.48    1.97   0
 -10   1  -4   -0.60    2.02   0
 -11   1  -4   -0.35    1.89   0
 -11  -1  -4    4.38    2.13   0
 -12   1  -4   -1.43    2.33   0
 -12  -1  -4   -0.44    2.35   0
 -15   2   4    0.81    2.09   0
 -15  -2   4   -0.20    1.89   0
 -15   2   4    2.60    2.14   0
 -15  -2   4    1.55    2.08   0
 -14  -2   4    0.15    1.77   0
 -14   2   4    1.29    2.11   0
 -14   2   4    0.66    2.00   0
 -13   2   4    0.34    1.74   0
 -13  -2   4    0.54    1.56   0
 -12  -2   4   -1.02    1.48   0
 -12   2   4    0.27    1.66   0
 -11  -2   4    7.32    1.51   0
 -11   2   4    6.45    1.62   0
 -10  -2   4   33.71    1.62   0
 -10   2   4   34.69    1.79   0
  -9   2   4   10.59    1.52   0
  -9  -2   4   11.27    1.44   0
  -8  -2   4    5.09    1.26   0
  -8   2   4    3.46    1.46   0
  -7   2   4    5.69    1.42   0
   7   2  -4    6.68    1.30   0
   7  -2  -4    6.11    1.29   0
  -7  -2   4    7.14    1.29   0
   6  -2  -4   32.53    1.60   0
  -6  -2   4   28.60    1.45   0
  -6   2   4   34.86    1.67   0
   6   2  -4   33.11    1.43   0
   5  -2  -4   68.55    1.75   0
  -5  -2   4   71.20    1.64   0
   5   2  -4   67.84    1.61   0
  -5   2   4   76.50    1.87   0
   4   2  -4  229.24    2.13   0
  -4  -2   4  227.14    2.17   0
   4  -2  -4  225.36    2.33   0
  -4   2   4  238.38    2.42   0
  -3   2   4   20.39    1.55   0
  -3  -2   4   17.19    1.46   0
   3   2  -4   16.91    1.43   0
   3  -2  -4   18.48    1.44   0
  -2   2   4   25.61    1.74   0
   2   2  -4   24.56    1.48   0
   2  -2  -4   26.99    1.75   0
  -2  -2   4   27.09    1.72   0
   1   2  -4  115.45    1.85   0
  -1   2   4  128.73    2.13   0
   1  -2  -4  116.34    1.99   0
  -1  -2   4  130.18    2.04   0
   0  -2   4   35.14    1.83   0
   0  -2  -4   35.54    1.75   0
   0   2  -4   34.28    1.55   0
   0   2   4   33.26    1.84   0
  -1  -2  -4   28.68    1.73   0
   1  -2   4   33.55    1.93   0
  -1   2  -4   31.74    1.73   0
   1   2   4   30.19    1.85   0
  -2  -2  -4  294.80    2.52   0
  -2   2  -4  272.18    2.50   0
   2   2   4  307.66    2.54   0
   2  -2   4  249.87    2.60   0
  -3  -2  -4   76.28    1.94   0
  -3   2  -4   67.84    1.99   0
   3   2   4   74.03    1.93   0
   3  -2   4   66.95    2.09   0
  -4  -2  -4    4.31    1.64   0
  -4   2  -4    7.48    1.76   0
   4  -2   4    4.90    1.90   0
   4   2   4    5.84    1.60   0
  -5  -2  -4    3.24    1.56   0
  -5   2  -4    2.20    1.73   0
   5  -2   4    2.52    1.54   0
   5   2   4    0.49    1.47   0
  -6   2  -4    1.12    1.75   0
  -6  -2  -4   -0.20    1.53   0
  -7   2  -4    2.00    1.74   0
  -7  -2  -4   -0.70    1.63   0
  -8  -2  -4    2.94    1.63   0
  -8   2  -4   -0.43    1.82   0
  -9   2  -4    1.05    1.87   0
  -9  -2  -4    0.22    1.87   0
 -10   2  -4    2.06    1.99   0
 -10  -2  -4   -1.82    2.00   0
 -11   2  -4    2.00    2.14   0
 -11  -2  -4    1.95    1.92   0
 -12  -2  -4    2.01    2.35   0
 -12   2  -4   -1.21    2.31   0
 -15  -3   4    0.78    1.86   0
 -15   3   4    2.35    2.33   0
 -15  -3   4   -0.10    1.91   0
 -15   3   4    0.53    2.41   0
 -14   3   4    1.02    2.21   0
 -14  -3   4   -0.62    1.72   0
 -14   3   4    2.52    1.95   0
 -13  -3   4    1.91    1.55   0
 -13   3   4    1.95    1.98   0
 -12  -3   4    2.82    1.50   0
 -12   3   4    0.88    1.87   0
 -11  -3   4   16.68    1.53   0
 -11   3   4   15.49    1.81   0
 -10   3   4   47.91    2.10   0
 -10  -3   4   50.21    1.66   0
  -9   3   4   32.69    1.76   0
  -9  -3   4   31.01    1.50   0
  -8   3   4   24.88    1.61   0
  -8  -3   4   24.64    1.37   0
   8  -3  -4   22.40    1.59   0
  -7  -3   4   38.14    1.47   0
   7  -3  -4   35.85    1.60   0
  -7   3   4   43.02    1.68   0
  -6  -3   4    0.83    1.33   0
   6  -3  -4    1.65    1.44   0
   6   3  -4   -0.25    1.33   0
  -6   3   4    0.78    1.50   0
  -5   3   4  141.88    2.21   0
   5  -3  -4  124.40    2.08   0
   5   3  -4  131.75    1.80   0
  -5  -3   4  128.06    1.83   0
   4  -3  -4   11.74    1.56   0
  -4  -3   4   13.21    1.42   0
  -4   3   4   14.22    1.73   0
   4   3  -4   12.86    1.41   0
   3   3  -4  401.84    2.57   0
  -3  -3   4  382.89    2.60   0
  -3   3   4  406.71    3.08   0
   3  -3  -4  405.30    2.93   0
  -2   3   4  115.67    2.05   0
   2   3  -4  118.26    1.83   0
   2  -3  -4  121.64    1.92   0
  -2  -3   4  112.75    1.84   0
  -1   3   4   56.18    2.02   0
  -1  -3   4   56.45    1.75   0
   1   3  -4   54.20    1.53   0
   1  -3  -4   53.56    1.70   0
   0   3  -4   19.93    1.57   0
   0  -3  -4   19.02    1.66   0
   0  -3   4   19.43    1.69   0
   0   3   4   16.98    1.75   0
  -1  -3  -4   37.73    1.83   0
   1  -3   4   33.81    1.97   0
   1   3   4   37.95    1.85   0
  -1   3  -4   34.66    1.57   0
   2  -3   4   12.06    2.16   0
  -2  -3  -4   15.12    1.80   0
  -2   3  -4   13.09    1.69   0
   2   3   4   13.50    1.76   0
   3  -3   4    1.33    2.03   0
  -3  -3  -4    1.04    1.67   0
  -3   3  -4    3.59    1.63   0
   3   3   4    2.78    1.63   0
   4  -3   4   -0.56    1.94   0
  -4   3  -4   -1.14    1.61   0
  -4  -3  -4   -0.07    1.62   0
   4   3   4    0.62    1.33   0
  -5  -3  -4    0.73    1.57   0
  -5   3  -4    2.42    1.80   0
   5  -3   4   -0.21    1.71   0
  -6  -3  -4    4.33    1.55   0
  -6   3  -4    2.63    1.73   0
  -7  -3  -4    2.81    1.57   0
  -7   3  -4    0.03    1.92   0
  -8  -3  -4    4.13    1.61   0
  -8   3  -4    0.88    1.78   0
  -9   3  -4   -0.53    2.10   0
  -9  -3  -4    1.10    1.74   0
 -10  -3  -4    0.40    1.79   0
 -10   3  -4    2.00    2.04   0
 -11  -3  -4    0.60    2.19   0
 -11   3  -4    0.31    2.18   0
 -15  -4   4    1.57    1.86   0
 -15   4   4    2.18    2.59   0
 -15  -4   4    0.33    1.97   0
 -15   4   4    1.58    2.46   0
 -14   4   4   -0.41    2.29   0
 -14  -4   4   -1.99    1.74   0
 -14   4   4    1.42    2.39   0
 -13   4   4   -0.35    2.18   0
 -13   4   4    0.42    2.05   0
 -13  -4   4   -0.05    1.62   0
 -12  -4   4    0.83    1.48   0
 -12   4   4    1.27    1.90   0
 -11   4   4   -0.21    1.93   0
 -11  -4   4    0.72    1.42   0
 -10   4   4   15.28    1.85   0
 -10  -4   4   11.95    1.45   0
  -9  -4   4   26.91    1.50   0
  -9   4   4   26.92    2.02   0
  -8  -4   4    1.89    1.32   0
  -8   4   4    0.63    1.67   0
   7  -4  -4   14.15    1.61   0
  -7   4   4   15.75    1.74   0
  -7  -4   4   14.52    1.33   0
  -6  -4   4    4.98    1.28   0
   6  -4  -4    2.58    1.58   0
   6   4  -4    2.75    1.29   0
  -6   4   4    2.98    1.83   0
   5   4  -4    0.25    1.31   0
  -5   4   4    0.85    1.78   0
   5  -4  -4    1.53    1.62   0
  -5  -4   4   -0.27    1.32   0
   4   4  -4  132.80    1.78   0
  -4   4   4  133.66    2.34   0
  -4  -4   4  130.67    1.80   0
   4  -4  -4  136.46    2.28   0
  -3   4   4   31.11    1.93   0
  -3  -4   4   28.25    1.54   0
   3   4  -4   31.10    1.42   0
   3  -4  -4   29.26    1.76   0
   2  -4  -4   38.33    1.77   0
  -2   4   4   42.47    1.97   0
  -2  -4   4   38.39    1.45   0
   2   4  -4   39.66    1.41   0
   1  -4  -4  106.27    2.03   0
   1   4  -4  101.09    1.75   0
  -1   4   4  104.01    2.13   0
  -1  -4   4   97.17    1.79   0
   0  -4  -4   38.30    1.70   0
   0   4  -4   41.55    1.67   0
   0  -4   4   36.03    1.82   0
   0   4   4   37.47    1.94   0
  -1  -4  -4    2.83    1.66   0
   1  -4   4    4.86    1.97   0
  -1   4  -4    3.50    1.55   0
   1   4   4    4.41    1.72   0
   2  -4   4    6.03    2.01   0
  -2   4  -4    4.70    1.55   0
   2   4   4    3.62    1.65   0
  -2  -4  -4    5.56    1.66   0
  -3  -4  -4   65.71    1.82   0
   3   4   4   67.48    1.77   0
  -3   4  -4   58.70    1.84   0
   3  -4   4   55.43    2.19   0
  -4  -4  -4   27.30    1.71   0
   4   4   4   32.80    1.67   0
  -4   4  -4   28.13    1.92   0
   4  -4   4   25.76    2.08   0
  -5  -4  -4    0.76    1.63   0
  -5   4  -4    2.21    1.63   0
   5  -4   4    1.81    1.71   0
  -6   4  -4    0.56    1.86   0
  -6  -4  -4   -0.32    1.57   0
  -7   4  -4    1.57    1.94   0
  -7  -4  -4   -3.04    1.59   0
  -8   4  -4    1.52    2.03   0
  -8  -4  -4   -1.08    1.61   0
  -9   4  -4    1.16    2.12   0
  -9  -4  -4    1.56    1.74   0
 -10  -4  -4   -1.77    1.87   0
 -10   4  -4    0.86    2.25   0
 -11  -4  -4    1.49    1.97   0
 -11   4  -4    1.21    2.42   0
 -15   5   4    1.08    2.67   0
 -15   5   4    1.33    2.73   0
 -15  -5   4    0.79    1.96   0
 -15  -5   4    0.68    1.89   0
 -14   5   4    2.05    2.58   0
 -14   5   4    1.44    2.72   0
 -14  -5   4    2.16    1.55   0
 -13  -5   4    2.22    1.45   0
 -13   5   4   -0.56    2.38   0
 -13   5   4    1.23    2.32   0
 -12  -5   4   -0.27    1.49   0
 -12   5   4    0.04    2.11   0
 -11   5   4    3.15    2.02   0
 -11  -5   4    3.35    1.42   0
 -10  -5   4    6.81    1.47   0
 -10   5   4    4.98    1.82   0
  -9  -5   4   -1.15    1.21   0
  -9   5   4    1.44    1.97   0
  -8   5   4    7.38    1.95   0
  -8  -5   4    5.65    1.42   0
  -7   5   4    5.10    1.93   0
   7  -5  -4    3.29    1.77   0
  -7  -5   4    5.50    1.34   0
  -6  -5   4   10.23    1.31   0
  -6   5   4   11.20    1.81   0
   6  -5  -4    9.54    1.75   0
  -5   5   4    3.36    2.03   0
   5  -5  -4    1.58    1.64   0
   5   5  -4    1.13    1.29   0
  -5  -5   4    0.71    1.26   0
  -4   5   4   10.16    2.01   0
  -4  -5   4    9.10    1.33   0
   4  -5  -4    9.79    1.56   0
   4   5  -4   11.18    1.35   0
  -3   5   4   31.25    1.99   0
   3   5  -4   34.10    1.53   0
   3  -5  -4   30.62    1.76   0
  -3  -5   4   30.23    1.41   0
  -2  -5   4   -0.60    1.30   0
   2  -5  -4    1.83    1.67   0
   2   5  -4    0.16    1.24   0
  -2   5   4    0.43    1.82   0
   1   5  -4   43.06    1.64   0
   1  -5  -4   38.83    1.68   0
  -1   5   4   40.48    1.94   0
  -1  -5   4   41.44    1.73   0
   0  -5  -4   27.11    1.65   0
   0   5  -4   29.71    1.62   0
   0  -5   4   27.39    1.73   0
   0   5   4   26.79    1.69   0
  -1   5  -4   35.21    1.78   0
  -1  -5  -4   33.64    1.71   0
   1  -5   4   32.02    2.04   0
   1   5   4   33.78    1.71   0
  -2   5  -4    0.56    1.59   0
   2   5   4    3.24    1.57   0
  -2  -5  -4    3.28    1.60   0
   2  -5   4    2.35    2.09   0
  -3  -5  -4    5.08    1.61   0
   3  -5   4    2.52    2.00   0
   3   5   4    5.82    1.35   0
  -3   5  -4    4.15    1.78   0
  -4  -5  -4   -0.80    1.73   0
  -4   5  -4    0.69    1.86   0
   4  -5   4    0.31    2.21   0
  -5   5  -4   -1.12    1.86   0
   5  -5   4    0.98    2.08   0
  -5  -5  -4    1.01    1.60   0
  -6   5  -4    0.42    1.81   0
  -6  -5  -4    0.05    1.60   0
  -7   5  -4   10.89    2.14   0
  -7  -5  -4    8.82    1.70   0
  -8   5  -4    4.38    2.23   0
  -8  -5  -4    4.50    1.69   0
  -9  -5  -4    1.91    1.68   0
  -9   5  -4    0.82    2.32   0
 -10  -5  -4    2.12    1.89   0
 -10   5  -4    2.50    2.51   0
 -11  -5  -4    2.79    2.05   0
 -11   5  -4    1.33    2.65   0
 -15  -6   4    1.18    2.06   0
 -15   6   4    1.41    3.21   0
 -14  -6   4    1.10    1.86   0
 -14  -6   4    1.00    1.87   0
 -14   6   4    1.91    2.92   0
 -14   6   4   -0.41    2.90   0
 -13  -6   4    0.69    1.61   0
 -13   6   4   -0.57    2.70   0
 -13   6   4    0.69    2.62   0
 -12  -6   4   -0.87    1.37   0
 -12   6   4   -1.06    2.51   0
 -12   6   4    0.66    2.41   0
 -11  -6   4    2.65    1.46   0
 -11   6   4    1.41    2.33   0
 -10  -6   4   -0.48    1.50   0
 -10   6   4    3.56    2.28   0
  -9  -6   4    1.16    1.36   0
  -9   6   4   -0.16    2.27   0
  -8  -6   4    5.02    1.38   0
  -8   6   4    4.17    2.25   0
  -7  -6   4   57.13    1.41   0
  -7   6   4   62.87    2.79   0
   7  -6  -4   59.00    2.41   0
  -6   6   4  171.53    3.23   0
   6  -6  -4  162.95    3.10   0
  -6  -6   4  171.39    1.94   0
   5  -6  -4   24.90    1.87   0
  -5   6   4   28.31    2.23   0
  -5  -6   4   27.45    1.37   0
  -4   6   4    9.48    2.04   0
  -4  -6   4   10.14    1.46   0
   4  -6  -4    8.71    1.71   0
   4   6  -4   12.62    1.34   0
  -3  -6   4    1.48    1.40   0
   3  -6  -4    0.74    1.56   0
   3   6  -4   -0.30    1.43   0
  -3   6   4    1.26    1.98   0
   2  -6  -4   20.61    1.74   0
  -2  -6   4   18.26    1.54   0
  -2   6   4   20.42    1.89   0
   2   6  -4   22.99    1.38   0
   1  -6  -4   27.51    1.68   0
   1   6  -4   29.86    1.57   0
  -1   6   4   29.13    1.69   0
  -1  -6   4   26.86    1.75   0
   0   6  -4   42.55    1.69   0
   0  -6  -4   39.72    1.73   0
   0  -6   4   41.40    1.90   0
   0   6   4   40.63    1.75   0
  -1  -6  -4   63.57    1.80   0
   1  -6   4   57.86    2.07   0
   1   6   4   59.99    1.78   0
  -1   6  -4   60.96    1.97   0
   2  -6   4    5.08    2.12   0
  -2   6  -4    3.88    1.78   0
  -2  -6  -4    4.85    1.57   0
   2   6   4    5.60    1.50   0
  -3   6  -4    9.74    1.88   0
  -3  -6  -4   14.23    1.62   0
   3  -6   4    9.60    2.28   0
  -4   6  -4    9.09    1.98   0
   4  -6   4    8.69    2.26   0
  -4  -6  -4    7.40    1.67   0
   5  -6   4    2.32    2.19   0
  -5  -6  -4    1.17    1.37   0
  -5   6  -4    0.82    2.01   0
  -6   6  -4    1.33    2.08   0
  -6  -6  -4    0.79    1.60   0
  -7   6  -4    1.18    2.18   0
  -7  -6  -4   -0.20    1.65   0
  -8   6  -4    1.16    2.34   0
  -8  -6  -4    0.57    1.69   0
  -9  -6  -4    2.10    1.78   0
  -9   6  -4    1.04    2.33   0
 -10   6  -4   -0.25    2.69   0
 -10  -6  -4    0.11    1.82   0
 -11  -6  -4   -0.08    2.07   0
 -11   6  -4    0.47    2.94   0
 -11   6  -4    0.94    3.03   0
 -14   7   4   -0.05    3.96   0
 -14   7   4    0.19    3.88   0
 -14  -7   4   -1.14    1.93   0
 -14  -7   4    2.76    1.92   0
 -13  -7   4    3.66    1.80   0
 -13   7   4    0.56    3.52   0
 -13   7   4    0.39    3.50   0
 -12  -7   4    1.52    1.43   0
 -12   7   4    1.38    3.15   0
 -12   7   4    2.57    3.38   0
 -11   7   4    0.11    3.18   0
 -11   7   4    0.58    3.01   0
 -11  -7   4    0.27    1.54   0
 -10  -7   4   -0.53    1.47   0
 -10   7   4   -0.53    2.90   0
  -9   7   4    1.26    2.76   0
  -9  -7   4   -0.23    1.41   0
  -8   7   4   42.84    3.05   0
  -8  -7   4   49.28    1.61   0
  -7   7   4    9.58    2.79   0
  -7  -7   4    8.38    1.23   0
   7  -7  -4    8.86    2.30   0
  -6   7   4   57.91    2.88   0
   6  -7  -4   51.27    2.67   0
  -6  -7   4   56.81    1.61   0
   5  -7  -4    3.25    2.06   0
  -5  -7   4    3.19    1.32   0
  -5   7   4    4.24    2.40   0
   4  -7  -4    0.32    1.84   0
  -4  -7   4   -0.83    1.31   0
  -4   7   4    1.83    2.31   0
   3   7  -4    2.17    1.51   0
   3  -7  -4    1.30    1.53   0
  -3  -7   4   -0.56    1.54   0
  -3   7   4   -0.81    1.88   0
  -2  -7   4   36.03    1.61   0
  -2   7   4   38.85    1.88   0
   2  -7  -4   43.47    1.84   0
   2   7  -4   42.16    1.63   0
   1   7  -4    0.87    1.54   0
  -1   7   4    0.04    1.83   0
  -1  -7   4    0.65    1.55   0
   1  -7  -4    0.80    1.61   0
   0   7   4   28.62    1.70   0
   0  -7  -4   28.03    1.76   0
   0  -7   4   28.32    1.84   0
   0   7  -4   28.42    1.88   0
  -1   7  -4    4.98    1.69   0
   1  -7   4    6.06    1.85   0
  -1  -7  -4    5.69    1.58   0
   1   7   4    5.30    1.58   0
  -2  -7  -4    2.91    1.57   0
   2  -7   4    3.98    2.43   0
  -2   7  -4    2.68    1.96   0
   3  -7   4    1.08    2.46   0
  -3  -7  -4    2.30    1.76   0
  -3   7  -4    1.12    2.04   0
  -4   7  -4    0.33    2.07   0
  -4  -7  -4    0.80    1.56   0
   4  -7   4    0.17    2.40   0
  -5   7  -4    1.37    2.17   0
  -5  -7  -4    3.33    1.56   0
  -6   7  -4    0.69    2.40   0
  -6  -7  -4    3.64    1.64   0
  -7   7  -4    0.47    2.57   0
  -7  -7  -4    2.04    1.69   0
  -8   7  -4    0.52    2.79   0
  -8  -7  -4    1.53    1.77   0
  -9   7  -4    1.56    3.02   0
  -9  -7  -4    1.37    1.80   0
 -10   7  -4    1.21    3.27   0
 -10  -7  -4   -3.35    1.89   0
 -10   7  -4    0.19    3.40   0
 -14  -8   4    1.09    1.71   0
 -14  -8   4   -0.04    2.02   0
 -13  -8   4    1.79    1.55   0
 -12  -8   4    1.35    1.66   0
 -11  -8   4    1.11    1.39   0
 -10  -8   4    0.18    1.51   0
  -9  -8   4    2.99    1.45   0
  -8   8   4    1.47    3.90   0
  -8  -8   4    1.85    1.20   0
  -7  -8   4    1.70    1.35   0
   7  -8  -4    1.81    2.64   0
  -7   8   4    2.02    3.33   0
   6  -8  -4   25.12    2.72   0
  -6   8   4   31.53    2.92   0
  -6  -8   4   28.95    1.55   0
   5  -8  -4   14.17    2.27   0
  -5   8   4   15.96    2.61   0
  -5  -8   4   14.89    1.44   0
   4  -8  -4   -0.28    1.91   0
  -4  -8   4    0.52    1.38   0
  -4   8   4   -0.17    2.15   0
   3  -8  -4   74.16    2.10   0
  -3  -8   4   64.35    1.85   0
  -3   8   4   74.73    2.42   0
   2  -8  -4    2.24    1.85   0
  -2  -8   4    1.65    1.50   0
  -2   8   4    2.46    1.70   0
  -1  -8   4    9.01    1.70   0
   1   8  -4    8.30    1.51   0
  -1   8   4    9.13    1.76   0
   1  -8  -4   10.54    1.81   0
   0   8   4   37.53    1.75   0
   0  -8  -4   37.39    1.76   0
   0   8  -4   30.80    1.91   0
   0  -8   4   34.66    1.88   0
  -1  -8  -4    7.85    1.64   0
   1  -8   4    8.41    2.05   0
  -1   8  -4    7.50    1.89   0
  -2  -8  -4    4.95    1.61   0
  -2   8  -4    2.69    2.09   0
   2  -8   4    3.82    2.51   0
  -3   8  -4    1.59    2.24   0
  -3  -8  -4    1.71    1.58   0
   3  -8   4    1.87    2.62   0
   4  -8   4   -0.04    2.84   0
  -4   8  -4    0.42    2.46   0
  -4  -8  -4    2.62    1.76   0
  -5   8  -4   -1.02    2.82   0
  -5  -8  -4    0.22    1.58   0
  -6   8  -4   -0.09    3.19   0
  -6  -8  -4    1.12    1.64   0
  -7   8  -4    0.19    3.53   0
  -7  -8  -4    0.98    1.73   0
  -8   8  -4    0.81    4.13   0
  -8  -8  -4    2.23    1.83   0
  -9  -8  -4    2.76    1.88   0
 -10  -8  -4    1.54    1.96   0
 -13  -9   4    3.79    1.88   0
 -13  -9   4    1.89    1.98   0
 -12  -9   4    1.61    1.52   0
 -11  -9   4   -0.21    1.64   0
 -10  -9   4    0.38    1.57   0
  -9  -9   4    3.21    1.50   0
  -8  -9   4   -0.25    1.43   0
  -7  -9   4    7.50    1.63   0
  -6  -9   4   18.14    1.66   0
   6  -9  -4   13.24    2.91   0
   5  -9  -4    0.04    2.21   0
  -5   9   4    0.87    2.34   0
  -5  -9   4    1.52    1.57   0
   4  -9  -4    2.01    2.01   0
  -4  -9   4    2.08    1.50   0
  -4   9   4    4.90    2.07   0
   3  -9  -4   10.97    1.89   0
  -3  -9   4    9.43    1.56   0
  -3   9   4   10.12    1.93   0
  -2  -9   4   93.35    2.15   0
   2  -9  -4  122.02    2.39   0
  -1  -9   4   39.54    1.96   0
   1  -9  -4   45.91    1.99   0
   0  -9  -4    6.18    1.77   0
   0  -9   4    3.57    1.93   0
   1  -9   4   12.85    2.21   0
  -1  -9  -4   15.00    1.87   0
  -2  -9  -4    9.78    1.88   0
  -2   9  -4    9.87    2.36   0
   2  -9   4   11.26    2.77   0
  -3  -9  -4    6.85    1.65   0
  -3   9  -4    2.18    2.68   0
   3  -9   4    2.33    3.16   0
  -4  -9  -4    4.13    1.68   0
  -5  -9  -4    3.24    1.64   0
  -6  -9  -4    2.44    1.71   0
  -7  -9  -4   -0.69    1.75   0
  -8  -9  -4   -0.67    1.87   0
  -9  -9  -4    1.87    1.97   0
 -13 -10   4   -0.96    1.78   0
 -12 -10   4   -3.62    1.86   0
 -12 -10   4   -0.48    1.80   0
 -11 -10   4   -0.02    1.68   0
 -10 -10   4    0.93    1.61   0
  -9 -10   4    2.02    1.60   0
  -8 -10   4    5.48    1.55   0
  -7 -10   4   -0.21    1.67   0
  -6 -10   4    1.28    1.62   0
  -5 -10   4    1.33    1.58   0
   5 -10  -4    0.58    2.47   0
  -4 -10   4    4.06    1.42   0
   4 -10  -4    4.14    2.23   0
  -3 -10   4   12.74    1.61   0
   3 -10  -4   16.34    1.96   0
  -2 -10   4    1.13    1.77   0
   2 -10  -4    0.97    1.93   0
  -1 -10   4   -1.19    1.74   0
   1 -10  -4    1.08    1.77   0
   0 -10  -4   24.47    1.62   0
   0 -10   4   20.56    2.05   0
  -1 -10  -4    2.10    1.59   0
   1 -10   4    1.82    2.33   0
   2 -10   4    0.10    3.03   0
  -2 -10  -4    4.35    1.64   0
  -3 -10  -4    1.40    1.65   0
  -4 -10  -4    3.76    1.68   0
  -5 -10  -4    2.79    1.72   0
  -6 -10  -4   -3.04    1.77   0
  -7 -10  -4    2.42    1.82   0
  -8 -10  -4   -1.10    1.92   0
  -9 -10  -4    1.29    2.04   0
 -12 -11   4    0.62    1.97   0
 -12 -11   4    1.91    1.94   0
 -11 -11   4   -0.48    1.82   0
 -11 -11   4   -1.44    1.93   0
 -10 -11   4   -0.03    1.76   0
  -9 -11   4   -0.67    1.68   0
  -8 -11   4    0.92    1.64   0
  -7 -11   4   -0.02    1.55   0
  -6 -11   4   -0.54    1.49   0
   5 -11  -4    1.33    2.76   0
  -5 -11   4    0.94    1.63   0
  -4 -11   4    4.13    1.62   0
   4 -11  -4    2.40    2.37   0
  -3 -11   4    1.87    1.57   0
   3 -11  -4    2.19    2.04   0
  -2 -11   4    1.68    1.79   0
   2 -11  -4   -0.54    1.98   0
   1 -11  -4   -0.01    1.75   0
  -1 -11   4    1.45    1.83   0
   0 -11   4    2.97    2.13   0
   0 -11  -4   -0.25    1.80   0
  -1 -11  -4    3.16    1.80   0
   1 -11   4    1.41    2.39   0
  -2 -11  -4    1.11    1.85   0
   2 -11   4    1.92    3.56   0
  -3 -11  -4    8.56    1.94   0
  -4 -11  -4    6.30    1.80   0
  -5 -11  -4    2.96    1.81   0
  -6 -11  -4    2.93    1.89   0
  -7 -11  -4    0.10    1.98   0
  -8 -11  -4    2.03    2.05   0
 -11 -12   4    3.06    1.96   0
 -11 -12   4    2.74    2.05   0
 -10 -12   4    3.34    1.96   0
 -10 -12   4    2.66    1.86   0
  -9 -12   4    1.47    1.76   0
  -8 -12   4    2.85    1.72   0
  -7 -12   4    1.59    1.66   0
  -6 -12   4   -0.28    1.61   0
  -5 -12   4   -1.35    1.50   0
   4 -12  -4    2.29    2.58   0
  -4 -12   4    0.68    1.69   0
  -3 -12   4    3.99    1.86   0
   3 -12  -4    5.07    2.15   0
  -2 -12   4    0.17    1.86   0
   2 -12  -4    1.05    2.18   0
   1 -12  -4    0.64    1.86   0
  -1 -12   4   -1.10    2.05   0
   0 -12   4    0.13    2.20   0
   0 -12  -4    2.15    1.84   0
  -1 -12  -4    2.82    1.86   0
   1 -12   4    0.69    2.80   0
  -2 -12  -4    2.93    1.94   0
  -3 -12  -4   -1.24    2.02   0
  -4 -12  -4    2.11    1.82   0
  -5 -12  -4    2.87    2.08   0
  -6 -12  -4    2.70    1.94   0
  -7 -12  -4    1.61    2.04   0
 -10 -13   4    1.01    2.01   0
 -10 -13   4    1.95    2.06   0
  -9 -13   4    1.00    1.95   0
  -9 -13   4    3.18    1.87   0
  -8 -13   4    0.19    1.82   0
  -7 -13   4    1.09    1.75   0
  -6 -13   4    0.35    1.68   0
  -5 -13   4    1.60    1.84   0
   4 -13  -4    2.54    3.02   0
  -4 -13   4   -0.08    1.77   0
  -3 -13   4    0.73    2.00   0
   3 -13  -4   -0.07    2.36   0
  -2 -13   4    1.90    2.01   0
   2 -13  -4    1.76    2.23   0
   1 -13  -4    3.05    1.93   0
  -1 -13   4    1.17    2.18   0
   0 -13  -4    0.82    2.01   0
   0 -13   4    0.73    2.65   0
  -1 -13  -4    1.01    1.95   0
   1 -13   4    1.07    3.73   0
   1 -13   4   -0.48    3.65   0
  -2 -13  -4    1.75    2.05   0
  -3 -13  -4    2.51    2.05   0
  -4 -13  -4    4.77    1.91   0
  -5 -13  -4    1.34    2.00   0
  -6 -13  -4   -0.90    2.32   0
  -9 -14   4    0.20    2.36   0
  -8 -14   4    0.22    1.98   0
  -8 -14   4   -0.20    1.96   0
  -7 -14   4    2.10    1.94   0
  -7 -14   4   -0.76    2.09   0
  -6 -14   4    2.57    2.07   0
  -6 -14   4    2.29    1.80   0
  -5 -14   4   -0.75    1.94   0
   4 -14  -4    0.86    3.73   0
  -4 -14   4    3.35    2.11   0
   4 -14  -4    2.24    3.67   0
  -3 -14   4    1.09    2.13   0
   3 -14  -4    2.39    2.65   0
  -2 -14   4    0.74    2.09   0
   2 -14  -4    3.70    2.57   0
  -2 -14   4    0.32    2.22   0
   1 -14  -4    0.46    2.26   0
  -1 -14   4   -0.08    2.62   0
  -1 -14   4    1.40    2.53   0
   0 -14  -4    1.50    2.07   0
   0 -14   4    1.10    3.23   0
   0 -14   4    1.04    2.97   0
  -1 -14  -4    0.65    2.09   0
  -2 -14  -4   -0.35    2.13   0
  -3 -14  -4   -0.24    2.19   0
  -4 -14  -4    4.55    2.29   0
  -5 -14  -4    2.21    2.35   0
  -7 -15   4    1.04    2.33   0
  -7 -15   4    0.27    2.29   0
  -6 -15   4    0.11    1.95   0
  -6 -15   4    1.53    2.25   0
  -5 -15   4    1.47    2.31   0
  -5 -15   4    0.81    2.42   0
  -4 -15   4    0.25    2.12   0
  -4 -15   4    1.70    2.38   0
  -3 -15   4   -0.23    2.36   0
   3 -15  -4    1.35    3.14   0
  -3 -15   4    1.26    2.31   0
   3 -15  -4    1.35    3.31   0
  -2 -15   4   -0.31    2.49   0
  -2 -15   4   -0.63    2.56   0
   2 -15  -4    1.52    2.66   0
   2 -15  -4    0.77    2.55   0
  -1 -15   4    0.21    2.97   0
  -1 -15   4    1.61    2.86   0
   1 -15  -4    2.01    2.58   0
   0 -15  -4    1.36    2.43   0
   0 -15   4    1.22    3.57   0
   0 -15   4    1.84    3.66   0
  -1 -15  -4   -1.63    2.47   0
  -2 -15  -4    0.04    2.29   0
  -3 -15  -4   -1.61    2.33   0
  -4 -16   4    2.19    2.63   0
   3 -16  -4    0.25    4.10   0
  -3 -16   4    1.87    2.53   0
  -3 -16   4    0.73    2.58   0
   3 -16  -4    0.52    4.06   0
  -2 -16   4    1.52    2.93   0
  -2 -16   4    3.42    2.96   0
   2 -16  -4    0.82    3.04   0
   2 -16  -4    1.00    3.15   0
  -1 -16   4    0.09    3.47   0
   1 -16  -4    1.26    2.95   0
  -1 -16   4   -0.53    3.54   0
   1 -16  -4    0.56    2.72   0
 -16  -1   5    2.42    2.24   0
 -16  -1   5    2.49    2.08   0
 -16   1   5    1.75    2.22   0
 -16   1   5   -0.07    2.28   0
 -15   1   5    0.80    2.03   0
 -15  -1   5    4.11    2.08   0
 -14   1   5    3.53    1.85   0
 -14  -1   5    1.81    1.67   0
 -13   1   5    1.13    1.76   0
 -13  -1   5    0.20    1.56   0
 -12   1   5    0.89    1.68   0
 -12  -1   5    1.63    1.49   0
 -11   1   5    6.26    1.62   0
 -11  -1   5    5.01    1.65   0
 -10   1   5   22.25    1.48   0
 -10  -1   5   21.46    1.56   0
  -9   1   5    2.21    1.37   0
  -9  -1   5    4.80    1.36   0
   9  -1  -5    2.29    1.38   0
  -8   1   5    8.15    1.36   0
   8   1  -5    8.60    1.45   0
  -8  -1   5    6.19    1.31   0
   8  -1  -5    7.74    1.53   0
   7  -1  -5    2.12    1.26   0
   7   1  -5   -1.27    1.26   0
  -7  -1   5    1.53    1.27   0
  -7   1   5    1.93    1.40   0
   6   1  -5   26.99    1.40   0
  -6  -1   5   23.57    1.42   0
   6  -1  -5   23.00    1.39   0
  -6   1   5   26.97    1.40   0
   5   1  -5   42.50    1.45   0
  -5  -1   5   42.38    1.49   0
   5  -1  -5   41.67    1.46   0
  -5   1   5   40.25    1.50   0
   4  -1  -5  163.46    1.89   0
   4   1  -5  164.63    1.92   0
  -4   1   5  175.81    1.99   0
  -4  -1   5  171.67    2.00   0
   3   1  -5   -0.05    1.33   0
  -3   1   5    2.62    1.46   0
   3  -1  -5    1.65    1.30   0
  -3  -1   5    1.29    1.41   0
  -2   1   5   56.38    1.74   0
  -2  -1   5   56.67    1.69   0
   2   1  -5   47.37    1.37   0
   2  -1  -5   54.44    1.64   0
  -1   1   5   15.11    1.69   0
  -1  -1   5   18.70    1.76   0
   1  -1  -5   13.26    1.52   0
   1   1  -5   16.82    1.42   0
   0  -1   5   84.72    1.86   0
   0   1   5   88.40    2.02   0
   0   1  -5   87.04    1.73   0
   0  -1  -5   89.68    1.87   0
   1  -1   5   16.91    1.91   0
  -1  -1  -5   13.76    1.65   0
  -1   1  -5   16.89    1.70   0
   1   1   5   13.54    1.81   0
   2  -1   5   18.99    1.80   0
  -2  -1  -5   25.44    1.70   0
  -2   1  -5   23.03    1.67   0
   2   1   5   19.01    1.81   0
  -3  -1  -5    3.54    1.57   0
   3  -1   5   -0.62    1.96   0
  -3   1  -5    2.67    1.58   0
   3   1   5    1.56    1.82   0
   4  -1   5   11.54    1.75   0
  -4  -1  -5   15.00    1.66   0
  -4   1  -5   10.81    1.68   0
   4   1   5   14.97    1.67   0
  -5  -1  -5    1.92    1.60   0
   5   1   5    0.44    1.56   0
  -5   1  -5    2.93    1.69   0
   5  -1   5    1.66    1.74   0
  -6   1  -5    2.50    1.72   0
  -6  -1  -5    3.97    1.62   0
   6  -1   5    5.12    1.56   0
  -7  -1  -5   -1.37    1.86   0
  -7   1  -5   -2.19    1.78   0
  -8  -1  -5    2.23    1.70   0
  -8   1  -5   -0.80    1.88   0
  -9  -1  -5    1.67    1.78   0
  -9   1  -5    1.91    1.94   0
 -10  -1  -5   -2.13    1.91   0
 -10   1  -5    0.53    2.09   0
 -11  -1  -5    1.97    2.07   0
 -11   1  -5   -0.09    2.25   0
 -16  -2   5    1.21    2.01   0
 -16   2   5    1.43    2.49   0
 -16  -2   5    4.08    2.26   0
 -16   2   5    2.17    2.31   0
 -15  -2   5    1.83    1.81   0
 -15   2   5    2.44    2.24   0
 -14   2   5    0.97    1.89   0
 -14  -2   5    2.20    1.67   0
 -13   2   5    0.16    1.76   0
 -13  -2   5    1.41    1.56   0
 -12   2   5    1.34    1.65   0
 -12  -2   5    0.13    1.52   0
 -11  -2   5    8.80    1.51   0
 -11   2   5   10.45    1.66   0
 -10   2   5    5.20    1.64   0
 -10  -2   5    3.71    1.46   0
   9  -2  -5  123.42    1.96   0
  -9   2   5  131.39    2.21   0
  -9  -2   5  132.69    1.91   0
  -8   2   5   10.71    1.56   0
   8  -2  -5    9.33    1.40   0
   8   2  -5   11.22    1.31   0
  -8  -2   5   10.40    1.33   0
   7  -2  -5   38.83    1.44   0
  -7  -2   5   39.56    1.46   0
   7   2  -5   36.82    1.28   0
  -7   2   5   40.49    1.50   0
  -6  -2   5    1.25    1.30   0
  -6   2   5    1.10    1.31   0
   6   2  -5    2.64    1.31   0
   6  -2  -5    0.63    1.26   0
  -5  -2   5   14.20    1.38   0
   5  -2  -5   13.93    1.44   0
   5   2  -5   15.19    1.38   0
  -5   2   5   13.37    1.41   0
  -4  -2   5   10.28    1.26   0
  -4   2   5   11.54    1.44   0
   4   2  -5   10.29    1.40   0
   4  -2  -5   10.09    1.46   0
  -3   2   5    9.81    1.67   0
   3   2  -5   10.24    1.38   0
   3  -2  -5    9.70    1.35   0
  -3  -2   5    9.66    1.41   0
  -2   2   5    4.99    1.55   0
  -2  -2   5    3.46    1.43   0
   2   2  -5    7.36    1.28   0
   2  -2  -5    6.41    1.43   0
  -1   2   5    5.45    1.67   0
  -1  -2   5    3.17    1.44   0
   1  -2  -5    4.56    1.51   0
   1   2  -5    6.23    1.46   0
   0  -2   5    7.03    1.68   0
   0  -2  -5    9.26    1.58   0
   0   2   5    8.92    1.72   0
   0   2  -5    8.43    1.39   0
   1  -2   5   36.20    1.74   0
  -1   2  -5   34.62    1.54   0
   1   2   5   39.55    1.82   0
  -1  -2  -5   41.10    1.77   0
  -2  -2  -5  108.15    1.96   0
   2   2   5  111.86    2.06   0
  -2   2  -5   99.02    1.90   0
   2  -2   5  108.41    2.23   0
  -3  -2  -5  104.05    1.91   0
   3   2   5  110.22    1.94   0
  -3   2  -5  104.92    2.15   0
   3  -2   5  106.26    2.27   0
   4   2   5    2.74    1.57   0
   4  -2   5    2.79    1.85   0
  -4  -2  -5    3.19    1.58   0
  -4   2  -5    2.53    1.56   0
   5   2   5    6.30    1.54   0
  -5   2  -5    8.46    1.70   0
   5  -2   5    6.66    1.75   0
  -5  -2  -5    8.06    1.61   0
  -6  -2  -5    4.23    1.58   0
  -6   2  -5    1.16    1.68   0
   6  -2   5    2.66    1.73   0
  -7   2  -5    1.45    1.78   0
  -7  -2  -5    3.29    1.85   0
  -8   2  -5    0.34    1.85   0
  -8  -2  -5   -0.38    1.69   0
  -9   2  -5   -0.53    1.96   0
  -9  -2  -5    0.76    1.76   0
 -10   2  -5    0.77    2.07   0
 -10  -2  -5   -0.97    1.89   0
 -11  -2  -5    0.45    2.03   0
 -11   2  -5    0.26    2.51   0
 -15   3   5    0.35    2.28   0
 -15   3   5   -0.32    2.40   0
 -15  -3   5   -0.18    1.84   0
 -14   3   5    0.10    2.14   0
 -14  -3   5   -0.83    1.71   0
 -13   3   5    0.70    1.95   0
 -13  -3   5    1.72    1.61   0
 -12   3   5   -0.00    1.64   0
 -12  -3   5   -0.45    1.50   0
 -11   3   5    0.10    1.60   0
 -11  -3   5    2.11    1.43   0
 -10   3   5    2.66    1.79   0
 -10  -3   5    0.41    1.38   0
  -9   3   5   10.52    1.74   0
  -9  -3   5   10.97    1.24   0
   9  -3  -5    9.08    1.59   0
   8  -3  -5    0.26    1.45   0
   8   3  -5   -0.69    1.26   0
  -8  -3   5   -1.08    1.26   0
  -8   3   5    1.63    1.49   0
  -7  -3   5   13.57    1.34   0
   7   3  -5   12.74    1.34   0
   7  -3  -5   12.18    1.46   0
  -7   3   5   12.81    1.67   0
   6   3  -5    2.74    1.32   0
  -6  -3   5    0.17    1.27   0
  -6   3   5    2.02    1.49   0
   6  -3  -5    1.42    1.56   0
  -5  -3   5    2.96    1.32   0
   5  -3  -5    4.87    1.46   0
  -5   3   5    5.74    1.57   0
   5   3  -5    3.04    1.31   0
   4  -3  -5  104.88    1.86   0
   4   3  -5   92.78    1.52   0
  -4  -3   5  105.78    1.73   0
  -4   3   5  109.12    2.08   0
  -3   3   5  177.94    2.31   0
   3  -3  -5  152.51    1.96   0
   3   3  -5  166.37    1.91   0
  -3  -3   5  164.28    1.94   0
   2   3  -5   64.14    1.53   0
   2  -3  -5   68.26    1.67   0
  -2   3   5   65.68    1.81   0
  -2  -3   5   71.18    1.79   0
  -1   3   5   -0.48    1.64   0
   1   3  -5    0.80    1.42   0
   1  -3  -5    0.71    1.48   0
  -1  -3   5   -0.13    1.37   0
   0  -3  -5   66.52    1.82   0
   0  -3   5   66.72    1.91   0
   0   3   5   65.21    1.91   0
   0   3  -5   60.83    1.60   0
   1  -3   5   20.08    1.87   0
  -1  -3  -5   21.04    1.65   0
   1   3   5   18.91    1.78   0
  -1   3  -5   20.76    1.67   0
  -2  -3  -5   10.18    1.59   0
   2  -3   5    6.82    1.88   0
  -2   3  -5    7.17    1.61   0
   2   3   5    7.69    1.43   0
   3   3   5   14.58    1.65   0
  -3   3  -5   12.37    1.73   0
  -3  -3  -5    9.49    1.67   0
   3  -3   5   10.62    1.91   0
   4   3   5    2.96    1.57   0
   4  -3   5    3.72    1.77   0
  -4   3  -5    1.19    1.63   0
  -4  -3  -5    0.99    1.60   0
   5  -3   5    4.09    1.81   0
   5   3   5    5.86    1.53   0
  -5  -3  -5    2.02    1.61   0
  -5   3  -5    4.12    1.63   0
   6  -3   5    2.01    1.76   0
  -6   3  -5    1.34    1.76   0
  -6  -3  -5    1.91    1.59   0
  -7  -3  -5    0.92    1.60   0
  -7   3  -5   -0.14    1.76   0
  -8  -3  -5   -0.45    1.70   0
  -8   3  -5    1.40    1.84   0
  -9  -3  -5    3.54    1.77   0
  -9   3  -5    1.99    2.00   0
 -10  -3  -5   -2.06    1.93   0
 -10   3  -5   -0.59    2.33   0
 -11  -3  -5    2.35    2.05   0
 -11   3  -5    0.27    2.58   0
 -15   4   5    0.71    2.37   0
 -15   4   5    0.29    2.39   0
 -15  -4   5    1.73    1.86   0
 -14   4   5    0.69    2.17   0
 -14  -4   5    0.06    1.72   0
 -13   4   5    1.73    2.02   0
 -13  -4   5    0.12    1.63   0
 -12   4   5    0.87    2.04   0
 -12  -4   5   -1.12    1.48   0
 -11   4   5    4.58    1.79   0
 -11  -4   5    4.24    1.44   0
 -10  -4   5    7.67    1.47   0
 -10   4   5    3.73    1.63   0
   9  -4  -5   55.01    2.00   0
  -9   4   5   52.60    2.04   0
  -9  -4   5   56.72    1.67   0
   8  -4  -5    5.61    1.46   0
  -8  -4   5    4.45    1.37   0
  -8   4   5    5.47    1.73   0
  -7   4   5   27.07    1.81   0
   7  -4  -5   22.94    1.58   0
   7   4  -5   29.15    1.42   0
  -7  -4   5   27.25    1.40   0
  -6   4   5    2.51    1.52   0
  -6  -4   5    2.84    1.29   0
   6  -4  -5    3.79    1.40   0
   6   4  -5    1.59    1.28   0
   5  -4  -5   15.99    1.53   0
  -5   4   5   18.77    1.71   0
  -5  -4   5   16.95    1.37   0
   5   4  -5   19.68    1.39   0
  -4  -4   5    1.93    1.35   0
  -4   4   5   -0.92    1.68   0
   4   4  -5    1.28    1.30   0
   4  -4  -5    1.51    1.51   0
   3   4  -5    0.61    1.31   0
  -3  -4   5    2.96    1.32   0
  -3   4   5   -0.02    1.55   0
   3  -4  -5    1.51    1.39   0
  -2   4   5    1.89    1.77   0
  -2  -4   5    1.44    1.34   0
   2  -4  -5    0.02    1.42   0
   2   4  -5    2.31    1.42   0
   1   4  -5    7.66    1.33   0
  -1  -4   5    6.61    1.40   0
  -1   4   5    8.46    1.65   0
   1  -4  -5    8.50    1.55   0
   0   4  -5   10.14    1.48   0
   0  -4  -5   12.02    1.60   0
   0  -4   5   10.65    1.53   0
   0   4   5    8.75    1.71   0
  -1  -4  -5   10.51    1.58   0
   1  -4   5   10.82    1.75   0
   1   4   5   10.33    1.65   0
  -1   4  -5   12.47    1.51   0
  -2  -4  -5   10.65    1.58   0
   2  -4   5    9.28    1.84   0
   2   4   5    9.63    1.62   0
  -2   4  -5    7.73    1.56   0
  -3   4  -5    1.94    1.69   0
  -3  -4  -5   -0.11    1.70   0
   3   4   5    2.67    1.65   0
   3  -4   5    3.65    1.98   0
  -4  -4  -5   13.89    1.67   0
   4   4   5   16.96    1.66   0
  -4   4  -5   12.41    1.72   0
   4  -4   5   11.59    1.86   0
   5  -4   5    0.82    1.96   0
  -5   4  -5    1.85    1.70   0
  -5  -4  -5   -0.48    1.59   0
  -6  -4  -5    1.56    1.35   0
  -6   4  -5    5.00    1.85   0
   6  -4   5    4.91    1.79   0
  -7   4  -5    0.93    1.97   0
  -7  -4  -5    1.76    1.42   0
  -8  -4  -5    0.53    1.71   0
  -8   4  -5    0.94    2.09   0
  -9  -4  -5    1.95    2.07   0
  -9   4  -5    1.84    2.21   0
 -10  -4  -5    0.82    2.22   0
 -10   4  -5    0.05    2.38   0
 -15   5   5    1.69    2.69   0
 -15   5   5   -0.30    2.46   0
 -15  -5   5    1.94    1.92   0
 -14   5   5    1.78    2.48   0
 -14   5   5    0.53    2.16   0
 -14  -5   5    1.63    1.75   0
 -13  -5   5    1.02    1.61   0
 -13   5   5    0.37    2.08   0
 -12  -5   5    0.52    1.51   0
 -12   5   5    1.62    2.09   0
 -11  -5   5    1.74    1.42   0
 -11   5   5    2.40    2.02   0
 -10  -5   5    5.12    1.41   0
 -10   5   5    2.65    1.98   0
   9  -5  -5    0.39    1.85   0
  -9   5   5    0.68    1.91   0
  -9  -5   5    2.20    1.38   0
   8  -5  -5   34.60    1.90   0
  -8   5   5   40.34    2.14   0
  -8  -5   5   41.30    1.57   0
   7  -5  -5    1.56    1.61   0
  -7   5   5    1.04    1.75   0
  -7  -5   5    0.06    1.35   0
  -6   5   5    3.52    1.76   0
   6   5  -5    2.17    1.28   0
   6  -5  -5    1.46    1.55   0
  -6  -5   5    1.53    1.28   0
   5  -5  -5    1.56    1.40   0
  -5   5   5    3.45    1.65   0
  -5  -5   5    0.68    1.27   0
   5   5  -5    2.11    1.27   0
  -4   5   5    2.11    1.74   0
  -4  -5   5   -0.42    1.28   0
   4  -5  -5    1.77    1.49   0
   4   5  -5    1.79    1.27   0
  -3  -5   5   98.61    1.73   0
  -3   5   5   99.23    2.17   0
   3   5  -5  109.35    1.74   0
   3  -5  -5  101.09    1.81   0
   2   5  -5  101.84    1.82   0
   2  -5  -5   97.65    1.97   0
  -2  -5   5   93.72    1.91   0
  -2   5   5   89.15    1.95   0
   1  -5  -5    3.79    1.54   0
  -1   5   5    1.74    1.63   0
  -1  -5   5    2.58    1.52   0
   1   5  -5    1.11    1.44   0
   0   5  -5    5.51    1.44   0
   0  -5   5    5.74    1.67   0
   0  -5  -5    7.31    1.57   0
   0   5   5    6.02    1.61   0
  -1  -5  -5    0.35    1.52   0
  -1   5  -5    1.79    1.59   0
   1  -5   5    1.80    1.89   0
   1   5   5    2.50    1.58   0
  -2  -5  -5    3.85    1.51   0
  -2   5  -5    2.28    1.59   0
   2  -5   5    1.50    1.90   0
   2   5   5   -0.30    1.31   0
  -3  -5  -5    4.07    1.61   0
   3   5   5    8.56    1.60   0
   3  -5   5    5.35    1.97   0
  -3   5  -5    6.10    1.73   0
  -4  -5  -5    6.43    1.61   0
  -4   5  -5    3.28    1.65   0
   4   5   5    5.98    1.54   0
   4  -5   5    4.95    1.98   0
  -5  -5  -5    4.91    1.59   0
   5  -5   5    3.48    1.74   0
  -5   5  -5    3.72    1.84   0
  -6  -5  -5    2.79    1.62   0
  -6   5  -5    1.54    1.87   0
  -7  -5  -5    5.74    1.63   0
  -7   5  -5    4.61    2.04   0
  -8  -5  -5   -0.16    1.70   0
  -8   5  -5    1.91    2.09   0
  -9  -5  -5    2.11    1.86   0
  -9   5  -5    0.25    2.31   0
 -10  -5  -5   -0.13    2.07   0
 -10   5  -5    1.34    2.61   0
 -15  -6   5    2.67    1.95   0
 -15   6   5    2.88    3.06   0
 -15   6   5    1.59    3.12   0
 -14  -6   5   -1.04    1.82   0
 -14   6   5   -0.66    2.88   0
 -14   6   5    0.90    2.91   0
 -13  -6   5   -1.39    1.65   0
 -13   6   5    0.68    2.48   0
 -12  -6   5    0.88    1.60   0
 -12   6   5    2.03    2.32   0
 -11  -6   5    0.62    1.48   0
 -11   6   5    0.71    2.01   0
 -10  -6   5    2.82    1.42   0
 -10   6   5    2.08    2.02   0
  -9   6   5    2.92    2.07   0
  -9  -6   5    3.84    1.41   0
   8  -6  -5    4.87    1.85   0
  -8   6   5    5.57    1.99   0
  -8  -6   5    5.84    1.40   0
   7  -6  -5    1.01    1.70   0
  -7   6   5    1.57    2.05   0
  -7  -6   5    0.79    1.34   0
  -6   6   5   10.11    2.03   0
   6  -6  -5    8.54    1.73   0
   6   6  -5   10.33    1.38   0
  -6  -6   5   10.88    1.35   0
  -5   6   5    0.71    1.89   0
   5   6  -5   -0.63    1.25   0
  -5  -6   5   -1.05    1.27   0
   5  -6  -5    0.89    1.58   0
   4   6  -5    0.53    1.26   0
  -4  -6   5    2.74    1.42   0
   4  -6  -5   -0.16    1.61   0
  -4   6   5    0.60    1.79   0
  -3  -6   5    2.47    1.32   0
   3  -6  -5    3.57    1.56   0
  -3   6   5    2.15    1.87   0
   3   6  -5    2.05    1.44   0
   2   6  -5   19.96    1.45   0
   2  -6  -5   22.11    1.76   0
  -2   6   5   17.05    1.93   0
  -2  -6   5   17.69    1.60   0
   1   6  -5   21.45    1.53   0
   1  -6  -5   22.44    1.64   0
  -1  -6   5   21.53    1.64   0
  -1   6   5   18.25    1.72   0
   0  -6  -5    1.59    1.55   0
   0  -6   5    2.02    1.73   0
   0   6  -5    0.22    1.56   0
   0   6   5    2.86    1.74   0
  -1  -6  -5   31.17    1.63   0
   1  -6   5   29.76    2.03   0
   1   6   5   29.61    1.62   0
  -1   6  -5   28.88    1.78   0
  -2  -6  -5    6.60    1.60   0
  -2   6  -5    3.99    1.67   0
   2   6   5    6.74    1.55   0
   2  -6   5    6.45    2.17   0
  -3  -6  -5    2.71    1.56   0
  -3   6  -5    3.16    1.74   0
   3   6   5    3.98    1.55   0
   3  -6   5    2.10    1.98   0
  -4   6  -5    2.76    1.85   0
  -4  -6  -5    3.55    1.59   0
   4  -6   5    1.28    2.08   0
   5  -6   5    3.47    2.14   0
  -5   6  -5    1.65    2.03   0
  -5  -6  -5    3.18    1.68   0
  -6   6  -5   -0.68    2.08   0
  -6  -6  -5    1.00    1.66   0
  -7  -6  -5    3.91    1.68   0
  -7   6  -5   -0.12    2.18   0
  -8  -6  -5    0.38    1.54   0
  -8   6  -5    0.04    2.27   0
  -9  -6  -5    3.53    1.87   0
  -9   6  -5    1.60    2.65   0
 -10  -6  -5    3.52    2.02   0
 -10   6  -5    1.53    2.89   0
 -14   7   5    0.43    3.29   0
 -14  -7   5    0.78    1.88   0
 -14   7   5    0.46    3.46   0
 -13  -7   5    2.19    1.71   0
 -13   7   5    0.15    3.04   0
 -13   7   5    0.98    3.21   0
 -12  -7   5    1.40    1.57   0
 -12   7   5    0.77    2.73   0
 -11  -7   5    4.10    1.54   0
 -11   7   5    0.91    2.46   0
 -10   7   5    3.74    2.53   0
 -10  -7   5    1.27    1.49   0
  -9   7   5    6.33    2.41   0
  -9  -7   5    6.45    1.44   0
  -8   7   5   10.49    2.28   0
   8  -7  -5    8.69    1.98   0
  -8  -7   5    6.18    1.39   0
   7  -7  -5    0.12    1.96   0
  -7   7   5    0.60    2.06   0
  -7  -7   5   -0.06    1.37   0
   6  -7  -5  103.27    2.55   0
  -6  -7   5  114.17    1.88   0
  -6   7   5  117.08    2.81   0
   5   7  -5  123.40    2.06   0
   5  -7  -5  109.83    2.38   0
  -5  -7   5  106.88    1.96   0
  -5   7   5  107.62    2.58   0
   4   7  -5    0.14    1.35   0
  -4  -7   5    1.10    1.53   0
   4  -7  -5    0.46    1.53   0
  -4   7   5   -0.74    1.92   0
  -3  -7   5   21.25    1.48   0
   3  -7  -5   20.94    1.71   0
   3   7  -5   22.42    1.62   0
  -3   7   5   19.35    1.86   0
   2  -7  -5   18.36    1.78   0
  -2   7   5   19.06    1.88   0
   2   7  -5   16.57    1.56   0
  -2  -7   5   13.33    1.60   0
   1  -7  -5    4.28    1.58   0
   1   7  -5   -0.91    1.45   0
  -1  -7   5    1.11    1.66   0
  -1   7   5    1.92    1.83   0
   0   7  -5    4.69    1.45   0
   0  -7  -5    5.62    1.58   0
   0  -7   5    4.06    1.73   0
   0   7   5    5.91    1.67   0
   1   7   5    5.69    1.55   0
   1  -7   5    4.56    2.06   0
  -1  -7  -5    5.50    1.58   0
  -1   7  -5    3.30    1.80   0
  -2  -7  -5    2.26    1.53   0
   2  -7   5    1.58    2.12   0
   2   7   5    1.02    1.50   0
  -2   7  -5    0.06    1.67   0
  -3  -7  -5    5.38    1.53   0
  -3   7  -5    1.51    1.85   0
   3  -7   5    2.01    2.19   0
  -4   7  -5    1.57    1.90   0
   4  -7   5    0.55    2.28   0
  -4  -7  -5    2.35    1.58   0
  -5  -7  -5    0.56    1.60   0
  -5   7  -5    1.31    2.11   0
   5  -7   5    1.31    2.13   0
  -6  -7  -5    0.60    1.67   0
  -6   7  -5    0.80    2.21   0
  -7  -7  -5    3.24    1.73   0
  -7   7  -5   -0.47    2.49   0
  -8   7  -5    0.24    2.68   0
  -8  -7  -5    0.32    1.81   0
  -9   7  -5    0.33    3.02   0
  -9  -7  -5    0.09    1.93   0
 -14  -8   5    3.68    1.92   0
 -13  -8   5    2.12    1.77   0
 -12  -8   5    3.46    1.49   0
 -12   8   5    1.37    4.59   0
 -12   8   5    1.14    4.59   0
 -11  -8   5    0.05    1.39   0
 -11   8   5    0.80    3.52   0
 -10  -8   5    4.59    1.52   0
 -10   8   5    3.33    3.18   0
  -9   8   5    1.34    2.87   0
  -9  -8   5   -1.36    1.42   0
  -8   8   5    2.17    2.59   0
   8  -8  -5    2.10    2.33   0
  -8  -8   5    2.04    1.39   0
   7  -8  -5    7.33    2.22   0
  -7  -8   5    8.38    1.44   0
  -7   8   5    6.30    2.30   0
   6  -8  -5    7.90    1.92   0
  -6  -8   5    8.11    1.42   0
  -6   8   5    7.82    2.31   0
   5  -8  -5   17.86    2.02   0
  -5  -8   5   18.19    1.64   0
  -5   8   5   18.89    2.27   0
  -4  -8   5   -0.48    1.34   0
   4  -8  -5    1.00    1.73   0
   4   8  -5    0.94    1.37   0
  -4   8   5    0.34    1.76   0
   3   8  -5   -0.14    1.51   0
  -3  -8   5    1.48    1.54   0
  -3   8   5   -0.12    1.90   0
   3  -8  -5    2.40    1.62   0
  -2   8   5   36.83    1.93   0
   2  -8  -5   41.06    1.83   0
   2   8  -5   33.57    1.72   0
  -2  -8   5   32.21    1.71   0
   1  -8  -5   14.83    1.80   0
   1   8  -5   10.65    1.59   0
  -1   8   5   14.08    1.83   0
  -1  -8   5    9.84    1.80   0
   0   8   5    3.20    1.59   0
   0  -8  -5    3.99    1.57   0
   0  -8   5    3.73    1.83   0
   0   8  -5    3.89    1.70   0
  -1  -8  -5    1.42    1.66   0
   1  -8   5   -0.36    2.00   0
  -1   8  -5    2.06    1.67   0
   1   8   5    1.25    1.61   0
  -2  -8  -5   19.62    1.67   0
   2  -8   5   17.90    2.35   0
  -2   8  -5   14.83    2.02   0
  -3   8  -5    1.28    2.02   0
  -3  -8  -5   -2.03    1.54   0
   3  -8   5    1.01    2.31   0
   4  -8   5    1.60    2.61   0
  -4   8  -5   -0.76    2.22   0
  -4  -8  -5    1.44    1.59   0
  -5  -8  -5    0.99    1.59   0
  -5   8  -5    0.86    2.33   0
  -6  -8  -5   -2.23    1.66   0
  -6   8  -5    0.84    2.55   0
  -7  -8  -5   -1.16    1.81   0
  -7   8  -5    1.36    2.88   0
  -8  -8  -5    3.20    1.85   0
  -8   8  -5    0.44    3.20   0
  -9  -8  -5    0.68    2.01   0
  -9   8  -5    0.15    3.75   0
 -13  -9   5   -2.23    1.93   0
 -12  -9   5   -0.10    1.77   0
 -11  -9   5    2.49    1.64   0
 -10  -9   5   -0.81    1.54   0
  -9  -9   5   -0.10    1.44   0
  -8   9   5    1.85    3.11   0
  -8  -9   5    2.90    1.51   0
   7  -9  -5    8.77    2.46   0
  -7   9   5    9.91    2.84   0
  -7  -9   5   10.34    1.51   0
   6  -9  -5    0.60    2.06   0
  -6  -9   5    2.16    1.44   0
  -6   9   5    0.90    2.29   0
   5  -9  -5    7.08    1.92   0
  -5  -9   5    9.25    1.60   0
  -5   9   5    7.78    2.13   0
   4  -9  -5    2.13    1.93   0
  -4  -9   5    1.18    1.52   0
  -4   9   5    1.16    1.95   0
  -3  -9   5    2.32    1.54   0
   3  -9  -5    2.15    1.73   0
  -3   9   5    4.68    1.92   0
   2  -9  -5    8.95    1.82   0
  -2   9   5    9.87    1.83   0
   2   9  -5    8.99    1.83   0
  -2  -9   5    7.04    1.68   0
   1   9  -5   45.81    2.09   0
   1  -9  -5   65.38    1.97   0
  -1   9   5   55.68    1.86   0
  -1  -9   5   46.61    1.95   0
   0   9  -5    1.86    1.74   0
   0  -9  -5    0.32    1.55   0
   0   9   5    0.96    1.58   0
   0  -9   5   -0.41    1.93   0
  -1  -9  -5   22.49    1.70   0
   1  -9   5   22.58    2.32   0
  -1   9  -5   14.63    2.02   0
   2  -9   5    2.36    2.45   0
  -2   9  -5    1.76    2.20   0
  -2  -9  -5    3.74    1.80   0
  -3   9  -5    0.70    2.37   0
  -3  -9  -5    0.65    1.65   0
   3  -9   5    0.40    2.51   0
  -4  -9  -5    0.48    1.65   0
   4  -9   5    0.89    3.01   0
  -4   9  -5    1.43    2.62   0
  -5  -9  -5    4.17    1.73   0
  -5   9  -5    1.32    2.98   0
  -6  -9  -5    6.02    1.77   0
  -6   9  -5    2.23    3.80   0
  -7  -9  -5    3.49    1.84   0
  -8  -9  -5    1.94    1.96   0
 -13 -10   5    1.09    1.99   0
 -12 -10   5    0.32    1.81   0
 -11 -10   5   -1.14    1.72   0
 -10 -10   5    2.39    1.64   0
  -9 -10   5   -0.25    1.60   0
  -8 -10   5    1.83    1.55   0
   7 -10  -5    0.44    2.90   0
  -7 -10   5    1.18    1.48   0
  -6  10   5    2.71    2.39   0
   6 -10  -5   -0.46    2.24   0
  -6 -10   5   -0.61    1.47   0
   5 -10  -5    2.99    2.10   0
  -5  10   5    2.39    2.25   0
  -5 -10   5    1.42    1.46   0
  -4 -10   5    2.89    1.60   0
  -4  10   5    0.74    1.92   0
   4 -10  -5    2.43    2.01   0
  -3 -10   5    1.03    1.61   0
   3 -10  -5    2.13    1.88   0
  -3  10   5    3.23    1.91   0
   2 -10  -5    2.50    1.94   0
  -2 -10   5    3.47    1.65   0
   1 -10  -5    9.00    1.63   0
  -1 -10   5    7.29    1.92   0
   0 -10  -5   11.96    1.83   0
   0 -10   5    6.25    2.11   0
  -1 -10  -5    0.61    1.60   0
   1 -10   5    0.06    2.22   0
   2 -10   5    0.79    2.68   0
  -2 -10  -5    1.27    1.62   0
  -3 -10  -5    1.30    1.71   0
   3 -10   5    1.51    3.26   0
  -4 -10  -5    0.36    1.74   0
  -5 -10  -5   -0.02    1.74   0
  -6 -10  -5   -0.07    1.81   0
  -7 -10  -5    0.62    1.88   0
  -8 -10  -5    1.25    2.02   0
 -12 -11   5   -0.58    1.97   0
 -11 -11   5    0.76    1.62   0
 -10 -11   5   -0.09    1.75   0
  -9 -11   5   -0.82    1.68   0
  -8 -11   5    0.85    1.61   0
  -7 -11   5    1.15    1.56   0
  -6 -11   5    1.49    1.71   0
   6 -11  -5    1.47    2.80   0
   5 -11  -5    2.07    2.33   0
  -5 -11   5    0.21    1.70   0
  -4 -11   5   -0.72    1.68   0
   4 -11  -5    0.97    2.04   0
  -3 -11   5    0.12    1.63   0
   3 -11  -5    0.25    1.95   0
   2 -11  -5    5.41    2.01   0
  -2 -11   5    4.77    1.88   0
   1 -11  -5    1.67    1.79   0
  -1 -11   5    2.14    1.92   0
   0 -11  -5   -0.53    1.84   0
   0 -11   5   -0.77    2.06   0
  -1 -11  -5   -0.41    1.70   0
   1 -11   5    0.54    2.51   0
   2 -11   5    0.74    3.05   0
  -2 -11  -5    1.52    1.64   0
  -3 -11  -5    2.55    1.72   0
  -4 -11  -5    0.82    1.77   0
  -5 -11  -5    2.90    1.87   0
  -6 -11  -5   -0.23    1.98   0
  -7 -11  -5   -1.51    2.04   0
 -11 -12   5    1.83    1.99   0
 -10 -12   5   -0.61    1.88   0
  -9 -12   5    2.03    1.76   0
  -8 -12   5   -1.09    1.74   0
   7 -12  -5    0.03    1.22   0
  -7 -12   5    3.18    1.65   0
  -6 -12   5    1.60    1.64   0
   6 -12  -5    3.26    3.68   0
   5 -12  -5   -0.77    2.56   0
  -5 -12   5   -1.13    1.71   0
  -4 -12   5    0.49    1.72   0
   4 -12  -5    2.23    2.29   0
  -3 -12   5    0.19    1.73   0
   3 -12  -5    0.71    1.98   0
   2 -12  -5    2.78    2.04   0
  -2 -12   5    1.48    1.95   0
   1 -12  -5    7.29    2.05   0
  -1 -12   5    4.01    2.19   0
   0 -12  -5   11.05    1.96   0
   0 -12   5    9.32    2.45   0
  -1 -12  -5   -1.47    1.72   0
   1 -12   5    0.33    3.02   0
   2 -12   5    1.49    4.14   0
  -2 -12  -5    2.05    1.79   0
  -3 -12  -5    2.31    2.04   0
  -4 -12  -5    2.61    1.90   0
  -5 -12  -5    0.91    1.92   0
  -6 -12  -5   -0.04    2.02   0
 -10 -13   5    0.23    2.03   0
  -9 -13   5    2.19    1.91   0
  -8 -13   5   -0.12    1.81   0
  -7 -13   5    7.32    1.83   0
  -6 -13   5    2.05    1.94   0
   5 -13  -5    0.66    2.99   0
  -5 -13   5   -0.44    1.85   0
  -4 -13   5    2.27    1.82   0
   4 -13  -5    1.02    2.59   0
  -3 -13   5    0.98    2.09   0
   3 -13  -5    2.59    2.26   0
   2 -13  -5    6.64    2.18   0
  -2 -13   5    5.75    2.26   0
   1 -13  -5    3.48    1.97   0
  -1 -13   5    2.28    2.31   0
   0 -13  -5    0.78    1.81   0
   0 -13   5    1.30    2.68   0
  -1 -13  -5    2.52    2.04   0
   1 -13   5    0.76    3.71   0
  -2 -13  -5    3.99    2.07   0
  -3 -13  -5    0.94    1.91   0
  -4 -13  -5   -2.69    1.97   0
  -5 -13  -5    1.38    2.27   0
  -8 -14   5    1.19    2.22   0
  -7 -14   5    1.80    2.11   0
  -6 -14   5    2.16    2.03   0
  -5 -14   5    1.64    1.98   0
   5 -14  -5   -0.22    4.54   0
  -4 -14   5    0.30    2.01   0
   4 -14  -5    1.35    2.72   0
  -3 -14   5   -0.77    2.19   0
   3 -14  -5    1.93    2.60   0
   2 -14  -5    1.60    2.26   0
  -2 -14   5   -0.28    2.39   0
   1 -14  -5    1.83    2.12   0
  -1 -14   5    1.13    2.61   0
   0 -14  -5    4.09    2.10   0
   0 -14   5    1.38    3.02   0
  -1 -14  -5   -2.27    2.20   0
  -2 -14  -5    2.76    2.21   0
  -3 -14  -5   -0.83    2.27   0
  -6 -15   5    0.11    2.22   0
  -5 -15   5   -0.84    2.39   0
  -4 -15   5    0.63    2.17   0
   4 -15  -5    1.38    3.53   0
   4 -15  -5    1.01    3.48   0
   3 -15  -5   -0.83    2.79   0
  -3 -15   5    1.00    2.55   0
  -2 -15   5    0.27    2.68   0
   2 -15  -5   -0.07    2.58   0
  -2 -15   5    1.31    2.61   0
  -1 -15   5   -0.02    3.19   0
   1 -15  -5    0.16    2.48   0
  -1 -15   5    0.98    3.14   0
   0 -15  -5    3.26    2.48   0
   0 -15   5    1.13    4.02   0
   0 -15   5    1.33    4.15   0
  -1 -15  -5    0.99    2.30   0
 -16   0   6    1.75    2.18   0
 -15   0   6    2.75    2.01   0
 -14   0   6    3.65    1.75   0
 -13   0   6    1.22    1.60   0
 -12   0   6    0.28    1.46   0
 -11   0   6    6.50    1.46   0
  10   0  -6   10.12    1.65   0
 -10   0   6   10.10    1.62   0
  -9   0   6    2.77    1.35   0
   9   0  -6    2.70    1.38   0
  -8   0   6   70.81    1.68   0
   8   0  -6   76.75    1.59   0
  -7   0   6   14.07    1.36   0
   7   0  -6   15.42    1.32   0
   6   0  -6   38.89    1.46   0
  -6   0   6   43.11    1.50   0
   5   0  -6  112.21    1.70   0
  -5   0   6  119.24    1.85   0
  -4   0   6    2.99    1.43   0
   4   0  -6    2.15    1.33   0
   3   0  -6   39.82    1.48   0
  -3   0   6   39.47    1.59   0
  -2   0   6   14.27    1.56   0
   2   0  -6   17.35    1.43   0
  -1   0   6   36.31    1.73   0
   1   0  -6   34.16    1.55   0
   0   0   6    3.12    1.62   0
   0   0  -6    3.80    1.43   0
   1   0   6   32.28    1.72   0
  -1   0  -6   29.46    1.56   0
  -2   0  -6    7.69    1.66   0
   2   0   6    7.43    1.83   0
  -3   0  -6   90.67    1.97   0
   3   0   6   85.20    1.99   0
  -4   0  -6    4.93    1.63   0
   4   0   6    3.26    1.70   0
  -5   0  -6    5.33    1.61   0
   5   0   6    5.56    1.63   0
  -6   0  -6    0.76    1.57   0
   6   0   6    0.15    1.59   0
  -7   0  -6    5.39    1.69   0
  -8   0  -6    3.25    1.92   0
  -9   0  -6    2.37    1.88   0
 -10   0  -6    1.36    2.02   0
 -16   1   6    1.77    2.24   0
 -16  -1   6    0.62    2.01   0
 -15   1   6    3.03    2.06   0
 -15  -1   6    2.70    1.84   0
 -14   1   6    1.21    1.91   0
 -14  -1   6    0.83    1.72   0
 -13   1   6    2.45    1.77   0
 -13  -1   6    2.08    1.56   0
 -12  -1   6    2.20    1.48   0
 -12   1   6    0.15    1.48   0
 -11   1   6    2.38    1.43   0
 -11  -1   6    2.35    1.42   0
 -10   1   6    5.73    1.40   0
  10  -1  -6    5.75    1.43   0
 -10  -1   6    8.05    1.46   0
   9   1  -6   45.44    1.55   0
  -9   1   6   37.56    1.57   0
  -9  -1   6   40.26    1.54   0
   9  -1  -6   43.43    1.59   0
  -8   1   6    3.46    1.40   0
   8   1  -6    6.26    1.28   0
  -8  -1   6    3.66    1.28   0
   8  -1  -6    5.73    1.37   0
  -7  -1   6    2.14    1.30   0
   7  -1  -6    1.18    1.29   0
   7   1  -6    2.71    1.26   0
  -7   1   6    2.45    1.35   0
   6   1  -6    0.73    1.11   0
  -6  -1   6    1.27    1.30   0
   6  -1  -6    0.32    1.43   0
  -6   1   6    0.22    1.34   0
   5  -1  -6    3.37    1.31   0
  -5   1   6    2.89    1.41   0
   5   1  -6    3.08    1.33   0
  -5  -1   6    3.42    1.40   0
  -4  -1   6  135.48    1.90   0
   4  -1  -6  136.51    1.81   0
   4   1  -6  135.52    1.82   0
  -4   1   6  135.15    1.94   0
   3   1  -6    6.56    1.36   0
  -3   1   6    6.38    1.52   0
  -3  -1   6    7.76    1.49   0
   3  -1  -6    6.92    1.41   0
  -2  -1   6   18.11    1.61   0
  -2   1   6   20.05    1.65   0
   2  -1  -6   20.83    1.47   0
   2   1  -6   17.94    1.42   0
  -1   1   6    1.40    1.63   0
  -1  -1   6   -0.52    1.55   0
   1  -1  -6    1.75    1.48   0
   1   1  -6    0.57    1.39   0
   0   1   6    0.81    1.67   0
   0  -1  -6    1.23    1.28   0
   0   1  -6    0.19    1.57   0
   0  -1   6    0.91    1.59   0
   1  -1   6   17.11    1.68   0
  -1  -1  -6   16.09    1.55   0
  -1   1  -6   17.68    1.51   0
   1   1   6   14.36    1.71   0
  -2  -1  -6   27.53    1.57   0
   2  -1   6   27.42    1.70   0
  -2   1  -6   28.34    1.59   0
   2   1   6   28.94    1.67   0
   3  -1   6  158.42    2.37   0
  -3   1  -6  158.51    2.31   0
  -3  -1  -6  147.96    2.04   0
   3   1   6  145.58    2.09   0
   4   1   6   23.13    1.71   0
  -4  -1  -6   24.04    1.69   0
  -4   1  -6   21.41    1.66   0
   4  -1   6   24.94    1.72   0
  -5  -1  -6    2.46    1.59   0
  -5   1  -6    0.20    1.53   0
   5  -1   6    0.53    1.74   0
   5   1   6    0.79    1.61   0
   6   1   6    0.62    1.66   0
  -6  -1  -6   -1.27    1.85   0
  -6   1  -6    4.34    1.77   0
   6  -1   6    1.67    1.79   0
  -7  -1  -6   -0.20    1.62   0
  -7   1  -6   -0.52    1.69   0
  -8  -1  -6    0.36    1.78   0
  -8   1  -6    2.49    1.96   0
  -9  -1  -6    4.57    2.09   0
  -9   1  -6   -0.54    1.89   0
 -10  -1  -6    0.83    2.27   0
 -10   1  -6    0.38    2.23   0
 -16   2   6    0.88    2.23   0
 -16  -2   6   -0.62    2.01   0
 -15   2   6   -0.26    2.23   0
 -15  -2   6    2.36    1.79   0
 -14   2   6    1.60    1.90   0
 -14  -2   6   -1.65    1.67   0
 -13   2   6   -0.63    1.77   0
 -13  -2   6   -1.17    1.55   0
 -12   2   6    0.95    1.47   0
 -12  -2   6    0.13    1.52   0
 -11   2   6    1.99    1.62   0
 -11  -2   6    1.33    1.40   0
  10  -2  -6    9.58    1.64   0
 -10   2   6    9.77    1.63   0
 -10  -2   6   10.34    1.51   0
  -9   2   6   67.24    1.93   0
   9  -2  -6   67.88    1.78   0
  -9  -2   6   60.67    1.74   0
   9   2  -6   75.16    1.69   0
  -8  -2   6   68.15    1.60   0
   8   2  -6   82.92    1.60   0
   8  -2  -6   67.04    1.75   0
  -8   2   6   65.24    1.82   0
   7  -2  -6   20.98    1.58   0
  -7  -2   6   19.21    1.38   0
   7   2  -6   18.52    1.35   0
  -7   2   6   16.81    1.65   0
  -6  -2   6    6.95    1.35   0
   6   2  -6   11.16    1.32   0
   6  -2  -6    9.13    1.33   0
  -6   2   6   10.77    1.56   0
   5  -2  -6    1.43    1.29   0
  -5   2   6    3.45    1.45   0
   5   2  -6    1.65    1.30   0
  -5  -2   6    3.61    1.36   0
   4  -2  -6   76.14    1.64   0
  -4   2   6   73.51    1.88   0
   4   2  -6   71.04    1.62   0
  -4  -2   6   70.81    1.68   0
  -3   2   6    1.67    1.57   0
   3   2  -6    4.00    1.37   0
  -3  -2   6    3.82    1.46   0
   3  -2  -6    3.85    1.37   0
   2   2  -6   31.11    1.47   0
  -2   2   6   29.97    1.73   0
  -2  -2   6   29.71    1.60   0
   2  -2  -6   31.49    1.55   0
  -1   2   6   20.03    1.72   0
  -1  -2   6   17.76    1.58   0
   1  -2  -6   16.21    1.33   0
   1   2  -6   19.78    1.41   0
   0  -2   6   27.29    1.86   0
   0  -2  -6   25.99    1.56   0
   0   2  -6   22.68    1.46   0
   0   2   6   23.62    1.75   0
   1  -2   6   29.72    1.96   0
  -1  -2  -6   29.31    1.61   0
  -1   2  -6   27.42    1.67   0
   1   2   6   26.45    1.73   0
   2   2   6    7.25    1.60   0
  -2  -2  -6    7.22    1.53   0
   2  -2   6    3.45    1.96   0
  -2   2  -6    6.94    1.50   0
  -3  -2  -6    7.52    1.65   0
  -3   2  -6   10.58    1.57   0
   3   2   6   10.31    1.70   0
   3  -2   6    9.21    1.95   0
  -4  -2  -6   -0.09    1.54   0
  -4   2  -6    4.25    1.71   0
   4  -2   6    0.76    1.80   0
   4   2   6    1.69    1.56   0
   5  -2   6    1.50    1.79   0
  -5  -2  -6    1.77    1.53   0
  -5   2  -6    1.50    1.71   0
   5   2   6    0.75    1.51   0
  -6  -2  -6    3.22    1.61   0
   6  -2   6   -0.84    1.63   0
  -6   2  -6    0.85    1.76   0
  -7  -2  -6   -1.44    1.71   0
  -7   2  -6   -1.02    1.77   0
  -8  -2  -6    0.99    1.77   0
  -8   2  -6    1.26    1.96   0
  -9  -2  -6    1.78    2.07   0
  -9   2  -6    2.01    2.10   0
 -10  -2  -6   -0.53    2.27   0
 -10   2  -6    1.06    2.27   0
 -16   3   6    1.90    2.52   0
 -15   3   6   -0.39    2.08   0
 -15  -3   6    0.12    1.88   0
 -14   3   6    0.11    1.90   0
 -14  -3   6    3.35    1.72   0
 -13   3   6   -0.25    1.79   0
 -13  -3   6    0.24    1.64   0
 -12   3   6    1.54    1.68   0
 -12  -3   6   -0.46    1.53   0
 -11   3   6    2.21    1.65   0
 -11  -3   6    1.78    1.40   0
 -10  -3   6    1.76    1.39   0
  10  -3  -6    2.71    1.58   0
 -10   3   6    2.30    1.59   0
   9   3  -6   33.35    1.53   0
   9  -3  -6   29.94    1.70   0
  -9  -3   6   25.79    1.51   0
  -9   3   6   26.86    1.58   0
   8   3  -6   41.21    1.63   0
   8  -3  -6   38.71    1.55   0
  -8  -3   6   40.15    1.59   0
  -8   3   6   36.09    1.93   0
   7   3  -6    0.36    1.30   0
  -7  -3   6   -0.49    1.29   0
  -7   3   6    2.63    1.42   0
   7  -3  -6    1.63    1.51   0
  -6  -3   6    0.34    1.26   0
   6  -3  -6    0.84    1.49   0
  -6   3   6   -1.04    1.56   0
   6   3  -6    0.02    1.27   0
  -5  -3   6   54.50    1.53   0
   5   3  -6   52.37    1.34   0
   5  -3  -6   51.46    1.49   0
  -5   3   6   55.13    1.66   0
  -4   3   6   41.83    1.72   0
   4   3  -6   45.61    1.47   0
  -4  -3   6   45.71    1.54   0
   4  -3  -6   43.62    1.53   0
  -3   3   6  109.22    1.95   0
   3   3  -6  114.55    1.74   0
   3  -3  -6  116.56    1.79   0
  -3  -3   6  108.38    1.80   0
  -2   3   6   45.00    1.76   0
   2   3  -6   46.67    1.49   0
  -2  -3   6   45.44    1.59   0
   2  -3  -6   43.09    1.60   0
  -1   3   6   12.62    1.71   0
  -1  -3   6   10.97    1.54   0
   1  -3  -6   13.53    1.50   0
   1   3  -6   13.27    1.40   0
   0  -3   6   26.43    1.84   0
   0  -3  -6   31.09    1.59   0
   0   3  -6   28.14    1.47   0
   0   3   6   29.57    1.73   0
   1  -3   6    1.75    1.84   0
  -1  -3  -6    0.62    1.54   0
  -1   3  -6    2.84    1.59   0
   1   3   6    1.62    1.64   0
  -2  -3  -6    3.04    1.61   0
  -2   3  -6    3.13    1.62   0
   2   3   6   -0.65    1.46   0
   2  -3   6    1.94    1.89   0
  -3   3  -6    9.11    1.65   0
  -3  -3  -6    9.16    1.65   0
   3   3   6   11.63    1.67   0
   3  -3   6    9.36    1.87   0
  -4  -3  -6   29.23    1.69   0
   4   3   6   26.71    1.69   0
  -4   3  -6   25.63    1.77   0
   4  -3   6   25.87    1.90   0
  -5  -3  -6    4.92    1.59   0
  -5   3  -6    7.24    1.54   0
   5  -3   6    4.56    1.64   0
   5   3   6    7.02    1.35   0
  -6  -3  -6    1.08    1.55   0
   6  -3   6   -0.29    1.82   0
  -6   3  -6   -1.72    1.77   0
  -7  -3  -6    0.10    1.66   0
  -7   3  -6   -0.36    1.87   0
  -8  -3  -6    1.45    1.80   0
  -8   3  -6    1.55    1.97   0
  -9  -3  -6   -0.62    1.84   0
  -9   3  -6   -0.79    2.12   0
 -10  -3  -6    0.46    2.01   0
 -10   3  -6    0.99    2.27   0
 -15  -4   6    0.75    1.89   0
 -15   4   6    1.19    2.17   0
 -14  -4   6   -0.68    1.76   0
 -14   4   6    1.05    1.98   0
 -13  -4   6    1.68    1.63   0
 -13   4   6    1.01    2.06   0
 -12  -4   6   -0.27    1.46   0
 -12   4   6    1.43    1.73   0
 -11  -4   6   -0.46    1.23   0
 -11   4   6    1.66    1.64   0
 -10   4   6   23.40    1.94   0
  10  -4  -6   24.05    1.77   0
 -10  -4   6   20.53    1.39   0
   9  -4  -6   44.70    1.94   0
  -9  -4   6   45.04    1.60   0
  -9   4   6   39.86    1.88   0
   8  -4  -6    3.53    1.51   0
  -8  -4   6    1.51    1.42   0
  -8   4   6    2.45    1.72   0
   8   4  -6    1.66    1.40   0
  -7  -4   6   11.96    1.39   0
  -7   4   6    7.84    1.49   0
   7   4  -6   10.56    1.38   0
   7  -4  -6   10.89    1.70   0
  -6  -4   6    2.29    1.29   0
   6  -4  -6    1.49    1.33   0
  -6   4   6    2.73    1.61   0
   6   4  -6    0.00    1.29   0
   5  -4  -6    6.50    1.39   0
  -5  -4   6    6.80    1.32   0
  -5   4   6    5.96    1.70   0
   5   4  -6    8.82    1.30   0
   4   4  -6   28.24    1.37   0
  -4   4   6   23.89    1.63   0
   4  -4  -6   27.84    1.60   0
  -4  -4   6   24.11    1.42   0
  -3   4   6   21.26    1.66   0
   3  -4  -6   21.98    1.50   0
   3   4  -6   22.21    1.54   0
  -3  -4   6   19.87    1.47   0
  -2   4   6   47.05    1.79   0
   2   4  -6   49.75    1.53   0
   2  -4  -6   45.61    1.60   0
  -2  -4   6   44.51    1.61   0
   1   4  -6   18.62    1.56   0
   1  -4  -6   17.54    1.52   0
  -1  -4   6   16.69    1.54   0
  -1   4   6   18.30    1.67   0
   0   4  -6    4.76    1.55   0
   0  -4   6    5.23    1.77   0
   0  -4  -6    3.45    1.47   0
   0   4   6    0.24    1.62   0
   1  -4   6    0.55    1.84   0
  -1  -4  -6    0.40    1.32   0
   1   4   6    0.81    1.35   0
  -1   4  -6   -1.41    1.58   0
   2  -4   6    1.50    1.80   0
  -2  -4  -6    1.59    1.63   0
  -2   4  -6    1.39    1.56   0
   2   4   6    1.28    1.70   0
  -3  -4  -6    5.78    1.57   0
   3   4   6    4.22    1.38   0
  -3   4  -6    1.89    1.58   0
   3  -4   6    2.42    1.78   0
  -4  -4  -6    0.16    1.60   0
  -4   4  -6    0.04    1.66   0
   4   4   6    1.66    1.58   0
   4  -4   6    1.26    1.96   0
   5  -4   6   -0.71    1.77   0
  -5   4  -6    1.50    1.68   0
   5   4   6   -2.37    1.37   0
  -5  -4  -6   -1.66    1.37   0
  -6  -4  -6    2.40    1.60   0
  -6   4  -6    2.30    1.79   0
   6  -4   6    1.97    2.01   0
  -7  -4  -6    0.90    1.69   0
  -7   4  -6    1.80    1.89   0
  -8  -4  -6   -0.36    1.80   0
  -8   4  -6    1.29    2.16   0
  -9  -4  -6    2.19    1.94   0
  -9   4  -6   -0.21    2.38   0
 -10   4  -6   -1.46    2.56   0
 -15   5   6    1.28    2.58   0
 -15  -5   6    1.36    1.95   0
 -14   5   6   -1.31    2.46   0
 -14  -5   6   -0.98    1.75   0
 -13  -5   6   -0.71    1.60   0
 -13   5   6   -0.40    2.21   0
 -12  -5   6    0.77    1.53   0
 -12   5   6    0.85    1.94   0
 -11  -5   6    3.41    1.43   0
 -11   5   6    0.59    1.91   0
  10  -5  -6    2.50    1.78   0
 -10   5   6    4.17    2.04   0
 -10  -5   6    2.56    1.22   0
   9  -5  -6    0.04    1.56   0
  -9  -5   6   -0.66    1.39   0
  -9   5   6    1.76    1.79   0
   8   5  -6   10.93    1.27   0
   8  -5  -6   11.97    1.78   0
  -8   5   6   12.06    1.73   0
  -8  -5   6   11.83    1.44   0
   7   5  -6    4.41    1.38   0
  -7   5   6    3.69    1.63   0
  -7  -5   6    3.78    1.35   0
   7  -5  -6    4.08    1.48   0
  -6   5   6   35.08    1.86   0
  -6  -5   6   29.77    1.42   0
   6   5  -6   36.32    1.42   0
   6  -5  -6   37.66    1.78   0
   5  -5  -6   29.16    1.62   0
  -5  -5   6   25.07    1.39   0
  -5   5   6   26.41    1.82   0
   5   5  -6   31.14    1.39   0
  -4  -5   6    0.11    1.30   0
  -4   5   6    2.40    1.65   0
   4   5  -6    1.92    1.29   0
   4  -5  -6    3.01    1.59   0
   3   5  -6    3.54    1.34   0
  -3   5   6    5.39    1.63   0
   3  -5  -6    4.68    1.63   0
  -3  -5   6    2.83    1.35   0
   2  -5  -6   -0.27    1.62   0
  -2   5   6    3.19    1.62   0
  -2  -5   6    1.44    1.61   0
   2   5  -6   -0.49    1.36   0
  -1  -5   6    3.94    1.67   0
   1   5  -6    1.85    1.53   0
   1  -5  -6    1.51    1.59   0
  -1   5   6    1.30    1.58   0
   0  -5  -6    1.12    1.46   0
   0  -5   6    2.39    1.77   0
   0   5  -6    1.58    1.53   0
   0   5   6    0.19    1.53   0
  -1   5  -6    5.46    1.54   0
   1  -5   6    6.38    1.76   0
  -1  -5  -6    7.90    1.52   0
   1   5   6    7.58    1.61   0
  -2   5  -6    8.67    1.59   0
   2  -5   6    5.41    1.81   0
  -2  -5  -6    6.97    1.56   0
   2   5   6    7.73    1.55   0
  -3  -5  -6   -0.36    1.56   0
   3   5   6   -0.45    1.57   0
  -3   5  -6    1.41    1.78   0
   3  -5   6    0.48    1.83   0
  -4   5  -6    4.47    1.84   0
  -4  -5  -6    6.01    1.40   0
   4   5   6    4.69    1.37   0
   4  -5   6    4.27    1.99   0
  -5  -5  -6    3.33    1.40   0
   5  -5   6    6.35    1.99   0
  -5   5  -6    2.58    1.88   0
  -6  -5  -6    1.00    1.62   0
   6  -5   6    1.01    2.04   0
  -6   5  -6    2.54    1.97   0
  -7  -5  -6    1.64    1.70   0
  -7   5  -6   -0.69    1.96   0
  -8  -5  -6    0.12    1.79   0
  -8   5  -6    1.57    2.23   0
  -9  -5  -6    2.25    1.99   0
  -9   5  -6    0.15    2.38   0
 -15  -6   6    0.68    1.95   0
 -15   6   6    1.53    3.19   0
 -15   6   6    0.97    2.96   0
 -14   6   6    2.01    2.69   0
 -14  -6   6    0.81    1.79   0
 -13   6   6    1.06    2.48   0
 -13  -6   6    0.08    1.45   0
 -12  -6   6    0.55    1.57   0
 -12   6   6   -0.38    2.19   0
 -11   6   6    0.23    2.08   0
 -11  -6   6    0.56    1.49   0
  10  -6  -6    0.53    1.83   0
 -10   6   6    0.44    1.89   0
 -10  -6   6    0.88    1.47   0
   9  -6  -6    2.80    1.75   0
  -9   6   6    3.43    1.83   0
  -9  -6   6    0.63    1.43   0
   8  -6  -6    3.32    1.56   0
  -8   6   6    4.12    1.89   0
  -8  -6   6    2.40    1.40   0
   7  -6  -6   38.89    1.93   0
  -7   6   6   45.82    2.12   0
   7   6  -6   50.92    1.53   0
  -7  -6   6   41.47    1.54   0
  -6   6   6   34.12    1.92   0
   6  -6  -6   35.17    1.87   0
  -6  -6   6   39.20    1.68   0
   6   6  -6   37.77    1.53   0
  -5  -6   6    3.38    1.37   0
   5   6  -6    3.64    1.37   0
  -5   6   6    4.19    1.72   0
   5  -6  -6    2.89    1.53   0
  -4   6   6    7.18    1.81   0
  -4  -6   6    4.55    1.54   0
   4  -6  -6    4.56    1.57   0
   4   6  -6    6.56    1.39   0
   3   6  -6    2.02    1.38   0
   3  -6  -6    4.96    1.66   0
  -3  -6   6    1.91    1.42   0
  -3   6   6    4.53    1.87   0
   2   6  -6    0.89    1.51   0
   2  -6  -6    0.27    1.54   0
  -2  -6   6    0.08    1.62   0
  -2   6   6    0.61    1.86   0
  -1   6   6   -1.62    1.64   0
   1  -6  -6    0.70    1.49   0
  -1  -6   6    1.54    1.61   0
   1   6  -6   -0.75    1.51   0
   0  -6   6    8.57    1.71   0
   0  -6  -6   10.18    1.59   0
   0   6   6    8.88    1.60   0
   0   6  -6    8.53    1.50   0
   1  -6   6   19.65    2.03   0
  -1  -6  -6   20.62    1.58   0
  -1   6  -6   18.68    1.65   0
   1   6   6   19.90    1.64   0
  -2  -6  -6    8.66    1.57   0
  -2   6  -6    7.95    1.79   0
   2   6   6   10.27    1.58   0
   2  -6   6    6.16    1.86   0
  -3   6  -6    1.80    1.76   0
  -3  -6  -6   -1.44    1.57   0
   3   6   6    2.52    1.53   0
   3  -6   6    0.74    1.98   0
  -4   6  -6    1.60    1.88   0
  -4  -6  -6    1.84    1.61   0
   4   6   6   -0.94    1.63   0
   4  -6   6   -0.43    2.08   0
  -5   6  -6    0.34    1.90   0
  -5  -6  -6    1.89    1.61   0
   5  -6   6   -1.86    2.07   0
  -6  -6  -6    4.01    1.72   0
  -6   6  -6   -0.35    2.14   0
  -7   6  -6    0.45    2.11   0
  -7  -6  -6    0.04    1.75   0
  -8  -6  -6    1.31    1.86   0
  -8   6  -6    0.33    2.29   0
  -9  -6  -6   -0.96    2.01   0
  -9   6  -6    1.10    2.67   0
 -14   7   6    1.20    2.95   0
 -14  -7   6   -1.54    1.85   0
 -13   7   6    0.12    2.61   0
 -13  -7   6    1.41    1.74   0
 -12   7   6    0.86    2.59   0
 -12  -7   6    1.57    1.67   0
 -11   7   6    0.27    2.34   0
 -11  -7   6    2.31    1.54   0
 -10   7   6    1.24    2.22   0
 -10  -7   6   -0.16    1.48   0
  -9   7   6    2.15    2.13   0
   9  -7  -6   -0.53    1.89   0
  -9  -7   6    0.99    1.42   0
  -8   7   6    0.49    1.99   0
   8  -7  -6   -0.53    1.79   0
  -8  -7   6   -1.36    1.37   0
  -7   7   6    1.10    1.90   0
  -7  -7   6   -0.29    1.33   0
   7  -7  -6   -0.51    1.70   0
  -6   7   6    6.57    2.06   0
  -6  -7   6    3.76    1.47   0
   6   7  -6    5.54    1.46   0
   6  -7  -6    5.63    1.82   0
  -5   7   6   99.76    2.32   0
   5   7  -6  111.44    2.06   0
  -5  -7   6   96.45    1.89   0
   5  -7  -6   95.29    2.14   0
   4  -7  -6    4.39    1.59   0
  -4  -7   6    3.90    1.56   0
   4   7  -6    3.76    1.43   0
  -4   7   6    2.06    1.79   0
  -3   7   6    2.42    1.78   0
   3  -7  -6    0.91    1.59   0
  -3  -7   6    0.79    1.53   0
   3   7  -6    1.94    1.53   0
   2  -7  -6   43.79    1.84   0
   2   7  -6   33.13    1.59   0
  -2  -7   6   31.87    1.74   0
  -2   7   6   32.68    1.78   0
   1   7  -6    4.41    1.52   0
   1  -7  -6    4.75    1.53   0
  -1  -7   6    5.98    1.63   0
  -1   7   6    4.55    1.63   0
   0   7   6    8.97    1.57   0
   0  -7  -6    9.46    1.63   0
   0  -7   6    7.09    1.91   0
   0   7  -6    7.32    1.61   0
   1  -7   6   13.97    2.03   0
  -1  -7  -6   16.76    1.63   0
   1   7   6   15.49    1.62   0
  -1   7  -6   14.88    1.85   0
  -2  -7  -6   10.52    1.58   0
  -2   7  -6    9.86    1.77   0
   2  -7   6   11.61    1.99   0
   2   7   6   11.08    1.55   0
  -3  -7  -6   -0.74    1.35   0
  -3   7  -6    1.98    1.79   0
   3   7   6   -2.14    1.56   0
   3  -7   6   -0.09    2.23   0
  -4  -7  -6    2.23    1.61   0
  -4   7  -6    0.34    2.03   0
   4  -7   6    2.41    2.20   0
  -5  -7  -6    1.56    1.67   0
  -5   7  -6    1.13    2.08   0
   5  -7   6    0.91    2.25   0
  -6  -7  -6   -0.86    1.72   0
  -6   7  -6    0.21    2.24   0
  -7   7  -6    0.16    2.33   0
  -7  -7  -6    1.32    1.84   0
  -8   7  -6    1.55    2.75   0
  -8  -7  -6   -1.75    1.94   0
 -14   8   6    0.85    4.73   0
 -14  -8   6    0.96    1.98   0
 -14   8   6    0.83    4.49   0
 -13   8   6    1.67    3.52   0
 -13  -8   6   -2.39    1.83   0
 -12  -8   6    0.34    1.51   0
 -12   8   6    1.63    3.16   0
 -11   8   6   -1.23    2.76   0
 -11  -8   6    1.58    1.56   0
 -10  -8   6    0.40    1.52   0
 -10   8   6    0.65    2.68   0
  -9   8   6    0.77    2.30   0
   9  -8  -6    1.16    2.11   0
  -9  -8   6    0.68    1.45   0
  -8   8   6    3.20    2.28   0
   8  -8  -6    1.01    1.92   0
  -8  -8   6    1.15    1.41   0
  -7   8   6   15.26    2.20   0
   7  -8  -6   16.14    2.01   0
  -7  -8   6   14.26    1.49   0
   6  -8  -6    5.22    1.89   0
  -6  -8   6    5.28    1.59   0
  -6   8   6    4.64    1.96   0
  -5  -8   6   23.31    1.82   0
   5   8  -6   33.34    1.66   0
  -5   8   6   31.23    2.16   0
   5  -8  -6   31.24    1.81   0
  -4  -8   6    0.93    1.46   0
   4   8  -6    0.91    1.42   0
   4  -8  -6    0.58    1.64   0
  -4   8   6    1.73    1.83   0
  -3  -8   6    2.98    1.35   0
   3  -8  -6    2.61    1.63   0
   3   8  -6    2.97    1.54   0
  -3   8   6    0.79    1.58   0
   2   8  -6    9.21    1.65   0
   2  -8  -6   13.43    1.74   0
  -2   8   6   12.23    1.88   0
  -2  -8   6    7.25    1.67   0
   1  -8  -6   67.73    2.00   0
  -1  -8   6   58.96    1.91   0
   1   8  -6   50.15    1.93   0
  -1   8   6   55.88    1.93   0
   0  -8  -6    7.69    1.68   0
   0   8  -6    7.57    1.80   0
   0  -8   6    8.35    1.95   0
   0   8   6    9.45    1.86   0
  -1   8  -6    4.12    1.79   0
  -1  -8  -6    5.29    1.59   0
   1  -8   6    2.24    1.93   0
   1   8   6    2.65    1.57   0
   2  -8   6   -0.42    2.08   0
  -2  -8  -6    0.87    1.58   0
   2   8   6   -0.07    1.57   0
  -2   8  -6    1.94    2.00   0
   3  -8   6    5.67    2.24   0
  -3  -8  -6    5.09    1.60   0
  -3   8  -6    3.78    2.21   0
  -4  -8  -6    3.38    1.62   0
  -4   8  -6    0.76    2.08   0
   4  -8   6    0.63    2.42   0
  -5  -8  -6   -1.90    1.70   0
   5  -8   6    0.70    2.42   0
  -5   8  -6   -0.48    2.34   0
  -6  -8  -6    2.12    1.74   0
  -6   8  -6    0.77    2.49   0
  -7  -8  -6   -0.75    1.90   0
  -7   8  -6    0.63    2.80   0
  -8  -8  -6   -2.34    2.01   0
  -8   8  -6    0.37    3.18   0
 -13  -9   6    0.16    1.89   0
 -12  -9   6    0.83    1.75   0
 -11  -9   6    1.33    1.65   0
 -11   9   6    1.28    4.09   0
 -10  -9   6    1.87    1.56   0
 -10   9   6   -0.22    3.34   0
  -9  -9   6   -1.01    1.52   0
   9  -9  -6    0.79    2.52   0
  -9   9   6    0.07    2.85   0
   8  -9  -6    4.49    2.25   0
  -8  -9   6    4.07    1.50   0
  -8   9   6    5.11    2.57   0
  -7  -9   6    1.03    1.49   0
   7  -9  -6    0.25    2.08   0
  -7   9   6    2.55    2.40   0
   6  -9  -6   -0.42    1.96   0
  -6  -9   6    1.66    1.61   0
  -6   9   6    1.06    2.00   0
  -5  -9   6    9.01    1.72   0
  -5   9   6   14.17    2.05   0
   5  -9  -6   13.67    1.91   0
  -4  -9   6    3.99    1.57   0
   4   9  -6    3.57    1.43   0
   4  -9  -6    4.65    1.86   0
  -4   9   6    4.33    1.81   0
   3  -9  -6    1.69    1.62   0
   3   9  -6   -0.55    1.36   0
  -3   9   6   -0.27    1.81   0
  -3  -9   6    0.61    1.59   0
   2  -9  -6   18.83    1.76   0
  -2   9   6   19.82    1.84   0
  -2  -9   6   14.61    1.70   0
   2   9  -6   13.40    1.66   0
   1  -9  -6    1.22    1.75   0
   1   9  -6    2.48    1.79   0
  -1  -9   6    1.74    1.82   0
  -1   9   6    1.12    1.57   0
   0   9  -6    2.00    1.80   0
   0  -9  -6    1.85    1.57   0
   0  -9   6   -0.65    1.97   0
   0   9   6    2.98    1.59   0
   1   9   6   20.76    1.68   0
  -1  -9  -6   21.32    1.66   0
  -1   9  -6   13.36    1.91   0
   1  -9   6   15.26    2.46   0
   2  -9   6    2.65    2.20   0
  -2  -9  -6    4.37    1.66   0
  -2   9  -6    1.01    2.03   0
  -3  -9  -6    0.45    1.57   0
  -3   9  -6    0.22    2.22   0
   3  -9   6    1.79    2.42   0
  -4  -9  -6    2.58    1.65   0
  -4   9  -6    1.27    2.31   0
   4  -9   6    0.70    2.60   0
  -5  -9  -6    1.82    1.50   0
  -5   9  -6   -0.04    2.72   0
  -6  -9  -6    0.33    1.84   0
  -6   9  -6    0.86    3.16   0
  -7  -9  -6    1.51    1.95   0
  -7   9  -6    0.82    3.79   0
 -13 -10   6    3.23    1.99   0
 -12 -10   6    1.55    1.89   0
 -11 -10   6    0.95    1.78   0
 -10 -10   6    0.98    1.73   0
  -9 -10   6    0.77    1.60   0
  -9  10   6    0.53    3.56   0
   8 -10  -6    1.52    2.67   0
  -8 -10   6    1.45    1.54   0
  -8  10   6    0.85    2.97   0
  -7 -10   6    1.68    1.50   0
  -7  10   6    0.31    2.51   0
   7 -10  -6    0.33    2.33   0
   6 -10  -6    7.55    2.17   0
  -6 -10   6    7.10    1.56   0
  -6  10   6    8.39    2.16   0
  -5 -10   6    1.09    1.46   0
  -5  10   6    1.40    2.01   0
   5 -10  -6    0.88    1.88   0
  -4 -10   6    0.95    1.47   0
  -4  10   6    0.37    2.00   0
   4 -10  -6    0.51    1.88   0
   3 -10  -6    3.53    1.72   0
  -3  10   6    3.50    1.80   0
  -3 -10   6    1.92    1.64   0
   2 -10  -6    6.51    1.76   0
   2  10  -6    4.12    1.86   0
  -2  10   6    6.46    1.78   0
  -2 -10   6    4.97    1.74   0
   1  10  -6    4.79    1.75   0
   1 -10  -6    8.60    1.80   0
  -1  10   6    6.90    1.65   0
  -1 -10   6    7.19    1.91   0
   0 -10   6    2.36    1.99   0
   0 -10  -6    3.72    1.79   0
   0  10  -6    1.39    2.05   0
  -1  10  -6    1.64    2.15   0
  -1 -10  -6    2.24    1.64   0
   1 -10   6    1.45    2.31   0
   2 -10   6    0.52    2.37   0
  -2 -10  -6    4.52    1.69   0
  -2  10  -6    0.83    2.36   0
  -3 -10  -6    1.36    1.74   0
  -3  10  -6    0.22    2.57   0
   3 -10   6    1.38    2.81   0
  -4 -10  -6    4.19    1.79   0
  -4  10  -6    1.32    3.13   0
   4 -10   6    1.92    3.18   0
  -5 -10  -6    2.09    1.89   0
  -5  10  -6    0.58    3.80   0
  -6 -10  -6    0.69    1.91   0
  -7 -10  -6    1.51    1.72   0
 -12 -11   6    2.13    2.00   0
 -11 -11   6    0.40    1.86   0
 -10 -11   6    1.19    1.78   0
  -9 -11   6    0.78    1.69   0
   8 -11  -6    0.02    3.42   0
  -8 -11   6   -0.11    1.61   0
   7 -11  -6    3.32    2.75   0
  -7 -11   6    3.30    1.79   0
   6 -11  -6    1.48    2.40   0
  -6 -11   6    2.89    1.75   0
  -5 -11   6    1.49    1.73   0
  -5  11   6    2.14    2.02   0
   5 -11  -6    1.44    1.96   0
  -4 -11   6    1.04    1.70   0
  -4  11   6    2.12    1.84   0
   4 -11  -6    1.23    1.94   0
   3 -11  -6    2.52    1.80   0
  -3 -11   6    2.73    1.73   0
   2 -11  -6    3.18    1.81   0
  -2 -11   6    2.25    1.77   0
   1 -11  -6    0.81    1.84   0
  -1 -11   6    1.00    2.14   0
   0 -11  -6    1.94    1.66   0
   0 -11   6    1.23    2.06   0
   1 -11   6    2.03    2.59   0
  -1 -11  -6    0.90    1.71   0
  -2 -11  -6    0.52    1.97   0
   2 -11   6    0.27    2.80   0
  -3 -11  -6    0.64    1.83   0
   3 -11   6    0.66    3.60   0
  -4 -11  -6    3.01    1.84   0
  -5 -11  -6    0.45    1.95   0
  -6 -11  -6    2.38    2.03   0
 -11 -12   6   -1.34    2.01   0
 -10 -12   6    2.45    1.94   0
  -9 -12   6    1.40    1.80   0
  -8 -12   6    1.20    1.72   0
  -7 -12   6    0.45    1.88   0
   7 -12  -6    1.30    3.39   0
  -6 -12   6   -0.36    1.64   0
   6 -12  -6    0.59    2.56   0
   5 -12  -6    1.27    2.21   0
  -5 -12   6    2.26    1.81   0
  -4 -12   6    4.01    1.79   0
   4 -12  -6    4.27    2.20   0
   3 -12  -6    2.78    2.08   0
  -3 -12   6    3.37    1.81   0
   2 -12  -6   -1.25    1.90   0
  -2 -12   6    0.07    2.04   0
   1 -12  -6    4.62    1.92   0
  -1 -12   6    1.61    2.27   0
   0 -12  -6    2.05    1.73   0
   0 -12   6    2.15    2.31   0
   1 -12   6    0.34    2.86   0
  -1 -12  -6    0.18    1.80   0
  -2 -12  -6    3.36    2.07   0
   2 -12   6    1.23    3.47   0
  -3 -12  -6    0.97    1.90   0
  -4 -12  -6    0.08    1.99   0
  -5 -12  -6    2.65    1.81   0
  -9 -13   6   -1.03    1.94   0
  -8 -13   6    2.68    2.10   0
  -7 -13   6   -0.15    1.82   0
  -6 -13   6    0.33    1.99   0
   6 -13  -6    0.95    3.04   0
   5 -13  -6    1.34    2.66   0
  -5 -13   6    0.17    1.91   0
  -4 -13   6    1.04    1.93   0
   4 -13  -6    1.86    2.50   0
   3 -13  -6    0.76    2.20   0
  -3 -13   6    1.37    2.15   0
   2 -13  -6    2.86    2.25   0
  -2 -13   6    3.79    2.38   0
   1 -13  -6    0.98    2.03   0
  -1 -13   6    2.16    2.37   0
   0 -13  -6   -0.29    2.07   0
   0 -13   6    2.88    2.96   0
   1 -13   6   -0.75    3.46   0
  -1 -13  -6    2.22    1.92   0
  -2 -13  -6   -0.49    1.94   0
  -3 -13  -6   -0.96    2.04   0
  -4 -13  -6    4.12    2.37   0
  -8 -14   6    0.40    1.99   0
  -7 -14   6   -1.24    2.22   0
   6 -14  -6    0.04    0.99   0
  -6 -14   6    1.87    2.09   0
   6 -14  -6    0.83    4.51   0
  -5 -14   6    0.46    2.04   0
   5 -14  -6    0.65    3.17   0
   4 -14  -6    0.87    2.70   0
  -4 -14   6    1.75    2.06   0
   3 -14  -6    2.06    2.51   0
  -3 -14   6    0.14    2.28   0
   2 -14  -6   -0.16    2.15   0
  -2 -14   6    0.13    2.48   0
   1 -14  -6    0.33    2.36   0
  -1 -14   6    0.70    2.72   0
   0 -14   6    0.16    3.37   0
   0 -14  -6   -1.00    2.20   0
  -1 -14  -6   -1.21    2.23   0
  -2 -14  -6    1.37    2.05   0
  -5 -15   6   -0.50    2.23   0
   5 -15  -6    0.96    3.75   0
   4 -15  -6    2.94    2.92   0
  -4 -15   6    0.14    2.48   0
   3 -15  -6   -0.57    2.89   0
  -3 -15   6    0.83    2.49   0
   2 -15  -6    1.30    2.54   0
  -2 -15   6    0.57    2.92   0
  -1 -15   6    0.98    2.96   0
   1 -15  -6   -0.51    2.53   0
 -16   1   7    2.03    2.23   0
 -16  -1   7   -0.20    2.21   0
 -15   1   7    0.01    2.07   0
 -15  -1   7    0.23    1.84   0
 -14   1   7    1.18    1.92   0
 -14  -1   7   -0.51    1.72   0
 -13   1   7    1.67    1.62   0
 -13  -1   7    2.05    1.59   0
 -12   1   7    1.48    1.49   0
 -12  -1   7   -0.36    1.52   0
 -11   1   7    2.04    1.61   0
 -11  -1   7    0.33    1.43   0
  11  -1  -7   -0.17    1.41   0
  10  -1  -7    3.01    1.45   0
 -10   1   7    0.45    1.47   0
 -10  -1   7    2.73    1.48   0
  10   1  -7    3.35    1.39   0
  -9  -1   7    1.64    1.35   0
   9   1  -7    0.52    1.35   0
   9  -1  -7    1.71    1.38   0
  -9   1   7   -1.28    1.39   0
  -8  -1   7   46.59    1.63   0
   8  -1  -7   55.29    1.56   0
   8   1  -7   55.71    1.55   0
  -8   1   7   49.38    1.75   0
   7   1  -7    0.38    1.26   0
   7  -1  -7    0.93    1.43   0
  -7   1   7    3.94    1.58   0
  -7  -1   7    2.55    1.28   0
  -6   1   7    6.27    1.35   0
  -6  -1   7    7.63    1.37   0
   6  -1  -7    7.66    1.29   0
   6   1  -7    8.93    1.33   0
   5  -1  -7    8.86    1.31   0
  -5   1   7    7.76    1.41   0
   5   1  -7    9.57    1.31   0
  -5  -1   7    8.38    1.38   0
   4  -1  -7   25.75    1.41   0
   4   1  -7   24.85    1.40   0
  -4   1   7   23.59    1.50   0
  -4  -1   7   23.22    1.51   0
   3   1  -7    1.69    1.33   0
  -3   1   7   -1.09    1.52   0
  -3  -1   7    3.04    1.45   0
   3  -1  -7    1.17    1.33   0
  -2   1   7    6.63    1.57   0
  -2  -1   7    3.92    1.53   0
   2  -1  -7    8.44    1.36   0
   2   1  -7    7.48    1.37   0
  -1   1   7    2.54    1.60   0
  -1  -1   7    4.48    1.52   0
   1  -1  -7    5.21    1.40   0
   1   1  -7    3.96    1.34   0
   0   1   7    1.58    1.59   0
   0  -1   7    0.71    1.52   0
   0  -1  -7    2.70    1.44   0
   0   1  -7    3.69    1.34   0
   1  -1   7   13.81    1.64   0
  -1  -1  -7   11.07    1.51   0
  -1   1  -7   10.27    1.51   0
   1   1   7   12.34    1.65   0
  -2  -1  -7    2.86    1.52   0
  -2   1  -7    4.12    1.47   0
   2   1   7    0.71    1.64   0
   2  -1   7    2.89    1.64   0
  -3  -1  -7   14.52    1.56   0
  -3   1  -7   17.82    1.60   0
   3   1   7   19.08    1.69   0
   3  -1   7   16.95    1.74   0
  -4  -1  -7    7.57    1.61   0
  -4   1  -7    8.52    1.61   0
   4   1   7    9.26    1.65   0
   4  -1   7    9.29    1.69   0
  -5  -1  -7   -1.01    1.64   0
  -5   1  -7    2.85    1.73   0
   5   1   7    2.92    1.84   0
   5  -1   7   -1.76    1.60   0
  -6  -1  -7    0.06    1.86   0
   6  -1   7    0.69    1.69   0
  -6   1  -7    2.14    1.87   0
   6   1   7    2.43    1.67   0
  -7  -1  -7    2.02    1.80   0
  -7   1  -7   -0.10    1.72   0
  -8  -1  -7    1.12    1.81   0
  -8   1  -7   -1.23    2.06   0
  -9  -1  -7    2.23    1.99   0
  -9   1  -7    1.50    2.01   0
 -16   2   7    1.16    2.28   0
 -16  -2   7   -0.57    2.27   0
 -15   2   7    2.49    2.08   0
 -15  -2   7    3.51    1.83   0
 -14   2   7    1.80    1.91   0
 -14  -2   7    0.38    1.64   0
 -13   2   7    0.77    1.76   0
 -13  -2   7    1.06    1.61   0
 -12   2   7    1.19    1.50   0
 -12  -2   7    1.46    1.50   0
 -11   2   7    1.82    1.61   0
 -11  -2   7    1.22    1.44   0
  11  -2  -7    1.61    1.62   0
 -10  -2   7   12.05    1.46   0
  10  -2  -7   10.59    1.63   0
  10   2  -7   12.46    1.39   0
 -10   2   7   11.47    1.48   0
  -9  -2   7   20.46    1.50   0
   9   2  -7   28.49    1.50   0
   9  -2  -7   24.31    1.54   0
  -9   2   7   24.01    1.56   0
  -8  -2   7   23.04    1.48   0
   8  -2  -7   24.03    1.51   0
  -8   2   7   24.16    1.57   0
   8   2  -7   25.12    1.48   0
  -7  -2   7   -1.51    1.32   0
   7   2  -7   -1.20    1.12   0
  -7   2   7    1.13    1.60   0
   7  -2  -7   -0.33    1.37   0
   6  -2  -7   24.64    1.37   0
  -6   2   7   20.74    1.72   0
   6   2  -7   25.32    1.39   0
  -6  -2   7   21.26    1.45   0
   5  -2  -7    8.16    1.31   0
  -5   2   7    5.52    1.43   0
   5   2  -7    7.10    1.31   0
  -5  -2   7    7.88    1.35   0
  -4   2   7    2.41    1.47   0
   4   2  -7    3.56    1.31   0
  -4  -2   7    3.03    1.40   0
   4  -2  -7    4.38    1.33   0
  -3   2   7   67.41    1.80   0
   3   2  -7   73.99    1.58   0
  -3  -2   7   71.71    1.69   0
   3  -2  -7   67.58    1.60   0
   2   2  -7   18.38    1.39   0
  -2   2   7   16.57    1.64   0
  -2  -2   7   14.46    1.52   0
   2  -2  -7   19.63    1.46   0
  -1  -2   7    2.13    1.48   0
  -1   2   7    0.64    1.40   0
   1  -2  -7    1.73    1.43   0
   1   2  -7    1.83    1.29   0
   0  -2   7    3.10    1.50   0
   0  -2  -7    4.51    1.52   0
   0   2  -7    5.43    1.40   0
   0   2   7    5.83    1.64   0
   1  -2   7   23.83    1.70   0
  -1  -2  -7   31.93    1.67   0
  -1   2  -7   31.14    1.55   0
   1   2   7   27.65    1.77   0
  -2  -2  -7   16.35    1.57   0
  -2   2  -7   15.55    1.73   0
   2   2   7   15.12    1.64   0
   2  -2   7   15.14    1.69   0
  -3  -2  -7    1.64    1.51   0
  -3   2  -7    1.62    1.67   0
   3  -2   7   -0.68    1.71   0
   3   2   7    3.89    1.58   0
   4   2   7    0.58    1.59   0
  -4  -2  -7    2.63    1.58   0
  -4   2  -7    0.66    1.55   0
   4  -2   7    4.18    1.68   0
  -5  -2  -7    5.06    1.67   0
  -5   2  -7    4.23    1.79   0
   5  -2   7    4.52    1.87   0
   5   2   7    3.62    1.67   0
  -6  -2  -7   -0.07    1.69   0
   6   2   7    0.72    1.72   0
  -6   2  -7   -0.17    1.66   0
   6  -2   7    0.07    1.70   0
  -7  -2  -7    1.77    1.75   0
  -7   2  -7    1.69    1.99   0
  -8  -2  -7    3.93    1.89   0
  -8   2  -7    1.39    2.05   0
  -9  -2  -7   -2.80    2.01   0
  -9   2  -7    3.11    2.21   0
 -15   3   7   -2.61    2.29   0
 -15  -3   7    0.53    1.85   0
 -14  -3   7    0.65    1.72   0
 -14   3   7    0.34    1.94   0
 -13  -3   7   -0.26    1.63   0
 -13   3   7    0.69    1.62   0
 -12  -3   7    0.49    1.52   0
 -12   3   7    1.42    1.69   0
 -11  -3   7    0.84    1.43   0
 -11   3   7   -0.49    1.66   0
  11  -3  -7   -0.50    1.61   0
  10   3  -7   10.98    1.41   0
 -10  -3   7    8.38    1.43   0
  10  -3  -7    9.53    1.63   0
 -10   3   7   11.37    1.63   0
   9   3  -7    0.70    1.41   0
  -9  -3   7   -1.15    1.41   0
   9  -3  -7   -0.35    1.40   0
  -9   3   7    0.81    1.57   0
   8  -3  -7   68.16    1.74   0
   8   3  -7   81.55    1.75   0
  -8  -3   7   59.87    1.77   0
  -8   3   7   66.33    1.96   0
  -7  -3   7    8.66    1.44   0
  -7   3   7   10.32    1.53   0
   7  -3  -7   10.49    1.59   0
   7   3  -7   11.13    1.45   0
   6   3  -7   18.11    1.33   0
   6  -3  -7   16.96    1.58   0
  -6   3   7   16.14    1.58   0
  -6  -3   7   17.99    1.43   0
   5  -3  -7    1.62    1.30   0
  -5   3   7    1.14    1.63   0
  -5  -3   7    1.19    1.16   0
   5   3  -7    2.78    1.26   0
  -4   3   7    0.13    1.45   0
   4   3  -7    1.73    1.28   0
  -4  -3   7    1.27    1.35   0
   4  -3  -7    1.87    1.29   0
  -3   3   7    2.30    1.70   0
   3   3  -7   -0.88    1.27   0
  -3  -3   7    0.42    1.38   0
   3  -3  -7    1.54    1.34   0
   2   3  -7    2.21    1.30   0
  -2   3   7    2.65    1.56   0
  -2  -3   7    1.63    1.43   0
   2  -3  -7    1.15    1.39   0
   1   3  -7    0.95    1.30   0
  -1  -3   7    1.65    1.52   0
   1  -3  -7    1.67    1.38   0
  -1   3   7    2.09    1.57   0
   0  -3   7    2.60    1.77   0
   0  -3  -7    2.17    1.44   0
   0   3  -7    0.45    1.37   0
   0   3   7    3.50    1.66   0
   1  -3   7    4.23    1.78   0
  -1  -3  -7    3.80    1.56   0
  -1   3  -7    2.93    1.57   0
   1   3   7    3.43    1.70   0
   2  -3   7   -0.98    1.80   0
  -2  -3  -7    2.01    1.53   0
  -2   3  -7   -0.08    1.62   0
   2   3   7   -0.67    1.61   0
  -3  -3  -7   18.27    1.58   0
  -3   3  -7   20.58    1.72   0
   3  -3   7   19.14    1.88   0
   3   3   7   21.92    1.65   0
  -4  -3  -7    6.33    1.58   0
  -4   3  -7    5.42    1.74   0
   4   3   7    8.52    1.59   0
   4  -3   7    4.16    1.64   0
  -5  -3  -7    1.26    1.57   0
  -5   3  -7    2.28    1.77   0
   5   3   7    2.51    1.61   0
   5  -3   7    2.04    1.90   0
   6  -3   7    1.64    1.67   0
  -6  -3  -7    3.19    1.79   0
  -6   3  -7    2.36    1.86   0
  -7  -3  -7    3.62    1.74   0
  -7   3  -7    0.43    1.96   0
  -8  -3  -7    4.36    2.10   0
  -8   3  -7    1.31    2.08   0
  -9  -3  -7    2.05    2.05   0
  -9   3  -7    2.89    2.26   0
 -15  -4   7    0.88    1.89   0
 -15   4   7    0.65    2.36   0
 -14  -4   7    2.37    1.77   0
 -14   4   7    2.31    2.02   0
 -13  -4   7    2.32    1.66   0
 -13   4   7   -0.28    2.05   0
 -12  -4   7    2.95    1.52   0
 -12   4   7    3.69    1.91   0
 -11  -4   7    0.92    1.20   0
 -11   4   7    1.45    1.83   0
  11  -4  -7    0.47    1.65   0
  10  -4  -7    1.18    1.60   0
 -10  -4   7    0.59    1.40   0
 -10   4   7    2.06    1.62   0
  -9  -4   7    4.43    1.40   0
  -9   4   7    3.60    1.69   0
   9  -4  -7    3.62    1.54   0
   9   4  -7    1.97    1.45   0
  -8  -4   7    5.49    1.42   0
  -8   4   7    4.67    1.64   0
   8   4  -7    6.88    1.43   0
   8  -4  -7    5.87    1.56   0
  -7  -4   7    9.94    1.43   0
  -7   4   7   13.72    1.73   0
   7  -4  -7   12.33    1.62   0
   7   4  -7   13.33    1.46   0
  -6  -4   7    6.25    1.30   0
   6  -4  -7    7.64    1.39   0
  -6   4   7    6.45    1.52   0
   6   4  -7    7.47    1.36   0
   5  -4  -7    9.87    1.61   0
   5   4  -7   11.50    1.29   0
  -5   4   7   10.16    1.63   0
  -5  -4   7    8.89    1.32   0
  -4   4   7    5.35    1.60   0
  -4  -4   7    4.34    1.34   0
   4  -4  -7    4.80    1.40   0
   4   4  -7    4.78    1.44   0
  -3   4   7   16.03    1.66   0
   3   4  -7   17.50    1.38   0
  -3  -4   7   16.13    1.44   0
   3  -4  -7   18.72    1.48   0
  -2   4   7   51.54    1.72   0
   2   4  -7   57.60    1.60   0
  -2  -4   7   55.56    1.68   0
   2  -4  -7   53.52    1.57   0
   1   4  -7   38.68    1.54   0
  -1  -4   7   35.60    1.71   0
   1  -4  -7   39.78    1.54   0
  -1   4   7   35.03    1.68   0
   0   4  -7    1.67    1.53   0
   0  -4   7   -0.70    1.57   0
   0  -4  -7    0.06    1.54   0
   0   4   7   -0.00    1.59   0
   1  -4   7    3.33    1.76   0
  -1  -4  -7    3.99    1.54   0
   1   4   7    6.00    1.65   0
  -1   4  -7    4.22    1.39   0
  -2  -4  -7    2.78    1.53   0
   2   4   7    6.01    1.61   0
   2  -4   7    6.79    1.64   0
  -2   4  -7    4.27    1.41   0
   3   4   7   -0.32    1.63   0
  -3  -4  -7    2.25    1.59   0
  -3   4  -7    0.20    1.62   0
   3  -4   7    1.47    1.78   0
  -4  -4  -7    3.08    1.63   0
  -4   4  -7    2.11    1.53   0
   4   4   7    1.38    1.61   0
   4  -4   7    2.23    1.83   0
  -5  -4  -7   -2.54    1.62   0
  -5   4  -7    0.55    1.77   0
   5   4   7    1.28    1.36   0
   5  -4   7    1.59    1.84   0
  -6  -4  -7    2.07    1.68   0
   6  -4   7    1.03    1.90   0
  -6   4  -7    0.03    1.85   0
  -7  -4  -7    1.28    1.82   0
  -7   4  -7   -1.25    2.01   0
  -8  -4  -7    1.80    1.92   0
  -8   4  -7    0.80    2.12   0
  -9   4  -7    1.67    2.55   0
 -15  -5   7    1.22    1.97   0
 -15   5   7   -0.56    2.46   0
 -14  -5   7    1.59    1.80   0
 -14   5   7   -0.91    2.27   0
 -13  -5   7    1.83    1.63   0
 -13   5   7    4.10    2.13   0
 -12  -5   7   -0.70    1.39   0
 -12   5   7    1.83    1.96   0
  11  -5  -7    2.47    1.89   0
 -11  -5   7   -1.92    1.49   0
 -11   5   7    0.19    1.74   0
  10  -5  -7    2.95    1.64   0
 -10  -5   7    0.96    1.46   0
 -10   5   7    3.35    1.72   0
   9   5  -7    2.01    1.42   0
  -9  -5   7    0.99    1.45   0
  -9   5   7    1.52    1.68   0
   9  -5  -7    1.12    1.60   0
   8   5  -7    3.57    1.40   0
  -8  -5   7    2.67    1.38   0
  -8   5   7    2.42    1.69   0
   8  -5  -7    3.04    1.72   0
  -7  -5   7   10.98    1.25   0
   7   5  -7   15.23    1.27   0
  -7   5   7   16.75    1.73   0
   7  -5  -7   12.02    1.41   0
  -6  -5   7    1.94    1.18   0
   6  -5  -7   -1.52    1.36   0
  -6   5   7    3.07    1.70   0
   6   5  -7    0.83    1.33   0
  -5   5   7    3.00    1.75   0
   5   5  -7    0.66    1.11   0
  -5  -5   7    1.94    1.32   0
   5  -5  -7    0.31    1.54   0
   4   5  -7   16.67    1.43   0
  -4   5   7   17.45    1.90   0
   4  -5  -7   19.29    1.50   0
  -4  -5   7   18.13    1.50   0
  -3   5   7    1.93    1.64   0
  -3  -5   7    0.45    1.59   0
   3   5  -7    0.76    1.34   0
   3  -5  -7    0.50    1.44   0
   2  -5  -7    2.37    1.44   0
  -2  -5   7    1.11    1.46   0
   2   5  -7   -1.31    1.33   0
  -2   5   7    2.91    1.61   0
  -1  -5   7    2.11    1.47   0
   1   5  -7    3.01    1.49   0
   1  -5  -7    1.34    1.46   0
  -1   5   7    2.68    1.61   0
   0   5  -7    3.19    1.51   0
   0  -5   7    1.70    1.71   0
   0  -5  -7    1.00    1.46   0
   0   5   7   -0.05    1.57   0
   1  -5   7    1.82    1.74   0
  -1   5  -7    1.66    1.53   0
  -1  -5  -7    3.03    1.48   0
   1   5   7    2.21    1.58   0
  -2   5  -7    2.81    1.57   0
  -2  -5  -7    4.27    1.58   0
   2   5   7    5.98    1.59   0
   2  -5   7    2.33    1.75   0
   3   5   7   -0.78    1.62   0
  -3  -5  -7    1.32    1.56   0
   3  -5   7    0.94    2.02   0
  -3   5  -7    3.96    1.64   0
  -4  -5  -7    1.85    1.62   0
   4   5   7   -0.74    1.41   0
   4  -5   7    1.67    2.03   0
  -4   5  -7    0.12    1.85   0
  -5  -5  -7   -0.18    1.70   0
  -5   5  -7   -0.46    1.82   0
   5  -5   7    3.02    1.88   0
  -6  -5  -7    0.52    1.69   0
   6  -5   7    0.87    2.13   0
  -6   5  -7    1.82    2.08   0
  -7  -5  -7    1.15    1.79   0
  -7   5  -7   -0.89    2.21   0
  -8  -5  -7    1.34    1.92   0
  -8   5  -7    0.03    2.41   0
 -15  -6   7   -0.33    1.99   0
 -15   6   7    0.38    2.74   0
 -14   6   7    0.19    2.49   0
 -14  -6   7   -1.76    1.78   0
 -13  -6   7    1.26    1.48   0
 -13   6   7    1.48    2.38   0
 -12   6   7    2.18    2.28   0
 -12  -6   7    1.62    1.58   0
  11  -6  -7    0.28    1.92   0
 -11   6   7    1.04    1.99   0
 -11  -6   7   -1.20    1.56   0
  10  -6  -7    0.11    1.85   0
 -10   6   7    2.35    1.96   0
 -10  -6   7   -0.37    1.50   0
  -9   6   7   -1.53    1.87   0
  -9  -6   7    0.92    1.41   0
   9  -6  -7   -0.04    1.77   0
  -8   6   7    9.30    1.92   0
  -8  -6   7    6.29    1.37   0
   8  -6  -7    7.04    1.78   0
   8   6  -7    6.68    1.25   0
  -7   6   7   13.16    1.81   0
  -7  -6   7   10.28    1.39   0
   7  -6  -7   12.60    1.64   0
   7   6  -7   11.17    1.46   0
  -6  -6   7    1.20    1.37   0
  -6   6   7    2.55    1.80   0
   6  -6  -7    1.70    1.57   0
   6   6  -7    2.74    1.36   0
  -5   6   7   18.04    1.85   0
   5   6  -7   15.01    1.50   0
   5  -6  -7   18.08    1.52   0
  -5  -6   7   15.45    1.52   0
  -4   6   7   20.19    1.89   0
   4   6  -7   21.64    1.48   0
   4  -6  -7   20.60    1.53   0
  -4  -6   7   21.57    1.68   0
   3   6  -7    0.52    1.47   0
  -3  -6   7    1.87    1.38   0
   3  -6  -7    1.12    1.43   0
  -3   6   7    1.43    1.77   0
  -2   6   7    3.46    1.61   0
   2  -6  -7    1.69    1.47   0
  -2  -6   7    3.56    1.59   0
   2   6  -7    3.46    1.50   0
   1  -6  -7    1.18    1.69   0
  -1  -6   7    0.18    1.49   0
  -1   6   7    0.99    1.80   0
   1   6  -7    2.09    1.52   0
   0  -6   7    3.80    1.69   0
   0  -6  -7    6.99    1.48   0
   0   6  -7    3.89    1.55   0
   0   6   7    1.13    1.55   0
   1   6   7    2.23    1.54   0
   1  -6   7   -0.34    1.93   0
  -1  -6  -7    4.21    1.49   0
  -1   6  -7    2.86    1.57   0
   2  -6   7    1.65    1.98   0
  -2   6  -7    1.51    1.78   0
  -2  -6  -7    0.23    1.57   0
   2   6   7    1.95    1.55   0
  -3   6  -7    1.09    1.71   0
  -3  -6  -7    1.40    1.59   0
   3   6   7    0.32    1.58   0
   3  -6   7    2.09    1.84   0
  -4   6  -7    1.11    1.91   0
  -4  -6  -7   -0.23    1.64   0
   4   6   7    0.23    1.64   0
   4  -6   7   -2.40    2.06   0
  -5  -6  -7   -0.58    1.70   0
   5  -6   7    1.25    1.96   0
  -5   6  -7    0.92    2.01   0
  -6  -6  -7    2.27    1.77   0
   6  -6   7    0.24    2.26   0
  -6   6  -7    1.68    2.29   0
  -7  -6  -7    2.04    1.85   0
  -7   6  -7    1.15    2.47   0
  -8  -6  -7    0.77    1.66   0
  -8   6  -7    2.45    2.51   0
 -14  -7   7    1.95    1.89   0
 -14   7   7    0.04    2.85   0
 -13   7   7    1.49    2.51   0
 -13  -7   7    4.54    1.81   0
 -12   7   7   -0.01    2.32   0
 -12  -7   7   -0.50    1.49   0
 -11   7   7    3.93    2.31   0
 -11  -7   7    5.31    1.64   0
 -10   7   7    2.74    2.00   0
 -10  -7   7    0.02    1.30   0
  10  -7  -7    0.76    1.90   0
  -9   7   7    0.94    2.15   0
  -9  -7   7   -0.26    1.42   0
   9  -7  -7    0.36    1.84   0
  -8   7   7    0.85    2.01   0
  -8  -7   7    2.26    1.40   0
   8  -7  -7    1.99    1.86   0
  -7   7   7    6.50    1.96   0
  -7  -7   7    6.34    1.43   0
   7  -7  -7    6.55    1.79   0
   7   7  -7    5.70    1.48   0
  -6   7   7    1.64    2.00   0
   6  -7  -7    3.43    1.62   0
  -6  -7   7    1.50    1.39   0
   6   7  -7    1.76    1.40   0
  -5   7   7   29.37    1.92   0
   5   7  -7   29.05    1.81   0
  -5  -7   7   25.96    1.60   0
   5  -7  -7   29.71    1.74   0
   4   7  -7   11.82    1.50   0
   4  -7  -7   14.12    1.68   0
  -4  -7   7    9.08    1.50   0
  -4   7   7   11.58    1.85   0
   3   7  -7    1.60    1.39   0
   3  -7  -7   -2.06    1.43   0
  -3  -7   7   -0.92    1.59   0
  -3   7   7   -0.46    1.59   0
  -2   7   7    3.48    1.62   0
   2   7  -7    2.12    1.53   0
   2  -7  -7    4.39    1.55   0
  -2  -7   7    1.85    1.60   0
  -1   7   7   29.97    1.74   0
   1  -7  -7   33.29    1.82   0
  -1  -7   7   23.10    1.59   0
   1   7  -7   23.94    1.70   0
   0  -7   7    7.86    1.74   0
   0  -7  -7    8.03    1.77   0
   0   7   7    4.42    1.64   0
   0   7  -7    5.90    1.80   0
   1  -7   7    1.12    1.94   0
  -1  -7  -7    4.76    1.35   0
  -1   7  -7   -0.02    1.78   0
   1   7   7   -2.39    1.52   0
  -2  -7  -7    3.61    1.54   0
  -2   7  -7    0.83    1.65   0
   2   7   7    1.33    1.57   0
   2  -7   7    0.68    2.04   0
  -3  -7  -7    6.47    1.62   0
  -3   7  -7    4.11    1.92   0
   3   7   7    4.85    1.60   0
   3  -7   7    6.15    2.10   0
  -4   7  -7    0.50    1.94   0
   4  -7   7   -0.72    2.12   0
  -4  -7  -7    0.69    1.66   0
  -5  -7  -7   -0.52    1.77   0
  -5   7  -7    0.26    2.06   0
   5  -7   7    0.02    2.19   0
  -6   7  -7    1.68    2.37   0
  -6  -7  -7   -0.39    1.83   0
  -7   7  -7    1.35    2.59   0
  -7  -7  -7   -0.34    1.92   0
  -8   7  -7   -0.22    2.76   0
 -14  -8   7   -1.12    1.94   0
 -14   8   7    0.95    3.48   0
 -13   8   7    1.16    3.11   0
 -13  -8   7   -0.96    1.86   0
 -12   8   7   -1.03    2.77   0
 -12  -8   7    2.22    1.72   0
 -11   8   7    1.32    2.50   0
 -11  -8   7    0.12    1.62   0
 -10   8   7    0.88    2.26   0
 -10  -8   7    1.32    1.50   0
  10  -8  -7   -0.77    2.15   0
  -9   8   7    1.13    2.19   0
  -9  -8   7    1.90    1.50   0
   9  -8  -7    2.00    1.85   0
  -8   8   7   -0.99    2.18   0
   8  -8  -7    0.68    1.98   0
  -8  -8   7    2.51    1.45   0
  -7   8   7    0.17    2.06   0
  -7  -8   7    2.56    1.45   0
   7  -8  -7    1.76    1.66   0
   7   8  -7    0.15    1.47   0
   6  -8  -7    4.92    1.88   0
  -6  -8   7    3.47    1.48   0
  -6   8   7    3.67    1.84   0
   6   8  -7    4.36    1.49   0
  -5  -8   7   12.44    1.59   0
   5  -8  -7   20.33    1.78   0
  -5   8   7   15.56    1.94   0
   5   8  -7   15.61    1.58   0
   4   8  -7   20.45    1.65   0
   4  -8  -7   29.12    1.82   0
  -4   8   7   25.91    1.98   0
  -4  -8   7   23.06    1.85   0
   3  -8  -7   -0.70    1.46   0
  -3  -8   7    1.59    1.60   0
  -3   8   7    0.34    1.74   0
   3   8  -7   -0.77    1.54   0
   2  -8  -7    9.29    1.72   0
   2   8  -7    6.24    1.60   0
  -2  -8   7    8.15    1.66   0
  -2   8   7    9.25    1.63   0
   1   8  -7    1.71    1.62   0
   1  -8  -7   -1.10    1.58   0
  -1  -8   7   -0.36    1.70   0
  -1   8   7    1.82    1.84   0
   0   8  -7   13.00    1.80   0
   0  -8   7   13.65    2.06   0
   0  -8  -7   16.74    1.67   0
   0   8   7   14.68    1.69   0
   1  -8   7    1.79    2.02   0
  -1  -8  -7    1.94    1.61   0
   1   8   7    1.16    1.66   0
  -1   8  -7    2.03    1.81   0
   2  -8   7    4.74    2.12   0
  -2  -8  -7    7.44    1.70   0
   2   8   7    9.00    1.44   0
  -2   8  -7    5.19    2.07   0
  -3   8  -7    0.92    1.94   0
  -3  -8  -7    0.77    1.64   0
   3  -8   7    3.43    2.29   0
  -4  -8  -7    0.69    1.67   0
  -4   8  -7    1.60    2.21   0
   4  -8   7    0.87    2.33   0
  -5  -8  -7    1.09    1.75   0
  -5   8  -7    1.72    2.32   0
   5  -8   7    1.09    2.58   0
  -6  -8  -7    1.29    1.86   0
  -6   8  -7    1.01    2.63   0
  -7  -8  -7    2.03    2.00   0
  -7   8  -7    0.76    3.03   0
 -13   9   7    1.26    4.74   0
 -13  -9   7    1.47    1.88   0
 -12   9   7    0.81    3.49   0
 -12  -9   7   -0.88    1.51   0
 -11   9   7    1.51    2.88   0
 -11  -9   7    1.55    1.69   0
 -10   9   7    1.36    2.50   0
  10  -9  -7    1.25    2.53   0
 -10  -9   7    1.61    1.56   0
  -9  -9   7    1.76    1.58   0
   9  -9  -7   -0.29    2.27   0
  -9   9   7    0.95    2.30   0
  -8  -9   7   -0.82    1.55   0
  -8   9   7    3.28    2.21   0
   8  -9  -7   -0.56    2.21   0
  -7  -9   7    1.43    1.54   0
   7  -9  -7    0.92    1.89   0
  -7   9   7    1.28    2.20   0
   6  -9  -7    5.03    2.05   0
  -6  -9   7    3.79    1.53   0
  -6   9   7    4.27    2.09   0
  -5  -9   7    3.26    1.51   0
   5  -9  -7    3.45    1.69   0
   5   9  -7    0.75    1.66   0
  -5   9   7    2.38    2.06   0
   4   9  -7   10.34    1.72   0
   4  -9  -7   11.27    1.75   0
  -4   9   7   12.00    1.89   0
  -4  -9   7    9.63    1.74   0
  -3  -9   7    1.25    1.67   0
   3  -9  -7    1.52    1.52   0
   3   9  -7    0.76    1.47   0
  -3   9   7    0.68    1.59   0
   2   9  -7    0.63    1.63   0
   2  -9  -7    0.19    1.73   0
  -2  -9   7    3.99    1.69   0
  -2   9   7    1.31    1.62   0
   1  -9  -7    5.88    1.79   0
  -1  -9   7    4.67    1.92   0
  -1   9   7    3.78    1.63   0
   1   9  -7    2.67    1.69   0
   0   9   7    2.58    1.66   0
   0  -9   7    0.89    2.04   0
   0  -9  -7    1.34    1.62   0
   0   9  -7    1.42    1.87   0
   1  -9   7    3.57    2.24   0
  -1  -9  -7    4.49    1.66   0
  -1   9  -7    0.78    1.93   0
   1   9   7    2.01    1.68   0
   2  -9   7    0.61    2.29   0
  -2  -9  -7    3.76    1.66   0
  -2   9  -7    2.34    1.94   0
  -3   9  -7   -0.25    2.23   0
  -3  -9  -7    2.71    1.71   0
   3  -9   7    1.37    2.55   0
  -4   9  -7    0.31    2.45   0
  -4  -9  -7   -1.34    1.80   0
   4  -9   7   -0.51    2.64   0
  -5  -9  -7    0.63    1.86   0
  -5   9  -7    0.62    2.75   0
   5  -9   7   -0.80    2.94   0
  -6  -9  -7    3.58    1.94   0
  -6   9  -7    0.37    3.08   0
 -12 -10   7   -2.29    1.86   0
 -11 -10   7   -0.52    1.83   0
 -11  10   7   -0.34    4.39   0
 -10 -10   7    1.13    1.69   0
 -10  10   7    0.72    3.23   0
   9 -10  -7   -0.45    2.53   0
  -9 -10   7    1.65    1.87   0
  -9  10   7    1.54    2.69   0
   8 -10  -7    1.07    2.44   0
  -8 -10   7    1.26    1.60   0
  -8  10   7    0.73    2.44   0
  -7 -10   7    4.25    1.75   0
   7 -10  -7    0.72    2.15   0
  -7  10   7    2.23    2.25   0
   6 -10  -7    3.56    1.96   0
  -6 -10   7    2.33    1.56   0
  -6  10   7    1.74    2.08   0
  -5 -10   7    2.03    1.56   0
  -5  10   7    1.77    2.04   0
   5 -10  -7    2.09    1.78   0
   4 -10  -7    1.14    1.71   0
  -4  10   7    0.56    1.82   0
   4  10  -7    1.06    1.70   0
  -4 -10   7    0.10    1.71   0
   3  10  -7    3.42    1.69   0
  -3  10   7    0.83    1.78   0
   3 -10  -7    2.04    1.58   0
  -3 -10   7    1.22    1.67   0
   2  10  -7    0.34    1.87   0
   2 -10  -7   -1.37    1.76   0
  -2 -10   7   -0.03    1.94   0
  -2  10   7    0.11    1.63   0
   1 -10  -7    3.17    1.64   0
  -1 -10   7    2.75    2.00   0
  -1  10   7    3.26    1.85   0
   1  10  -7    2.83    1.76   0
   0 -10   7    4.12    2.29   0
   0 -10  -7    6.01    1.69   0
   0  10  -7    3.13    1.97   0
   0  10   7    9.02    1.68   0
  -1  10  -7    0.72    2.14   0
   1 -10   7    2.13    2.45   0
  -1 -10  -7   -1.37    1.63   0
   2 -10   7    2.08    2.53   0
  -2  10  -7   -0.08    2.38   0
  -2 -10  -7    2.57    1.75   0
  -3 -10  -7   -0.08    1.84   0
   3 -10   7    1.22    2.85   0
  -3  10  -7    1.22    2.62   0
  -4 -10  -7    1.30    1.87   0
   4 -10   7    0.99    3.05   0
  -4  10  -7    1.03    2.79   0
  -5  10  -7   -0.63    3.35   0
  -5 -10  -7    3.14    1.93   0
  -6 -10  -7    1.12    2.05   0
  -6  10  -7    0.47    4.56   0
 -11 -11   7    1.53    1.93   0
 -10 -11   7    1.41    2.06   0
   9 -11  -7    1.27    3.29   0
  -9 -11   7    0.49    1.74   0
  -9  11   7   -0.34    3.11   0
   8 -11  -7    1.14    2.56   0
  -8 -11   7    2.48    1.68   0
  -8  11   7    0.04    2.71   0
  -7 -11   7    1.62    1.65   0
   7 -11  -7    0.19    2.37   0
  -7  11   7   -0.53    2.34   0
  -6 -11   7    1.54    1.79   0
   6 -11  -7    2.79    2.16   0
  -6  11   7    1.12    2.12   0
  -5 -11   7   -1.36    1.60   0
  -5  11   7    0.20    2.07   0
   5 -11  -7   -0.52    1.98   0
  -4  11   7    0.70    1.89   0
   4 -11  -7    1.26    2.00   0
  -4 -11   7    2.07    1.74   0
   3 -11  -7    0.05    1.82   0
  -3 -11   7    0.73    1.92   0
  -3  11   7    0.26    1.85   0
   2 -11  -7   -0.26    1.63   0
  -2  11   7    0.51    1.65   0
  -2 -11   7    2.10    2.00   0
   1  11  -7    2.25    1.99   0
   1 -11  -7    2.61    1.89   0
  -1 -11   7    0.50    2.07   0
   0 -11   7    1.73    2.35   0
   0 -11  -7    3.47    1.95   0
   0  11  -7    0.97    2.10   0
  -1  11  -7    1.08    2.26   0
   1 -11   7    3.74    2.67   0
  -1 -11  -7    5.85    1.77   0
  -2  11  -7    2.23    2.63   0
  -2 -11  -7    1.48    1.83   0
   2 -11   7    1.67    2.78   0
  -3 -11  -7   -0.51    1.86   0
   3 -11   7    0.75    3.37   0
  -3  11  -7   -0.74    2.88   0
  -4 -11  -7    1.36    1.95   0
  -5 -11  -7   -1.77    2.08   0
 -10 -12   7    2.59    1.93   0
  -9 -12   7    2.96    1.85   0
  -8 -12   7    4.19    1.79   0
   8 -12  -7    0.32    3.07   0
  -7 -12   7    0.11    1.73   0
   7 -12  -7    0.42    2.68   0
  -6 -12   7    3.09    1.93   0
   6 -12  -7    5.62    2.56   0
  -5 -12   7   -1.86    1.89   0
   5 -12  -7    2.62    2.28   0
   4 -12  -7    1.18    2.15   0
  -4 -12   7    0.38    1.90   0
  -3 -12   7    1.08    2.08   0
   3 -12  -7    1.60    1.96   0
   2 -12  -7   -0.38    1.94   0
  -2 -12   7    2.08    2.28   0
   1 -12  -7    1.84    1.99   0
  -1 -12   7    1.97    2.17   0
   0 -12   7   -0.37    2.63   0
   0 -12  -7    2.56    2.03   0
   1 -12   7    1.82    2.92   0
  -1 -12  -7    0.73    1.81   0
  -2 -12  -7    2.75    1.89   0
   2 -12   7    1.54    3.24   0
  -3 -12  -7    1.32    1.96   0
  -9 -13   7   -2.60    2.00   0
  -8 -13   7   -1.01    2.14   0
  -7 -13   7    2.14    2.06   0
   7 -13  -7    0.43    3.30   0
  -6 -13   7    5.09    2.04   0
   6 -13  -7    3.62    2.84   0
   5 -13  -7    4.03    2.49   0
  -5 -13   7    2.30    2.04   0
   4 -13  -7    1.94    2.43   0
  -4 -13   7    0.71    2.19   0
   3 -13  -7    0.74    2.04   0
  -3 -13   7    2.34    2.27   0
   2 -13  -7    1.94    2.03   0
  -2 -13   7    3.75    2.26   0
  -1 -13   7    1.98    2.52   0
   1 -13  -7    0.93    2.08   0
   0 -13   7    1.95    2.98   0
   0 -13  -7    2.27    2.19   0
   1 -13   7    0.62    3.25   0
  -1 -13  -7    1.55    1.99   0
  -2 -13  -7   -1.00    2.33   0
   2 -13   7    0.05    4.86   0
   7 -14  -7    0.63    4.80   0
  -7 -14   7    1.05    2.23   0
  -6 -14   7    3.03    2.23   0
   6 -14  -7    1.85    3.24   0
   5 -14  -7    0.84    2.80   0
  -5 -14   7    3.05    2.19   0
  -4 -14   7   -0.12    2.18   0
   4 -14  -7   -0.29    2.62   0
   3 -14  -7   -1.49    2.45   0
  -3 -14   7   -2.09    2.42   0
   2 -14  -7   -0.85    2.22   0
  -2 -14   7    0.06    2.61   0
  -1 -14   7   -0.18    2.91   0
   1 -14  -7    1.06    2.48   0
   0 -14   7    0.33    3.53   0
   0 -14  -7    2.95    2.28   0
 -16   0   8    0.12    2.25   0
 -15   0   8   -1.28    2.10   0
 -14   0   8   15.80    2.04   0
 -13   0   8    4.12    1.62   0
 -12   0   8    1.64    1.73   0
  12   0  -8    3.08    1.55   0
 -11   0   8    3.18    1.49   0
  11   0  -8    2.86    1.49   0
  10   0  -8    7.02    1.50   0
 -10   0   8   10.49    1.63   0
   9   0  -8   27.33    1.46   0
  -9   0   8   25.93    1.61   0
   8   0  -8   51.86    1.60   0
  -8   0   8   43.41    1.69   0
  -7   0   8   16.26    1.48   0
   7   0  -8   16.77    1.42   0
   6   0  -8    5.42    1.31   0
  -6   0   8    6.50    1.42   0
   5   0  -8    1.39    1.26   0
  -5   0   8    1.73    1.45   0
   4   0  -8    1.85    1.32   0
  -4   0   8    2.00    1.43   0
  -3   0   8   29.85    1.62   0
   3   0  -8   26.99    1.29   0
  -2   0   8    0.24    1.55   0
   2   0  -8    1.40    1.42   0
  -1   0   8    2.20    1.55   0
   1   0  -8    3.53    1.21   0
   0   0   8    0.60    1.57   0
   0   0  -8    0.64    1.40   0
  -1   0  -8    0.98    1.40   0
   1   0   8   -0.06    1.35   0
   2   0   8    2.07    1.78   0
  -2   0  -8    1.12    1.50   0
   3   0   8    5.42    1.65   0
  -3   0  -8    3.06    1.53   0
  -4   0  -8   15.62    1.71   0
   4   0   8   14.28    1.77   0
  -5   0  -8    4.27    1.70   0
   5   0   8    4.11    1.77   0
  -6   0  -8   -1.31    1.77   0
   6   0   8   -4.13    1.82   0
  -7   0  -8   -0.26    2.08   0
  -8   0  -8   -0.47    2.27   0
 -16   1   8    1.60    2.27   0
 -16  -1   8    1.42    2.00   0
 -15   1   8    4.79    2.09   0
 -15  -1   8    2.25    1.86   0
 -14   1   8   -2.21    1.94   0
 -14  -1   8    0.93    1.76   0
 -13   1   8    5.54    1.82   0
 -13  -1   8    0.61    1.62   0
 -12  -1   8   -0.05    1.57   0
  12  -1  -8    2.23    1.71   0
 -12   1   8   -1.15    1.55   0
 -11  -1   8    5.49    1.52   0
  11   1  -8    0.93    1.66   0
  11  -1  -8    1.25    1.46   0
 -11   1   8    1.72    1.64   0
  10  -1  -8    0.84    1.60   0
 -10  -1   8    0.22    1.40   0
  10   1  -8   -1.55    1.41   0
 -10   1   8   -1.23    1.47   0
   9  -1  -8    4.45    1.50   0
   9   1  -8    7.94    1.39   0
  -9   1   8    5.57    1.45   0
  -9  -1   8    3.56    1.39   0
   8  -1  -8   39.19    1.75   0
   8   1  -8   40.29    1.56   0
  -8   1   8   35.73    1.81   0
  -8  -1   8   30.30    1.58   0
  -7   1   8   56.13    1.69   0
   7  -1  -8   65.32    1.64   0
  -7  -1   8   59.47    1.74   0
   7   1  -8   67.30    1.64   0
   6  -1  -8   -0.94    1.28   0
  -6   1   8   -0.71    1.37   0
   6   1  -8    0.12    1.30   0
  -6  -1   8   -0.31    1.40   0
   5  -1  -8    2.46    1.28   0
   5   1  -8    0.12    1.35   0
  -5   1   8    2.53    1.43   0
  -5  -1   8    2.26    1.44   0
   4  -1  -8   11.00    1.34   0
   4   1  -8   10.74    1.39   0
  -4   1   8    7.85    1.49   0
  -4  -1   8    8.33    1.51   0
   3   1  -8    0.80    1.33   0
  -3   1   8    2.47    1.59   0
  -3  -1   8   -0.56    1.47   0
   3  -1  -8   -1.44    1.37   0
  -2   1   8    0.40    1.59   0
  -2  -1   8   -0.99    1.48   0
   2  -1  -8    1.94    1.45   0
   2   1  -8    1.40    1.33   0
  -1   1   8    0.26    1.58   0
  -1  -1   8    0.84    1.52   0
   1  -1  -8    0.61    1.45   0
   1   1  -8    0.66    1.36   0
   0  -1   8   -0.59    1.54   0
   0  -1  -8    1.09    1.43   0
   0   1  -8    0.98    1.38   0
   0   1   8    1.67    1.61   0
  -1  -1  -8    0.51    1.41   0
  -1   1  -8    0.90    1.45   0
   1   1   8    2.02    1.55   0
   1  -1   8    1.02    1.54   0
  -2  -1  -8    7.44    1.50   0
  -2   1  -8    4.67    1.55   0
   2   1   8    8.67    1.63   0
   2  -1   8    5.72    1.85   0
  -3  -1  -8    1.92    1.58   0
  -3   1  -8   -0.23    1.58   0
   3   1   8    0.07    1.58   0
   3  -1   8    1.41    1.66   0
  -4  -1  -8    7.19    1.65   0
  -4   1  -8    5.36    1.68   0
   4   1   8    4.79    1.68   0
   4  -1   8    9.06    1.90   0
  -5  -1  -8    0.31    1.71   0
  -5   1  -8    3.09    1.67   0
   5   1   8   -1.35    1.94   0
   5  -1   8    1.80    1.74   0
   6  -1   8   -1.00    1.77   0
  -6  -1  -8    0.69    1.73   0
  -6   1  -8    2.11    1.74   0
   6   1   8   -0.68    1.77   0
  -7  -1  -8    0.21    1.91   0
  -7   1  -8    1.90    2.12   0
  -8  -1  -8    0.85    2.03   0
  -8   1  -8    1.17    2.24   0
 -16  -2   8    0.60    2.05   0
 -15  -2   8    1.40    1.87   0
 -15   2   8   -0.07    2.08   0
 -14  -2   8   -0.34    1.73   0
 -14   2   8    3.42    1.74   0
 -13  -2   8   -0.18    1.85   0
 -13   2   8   -0.17    1.61   0
 -12  -2   8    1.02    1.73   0
  12  -2  -8   -0.10    1.55   0
 -12   2   8    0.80    1.77   0
 -11  -2   8   -0.47    1.45   0
  11  -2  -8    2.90    1.63   0
  11   2  -8    2.64    1.47   0
 -11   2   8    2.48    1.64   0
 -10  -2   8    0.21    1.42   0
  10   2  -8    3.57    1.41   0
 -10   2   8   -0.18    1.44   0
  10  -2  -8   -0.11    1.43   0
   9   2  -8    4.90    1.38   0
  -9  -2   8    4.65    1.43   0
   9  -2  -8    4.53    1.47   0
  -9   2   8    4.80    1.48   0
   8  -2  -8   18.66    1.76   0
   8   2  -8   22.59    1.52   0
  -8   2   8   20.14    1.60   0
  -8  -2   8   18.03    1.53   0
   7   2  -8    2.70    1.40   0
  -7   2   8    2.82    1.46   0
   7  -2  -8    3.68    1.37   0
  -7  -2   8    2.89    1.26   0
   6  -2  -8    8.93    1.40   0
  -6   2   8    7.72    1.49   0
  -6  -2   8    7.06    1.48   0
   6   2  -8    7.92    1.57   0
   5  -2  -8    3.45    1.30   0
  -5   2   8    0.90    1.41   0
   5   2  -8    2.72    1.42   0
  -5  -2   8    1.28    1.42   0
  -4   2   8    5.02    1.48   0
   4   2  -8    8.93    1.38   0
  -4  -2   8    6.53    1.42   0
   4  -2  -8    6.36    1.34   0
   3   2  -8   54.72    1.53   0
  -3   2   8   45.12    1.76   0
  -3  -2   8   49.68    1.62   0
   3  -2  -8   56.76    1.57   0
   2   2  -8    8.31    1.38   0
  -2   2   8    8.82    1.69   0
  -2  -2   8    7.26    1.51   0
   2  -2  -8    9.63    1.48   0
  -1   2   8   11.61    1.68   0
  -1  -2   8   18.50    1.60   0
   1  -2  -8   19.68    1.54   0
   1   2  -8   14.75    1.42   0
   0  -2   8    0.05    1.56   0
   0  -2  -8    1.44    1.47   0
   0   2  -8   -0.82    1.43   0
   0   2   8    1.03    1.62   0
   1  -2   8    1.36    1.67   0
  -1  -2  -8    1.57    1.48   0
  -1   2  -8    1.88    1.52   0
   1   2   8    2.16    1.55   0
   2   2   8    1.77    1.57   0
  -2  -2  -8    1.79    1.48   0
  -2   2  -8    0.72    1.50   0
   2  -2   8    0.77    1.65   0
  -3  -2  -8    2.81    1.53   0
  -3   2  -8    0.36    1.58   0
   3   2   8   -0.62    1.58   0
   3  -2   8    4.06    1.67   0
  -4  -2  -8    6.74    1.68   0
  -4   2  -8    5.46    1.63   0
   4   2   8    8.33    1.70   0
   4  -2   8    8.04    1.94   0
  -5  -2  -8    7.72    1.73   0
   5   2   8    6.74    1.76   0
  -5   2  -8    5.17    1.89   0
   5  -2   8    6.95    2.00   0
  -6  -2  -8   -1.63    1.80   0
  -6   2  -8    0.40    1.99   0
   6   2   8    1.44    1.82   0
   6  -2   8    0.38    1.79   0
  -7  -2  -8    0.86    1.89   0
  -7   2  -8    1.11    2.12   0
  -8  -2  -8    0.26    2.01   0
  -8   2  -8    0.61    2.30   0
 -15  -3   8    1.96    1.86   0
 -15   3   8    0.68    2.09   0
 -14  -3   8    3.16    1.73   0
 -14   3   8   -0.19    1.95   0
 -13  -3   8    1.39    1.60   0
 -13   3   8    2.64    1.84   0
 -12  -3   8    1.57    1.58   0
  12  -3  -8    0.53    1.77   0
 -12   3   8    2.03    1.77   0
 -11  -3   8    2.57    1.44   0
  11  -3  -8    1.33    1.50   0
 -11   3   8   -1.65    1.72   0
  11   3  -8    0.50    1.45   0
  10   3  -8    2.87    1.40   0
 -10  -3   8    1.01    1.42   0
 -10   3   8    2.20    1.64   0
  10  -3  -8    0.84    1.63   0
  -9  -3   8   38.87    1.60   0
  -9   3   8   40.27    1.58   0
   9  -3  -8   40.36    1.64   0
   9   3  -8   40.74    1.63   0
  -8   3   8   76.54    1.99   0
   8   3  -8   85.62    1.77   0
   8  -3  -8   82.07    2.08   0
  -8  -3   8   67.08    1.58   0
   7   3  -8   16.47    1.25   0
  -7   3   8   15.50    1.60   0
   7  -3  -8   17.35    1.49   0
  -7  -3   8   17.57    1.46   0
   6  -3  -8   16.56    1.43   0
  -6   3   8   15.17    1.74   0
  -6  -3   8   18.52    1.51   0
   6   3  -8   18.90    1.48   0
   5  -3  -8    6.79    1.41   0
  -5   3   8    8.27    1.70   0
  -5  -3   8    7.09    1.45   0
   5   3  -8    7.44    1.34   0
  -4   3   8    4.52    1.52   0
   4   3  -8    6.05    1.34   0
  -4  -3   8    6.35    1.43   0
   4  -3  -8    8.02    1.36   0
   3  -3  -8   14.56    1.47   0
  -3   3   8   12.54    1.57   0
   3   3  -8   15.86    1.38   0
  -3  -3   8   11.74    1.46   0
  -2   3   8    7.75    1.63   0
   2   3  -8    8.48    1.40   0
  -2  -3   8    7.02    1.54   0
   2  -3  -8    7.90    1.46   0
   1   3  -8    4.65    1.39   0
  -1  -3   8    6.94    1.53   0
   1  -3  -8    5.13    1.51   0
  -1   3   8    3.80    1.66   0
   0  -3   8   12.86    1.68   0
   0  -3  -8   14.54    1.51   0
   0   3   8   13.10    1.64   0
   0   3  -8   11.27    1.50   0
   1  -3   8    7.74    1.85   0
  -1  -3  -8    8.63    1.52   0
  -1   3  -8    7.92    1.53   0
   1   3   8    7.11    1.61   0
  -2  -3  -8    8.06    1.54   0
   2   3   8    7.45    1.44   0
  -2   3  -8    6.64    1.54   0
   2  -3   8    4.39    1.68   0
  -3  -3  -8   -1.97    1.56   0
  -3   3  -8    0.97    1.55   0
   3   3   8    3.28    1.60   0
   3  -3   8    1.67    1.63   0
  -4  -3  -8    2.06    1.63   0
  -4   3  -8    1.53    1.62   0
   4   3   8   -0.69    1.62   0
   4  -3   8    1.58    1.90   0
  -5  -3  -8    0.23    1.67   0
  -5   3  -8    1.74    1.84   0
   5   3   8   -1.38    1.49   0
   5  -3   8    2.44    1.72   0
  -6  -3  -8   -0.22    1.84   0
  -6   3  -8    0.19    1.97   0
   6  -3   8    0.21    1.81   0
  -7  -3  -8    0.17    1.92   0
  -7   3  -8   -1.13    2.13   0
  -8  -3  -8    2.40    2.04   0
  -8   3  -8    2.66    2.29   0
 -15  -4   8    3.93    1.93   0
 -15   4   8   -0.02    2.24   0
 -14  -4   8    2.00    1.73   0
 -14   4   8    1.12    2.17   0
 -13  -4   8    2.25    1.65   0
 -13   4   8    2.39    1.91   0
 -12  -4   8   -0.19    1.55   0
  12  -4  -8   -0.11    1.77   0
 -12   4   8    2.50    1.78   0
 -11  -4   8    1.04    1.48   0
  11  -4  -8    1.30    1.69   0
 -11   4   8    1.77    1.72   0
 -10  -4   8    1.62    1.46   0
  10   4  -8    2.84    1.29   0
 -10   4   8    1.33    1.70   0
  10  -4  -8    2.05    1.44   0
  -9  -4   8    2.91    1.47   0
   9  -4  -8    1.90    1.62   0
  -9   4   8    3.78    1.50   0
   9   4  -8    1.20    1.48   0
   8   4  -8    0.76    1.41   0
  -8  -4   8    0.66    1.21   0
  -8   4   8    0.29    1.45   0
   8  -4  -8    0.79    1.53   0
  -7   4   8   30.81    1.68   0
   7  -4  -8   31.63    1.59   0
   7   4  -8   36.59    1.55   0
  -7  -4   8   30.11    1.56   0
   6  -4  -8    7.60    1.58   0
   6   4  -8    4.87    1.36   0
  -6   4   8    5.54    1.73   0
  -6  -4   8    3.13    1.39   0
   5  -4  -8    0.76    1.54   0
  -5   4   8    2.89    1.72   0
  -5  -4   8    1.22    1.39   0
   5   4  -8   -0.11    1.32   0
  -4   4   8    4.20    1.77   0
  -4  -4   8    2.27    1.44   0
   4   4  -8    0.23    1.33   0
   4  -4  -8    4.48    1.40   0
  -3   4   8    7.52    1.63   0
   3   4  -8   10.49    1.39   0
  -3  -4   8    7.77    1.51   0
   3  -4  -8    8.64    1.47   0
   2   4  -8   11.19    1.56   0
  -2  -4   8    9.28    1.57   0
   2  -4  -8   11.00    1.46   0
  -2   4   8    8.50    1.60   0
   1   4  -8    9.05    1.46   0
  -1  -4   8    6.71    1.59   0
   1  -4  -8    4.47    1.47   0
  -1   4   8    6.06    1.62   0
   0   4  -8    2.97    1.49   0
   0  -4   8    0.43    1.83   0
   0  -4  -8    0.91    1.50   0
   0   4   8    2.93    1.59   0
   1  -4   8    2.12    1.57   0
  -1  -4  -8    0.21    1.55   0
   1   4   8   -0.35    1.41   0
  -1   4  -8    1.62    1.42   0
  -2  -4  -8    4.60    1.54   0
   2   4   8    2.12    1.63   0
  -2   4  -8    1.47    1.67   0
   2  -4   8   -0.94    1.63   0
  -3  -4  -8    2.21    1.57   0
   3   4   8    3.80    1.61   0
  -3   4  -8    0.08    1.55   0
   3  -4   8    2.19    1.87   0
  -4  -4  -8    4.40    1.69   0
   4   4   8    0.55    1.65   0
  -4   4  -8    0.58    1.75   0
   4  -4   8    0.62    1.89   0
   5   4   8    1.61    1.69   0
  -5  -4  -8    3.92    1.73   0
   5  -4   8    1.69    1.75   0
  -5   4  -8    1.94    1.67   0
  -6   4  -8   -1.66    1.97   0
  -6  -4  -8   -0.98    1.76   0
   6  -4   8    1.67    2.09   0
  -7  -4  -8    0.63    1.97   0
  -7   4  -8   -1.24    2.29   0
  -8   4  -8   -0.03    2.27   0
 -15  -5   8    2.37    1.96   0
 -15   5   8    0.61    2.50   0
 -14  -5   8    1.54    1.81   0
 -14   5   8    1.22    2.30   0
 -13  -5   8    0.35    1.67   0
 -13   5   8    2.30    2.20   0
  12  -5  -8    1.77    1.79   0
 -12  -5   8   -1.34    1.53   0
 -12   5   8    1.87    1.84   0
 -11  -5   8   -0.28    1.53   0
 -11   5   8   -0.02    1.96   0
  11  -5  -8    0.94    1.75   0
  10   5  -8   -1.50    1.50   0
 -10  -5   8   -1.55    1.48   0
 -10   5   8    2.19    1.72   0
  10  -5  -8    2.12    1.64   0
   9  -5  -8    2.15    1.59   0
   9   5  -8    0.59    1.27   0
  -9  -5   8    0.92    1.45   0
  -9   5   8   -0.92    1.68   0
  -8  -5   8   -0.14    1.46   0
  -8   5   8    0.43    1.67   0
   8   5  -8   -1.51    1.43   0
   8  -5  -8   -0.20    1.56   0
  -7   5   8    4.13    1.65   0
   7  -5  -8    1.10    1.51   0
   7   5  -8    4.90    1.40   0
  -7  -5   8    2.03    1.22   0
  -6  -5   8    2.43    1.37   0
   6  -5  -8    6.24    1.35   0
  -6   5   8    5.50    1.58   0
   6   5  -8    4.62    1.19   0
  -5   5   8   15.62    1.68   0
   5   5  -8   19.64    1.49   0
  -5  -5   8   16.57    1.45   0
   5  -5  -8   17.02    1.55   0
  -4   5   8   -1.59    1.79   0
  -4  -5   8    1.81    1.44   0
   4  -5  -8    1.49    1.45   0
   4   5  -8    1.96    1.39   0
  -3   5   8    0.09    1.61   0
  -3  -5   8    1.53    1.48   0
   3   5  -8   -0.17    1.40   0
   3  -5  -8    3.58    1.41   0
  -2  -5   8    1.97    1.49   0
   2   5  -8    0.38    1.58   0
   2  -5  -8    1.86    1.45   0
  -2   5   8   -2.69    1.50   0
  -1  -5   8    2.30    1.55   0
   1   5  -8    1.23    1.42   0
   1  -5  -8    1.67    1.42   0
  -1   5   8    1.60    1.55   0
   0  -5   8    0.48    1.71   0
   0   5  -8    0.59    1.39   0
   0  -5  -8    1.89    1.48   0
   0   5   8    0.99    1.54   0
   1  -5   8    0.53    1.84   0
  -1   5  -8    1.15    1.64   0
  -1  -5  -8    3.03    1.54   0
   1   5   8    0.46    1.57   0
   2   5   8   -0.55    1.64   0
  -2   5  -8   -0.22    1.69   0
  -2  -5  -8    2.61    1.59   0
   2  -5   8   -0.81    1.86   0
   3  -5   8    1.71    1.86   0
  -3  -5  -8    1.63    1.68   0
   3   5   8   -1.87    1.67   0
  -3   5  -8    0.08    1.71   0
  -4  -5  -8    0.69    1.69   0
   4   5   8   -0.22    1.70   0
   4  -5   8    1.78    2.09   0
  -4   5  -8    1.36    2.01   0
  -5  -5  -8    2.86    1.79   0
   5   5   8    0.43    1.74   0
   5  -5   8   -0.90    1.96   0
  -5   5  -8    1.53    1.92   0
  -6   5  -8   -1.41    2.22   0
  -6  -5  -8    1.06    1.85   0
   6  -5   8   -0.82    2.11   0
  -7  -5  -8    1.65    1.99   0
  -7   5  -8    0.93    2.42   0
 -15   6   8    1.54    2.58   0
 -14  -6   8    2.58    1.88   0
 -14   6   8    1.48    2.39   0
 -13  -6   8    2.65    1.46   0
 -13   6   8    0.18    2.27   0
  12  -6  -8   -0.17    2.12   0
 -12  -6   8    0.57    1.65   0
 -12   6   8    1.87    2.17   0
 -11  -6   8    0.18    1.61   0
 -11   6   8    0.53    1.87   0
  11  -6  -8    1.99    1.79   0
 -10  -6   8    1.07    1.52   0
 -10   6   8    2.75    1.93   0
  10  -6  -8    1.39    1.71   0
   9  -6  -8    2.34    1.62   0
  -9  -6   8   -0.89    1.48   0
  -9   6   8   -0.31    1.71   0
   9   6  -8   -0.44    1.46   0
  -8  -6   8   -0.02    1.42   0
  -8   6   8    0.01    1.73   0
   8  -6  -8   -0.28    1.62   0
   8   6  -8    2.91    1.40   0
  -7  -6   8   -0.50    1.41   0
  -7   6   8    0.04    1.76   0
   7   6  -8    0.77    1.39   0
   7  -6  -8    0.80    1.63   0
   6  -6  -8    1.79    1.53   0
  -6   6   8    0.57    1.49   0
   6   6  -8    2.65    1.41   0
  -6  -6   8    1.29    1.42   0
  -5   6   8    5.95    1.84   0
   5   6  -8    5.85    1.40   0
  -5  -6   8    5.99    1.52   0
   5  -6  -8    8.18    1.43   0
  -4   6   8   24.47    1.90   0
   4   6  -8   23.79    1.59   0
  -4  -6   8   21.35    1.77   0
   4  -6  -8   29.25    1.78   0
  -3  -6   8    3.75    1.69   0
   3  -6  -8    3.59    1.49   0
   3   6  -8    1.26    1.61   0
  -3   6   8   -0.19    1.67   0
  -2  -6   8    3.98    1.70   0
   2  -6  -8    3.62    1.52   0
   2   6  -8    0.11    1.45   0
  -2   6   8    2.82    1.59   0
  -1  -6   8    7.73    1.75   0
   1  -6  -8   11.63    1.54   0
   1   6  -8    7.48    1.63   0
  -1   6   8    9.40    1.62   0
   0  -6   8    3.88    1.78   0
   0  -6  -8    0.04    1.51   0
   0   6  -8    0.47    1.63   0
   0   6   8    2.17    1.58   0
   1  -6   8    0.80    1.77   0
  -1   6  -8    0.68    1.64   0
  -1  -6  -8    0.86    1.56   0
   1   6   8    0.01    1.59   0
  -2   6  -8    0.49    1.88   0
  -2  -6  -8   -0.97    1.63   0
   2   6   8    0.58    1.62   0
   2  -6   8    1.32    1.87   0
   3  -6   8    2.88    1.90   0
  -3   6  -8    1.74    1.80   0
  -3  -6  -8    2.59    1.68   0
   3   6   8    2.46    1.67   0
  -4   6  -8   -0.40    2.02   0
  -4  -6  -8    3.00    1.74   0
   4   6   8    1.84    1.49   0
   4  -6   8    0.37    2.15   0
  -5   6  -8   -0.41    2.17   0
  -5  -6  -8   -0.84    1.82   0
   5  -6   8    2.79    2.28   0
  -6  -6  -8    2.26    1.87   0
   6  -6   8    0.29    2.43   0
  -6   6  -8    2.25    2.34   0
  -7  -6  -8    0.94    1.99   0
  -7   6  -8    1.21    2.51   0
 -14   7   8    0.88    2.69   0
 -14  -7   8    1.00    1.89   0
 -13   7   8    1.30    2.56   0
 -13  -7   8    1.54    1.82   0
 -12   7   8    0.41    2.35   0
 -12  -7   8    2.03    1.67   0
 -11   7   8   -0.82    2.09   0
 -11  -7   8    1.84    1.60   0
  11  -7  -8    2.11    2.06   0
  10  -7  -8    0.96    1.94   0
 -10   7   8   -0.23    2.01   0
 -10  -7   8    0.29    1.55   0
   9  -7  -8    3.20    1.90   0
  -9   7   8    2.56    1.85   0
  -9  -7   8    2.02    1.46   0
   9   7  -8    2.22    1.44   0
  -8   7   8    1.67    1.75   0
  -8  -7   8   -0.13    1.42   0
   8  -7  -8    2.24    1.84   0
   8   7  -8   -0.39    1.27   0
  -7  -7   8   -0.14    1.44   0
  -7   7   8    2.29    1.77   0
   7  -7  -8    0.53    1.61   0
   7   7  -8    0.91    1.40   0
  -6   7   8   22.33    1.91   0
   6  -7  -8   20.04    1.75   0
   6   7  -8   19.04    1.69   0
  -6  -7   8   15.98    1.54   0
  -5  -7   8    4.01    1.48   0
   5   7  -8    1.21    1.62   0
   5  -7  -8    3.67    1.52   0
  -5   7   8    2.13    1.60   0
   4   7  -8    4.94    1.48   0
  -4  -7   8    4.21    1.69   0
   4  -7  -8    4.54    1.71   0
  -4   7   8    1.01    1.66   0
   3   7  -8   -0.48    1.63   0
  -3  -7   8    1.43    1.70   0
   3  -7  -8    0.01    1.68   0
  -3   7   8    2.20    1.63   0
   2   7  -8    3.45    1.65   0
  -2  -7   8    5.26    1.71   0
   2  -7  -8    4.77    1.51   0
  -2   7   8    5.58    1.62   0
  -1  -7   8    8.19    1.76   0
   1  -7  -8    7.47    1.52   0
   1   7  -8    4.01    1.64   0
  -1   7   8    6.69    1.64   0
   0  -7   8    3.18    1.82   0
   0  -7  -8    7.08    1.57   0
   0   7  -8    4.17    1.70   0
   0   7   8    8.13    1.73   0
   1  -7   8    2.07    2.02   0
   1   7   8    1.30    1.56   0
  -1  -7  -8   -1.02    1.55   0
  -1   7  -8   -0.27    1.70   0
  -2  -7  -8    5.32    1.65   0
   2   7   8    8.43    1.68   0
  -2   7  -8    4.35    1.81   0
   2  -7   8    4.40    1.95   0
  -3  -7  -8    1.11    1.67   0
  -3   7  -8   -0.15    1.99   0
   3   7   8    2.62    1.62   0
   3  -7   8    1.88    2.17   0
  -4  -7  -8    2.98    1.57   0
  -4   7  -8    0.38    2.13   0
   4  -7   8    2.68    2.25   0
  -5   7  -8    0.21    2.26   0
  -5  -7  -8    1.93    1.87   0
   5  -7   8    1.61    2.37   0
  -6   7  -8    2.67    2.41   0
  -6  -7  -8    0.29    1.73   0
 -14   8   8    0.46    3.17   0
 -13   8   8    2.42    3.00   0
 -13  -8   8    1.78    1.89   0
 -12   8   8    1.97    2.48   0
 -12  -8   8   -0.46    1.55   0
 -11   8   8    1.22    2.43   0
  11  -8  -8    1.07    2.33   0
 -11  -8   8    2.00    1.71   0
 -10   8   8    2.08    2.31   0
 -10  -8   8   -1.72    1.53   0
  10  -8  -8    1.46    2.21   0
  -9   8   8   -0.26    2.07   0
   9  -8  -8    1.46    1.94   0
  -9  -8   8    1.19    1.51   0
  -8   8   8   -0.24    2.04   0
  -8  -8   8   -1.49    1.50   0
   8   8  -8    2.64    1.51   0
   8  -8  -8   -0.93    1.90   0
  -7   8   8    1.96    2.00   0
  -7  -8   8    0.58    1.54   0
   7  -8  -8    2.50    1.86   0
   7   8  -8    1.65    1.44   0
   6  -8  -8    2.55    1.66   0
   6   8  -8    1.33    1.52   0
  -6   8   8    2.24    1.84   0
  -6  -8   8    1.99    1.56   0
   5   8  -8    0.54    1.48   0
   5  -8  -8    2.51    1.71   0
  -5  -8   8    3.27    1.74   0
  -5   8   8    1.20    1.85   0
  -4  -8   8   24.71    1.88   0
   4  -8  -8   42.26    1.90   0
   4   8  -8   30.00    1.73   0
  -4   8   8   37.38    1.99   0
   3   8  -8   -0.49    1.68   0
   3  -8  -8    2.35    1.55   0
  -3  -8   8    1.70    1.77   0
  -3   8   8    1.52    1.66   0
   2   8  -8    1.33    1.51   0
  -2  -8   8   -1.00    1.77   0
   2  -8  -8    0.58    1.57   0
  -2   8   8    2.92    1.63   0
   1   8  -8    3.32    1.68   0
  -1  -8   8    6.63    1.98   0
   1  -8  -8    7.14    1.63   0
  -1   8   8    8.49    1.68   0
   0  -8   8    3.93    1.87   0
   0   8   8    5.30    1.66   0
   0  -8  -8    7.85    1.63   0
   0   8  -8    3.17    1.76   0
   1  -8   8    0.88    2.12   0
  -1  -8  -8   -1.76    1.67   0
   1   8   8    4.39    1.87   0
  -1   8  -8    1.54    1.94   0
  -2  -8  -8    4.09    1.72   0
   2   8   8    3.88    1.72   0
  -2   8  -8    1.02    1.90   0
   2  -8   8    3.27    2.19   0
  -3  -8  -8    1.31    1.70   0
  -3   8  -8    1.58    2.13   0
   3   8   8    1.80    1.75   0
   3  -8   8    0.92    2.45   0
  -4  -8  -8    1.87    1.85   0
  -4   8  -8   -0.33    2.21   0
   4  -8   8    0.17    2.51   0
  -5  -8  -8    0.82    1.65   0
  -5   8  -8    0.58    2.47   0
   5  -8   8    0.78    2.58   0
  -6  -8  -8    2.91    2.05   0
  -6   8  -8    0.61    2.67   0
 -13   9   8    0.11    3.29   0
 -13  -9   8    0.45    1.90   0
 -12   9   8    1.48    3.14   0
 -12  -9   8    2.16    1.83   0
 -11   9   8    2.07    2.67   0
 -11  -9   8   -0.47    1.73   0
  11  -9  -8    0.35    2.66   0
 -10   9   8    0.01    2.36   0
  10  -9  -8    2.88    2.31   0
 -10  -9   8    4.10    1.69   0
   9  -9  -8    2.31    2.22   0
  -9  -9   8    5.04    1.65   0
  -9   9   8    1.24    2.37   0
  -8  -9   8    1.04    1.60   0
   8  -9  -8    0.13    1.98   0
  -8   9   8   -0.70    2.08   0
  -7  -9   8    1.55    1.57   0
   7  -9  -8    5.60    1.95   0
   7   9  -8    4.18    1.57   0
  -7   9   8    4.06    2.10   0
   6  -9  -8   -0.94    1.78   0
  -6   9   8   -0.95    2.03   0
   6   9  -8    1.33    1.55   0
  -6  -9   8   -0.30    1.76   0
   5   9  -8   10.83    1.76   0
  -5   9   8    9.18    2.09   0
  -5  -9   8    8.70    1.62   0
   5  -9  -8   11.14    1.81   0
  -4  -9   8    3.83    1.78   0
   4   9  -8    4.76    1.73   0
   4  -9  -8    5.29    1.86   0
  -4   9   8    7.18    1.91   0
   3   9  -8    0.03    1.53   0
   3  -9  -8    1.29    1.80   0
  -3  -9   8    1.07    1.78   0
  -3   9   8    0.62    1.83   0
  -2  -9   8   -0.07    1.75   0
   2  -9  -8   -0.45    1.60   0
  -2   9   8    3.06    1.66   0
   2   9  -8    0.52    1.69   0
  -1  -9   8    4.73    1.87   0
   1  -9  -8    6.11    1.70   0
   1   9  -8    5.08    1.78   0
  -1   9   8    7.71    1.74   0
   0  -9   8    5.11    2.11   0
   0   9  -8    2.72    2.02   0
   0  -9  -8    6.05    1.73   0
   0   9   8    7.60    1.75   0
   1  -9   8    2.01    2.37   0
  -1   9  -8    0.74    1.90   0
  -1  -9  -8    1.35    1.74   0
   1   9   8    0.43    1.71   0
  -2   9  -8    1.20    2.08   0
  -2  -9  -8    2.97    1.72   0
   2   9   8    2.34    1.69   0
   2  -9   8    1.60    2.40   0
  -3   9  -8    1.24    2.34   0
  -3  -9  -8   -1.10    1.83   0
   3  -9   8    2.95    2.52   0
  -4  -9  -8    3.47    1.87   0
   4  -9   8    0.97    2.60   0
  -4   9  -8    0.60    2.45   0
  -5  -9  -8    0.45    1.67   0
   5  -9   8    1.68    2.90   0
  -5   9  -8    0.94    2.80   0
 -12 -10   8   -1.15    1.98   0
 -12  10   8   -0.20    3.89   0
 -11 -10   8    1.70    1.87   0
 -11  10   8   -2.35    3.29   0
 -10 -10   8   -0.79    1.73   0
  10 -10  -8    0.85    2.60   0
 -10  10   8    1.62    2.85   0
  -9 -10   8    1.46    1.90   0
   9 -10  -8    0.80    2.14   0
  -9  10   8    2.72    2.79   0
  -8 -10   8    0.78    1.67   0
   8 -10  -8   -0.32    2.21   0
  -8  10   8    1.84    2.35   0
  -7 -10   8    0.12    1.61   0
   7 -10  -8    2.27    2.18   0
  -7  10   8   -0.15    2.14   0
   6 -10  -8    0.85    2.01   0
  -6  10   8    0.82    2.09   0
  -6 -10   8   -0.55    1.66   0
   5  10  -8   -0.03    1.56   0
  -5  10   8    1.51    2.08   0
  -5 -10   8    0.65    1.58   0
   5 -10  -8    1.37    1.81   0
   4  10  -8    2.36    1.76   0
   4 -10  -8    3.43    1.83   0
  -4  10   8    4.49    1.91   0
  -4 -10   8    0.58    1.80   0
   3 -10  -8    3.15    1.82   0
  -3 -10   8    1.39    1.84   0
  -3  10   8   -1.20    1.64   0
   3  10  -8    2.08    1.75   0
  -2 -10   8    2.15    1.84   0
   2 -10  -8    1.64    1.64   0
   2  10  -8    1.68    1.94   0
  -2  10   8    2.39    1.86   0
   1  10  -8    2.30    1.79   0
  -1 -10   8    0.42    2.09   0
   1 -10  -8    2.67    1.70   0
  -1  10   8    2.25    1.77   0
   0 -10   8    1.05    2.17   0
   0 -10  -8    1.83    1.73   0
   0  10   8   -0.58    1.70   0
   0  10  -8   -0.63    2.12   0
   1 -10   8    1.47    2.43   0
  -1 -10  -8    0.61    1.76   0
   1  10   8    1.33    1.74   0
  -1  10  -8    0.18    2.11   0
  -2 -10  -8    2.76    1.84   0
  -2  10  -8    0.06    2.35   0
   2 -10   8   -0.72    2.32   0
  -3 -10  -8    0.51    1.90   0
  -3  10  -8   -0.03    2.63   0
   3 -10   8    2.00    2.79   0
  -4 -10  -8   -0.87    1.75   0
  -4  10  -8   -0.58    2.77   0
   4 -10   8   -0.40    2.93   0
 -11 -11   8    0.84    1.71   0
 -11  11   8    0.30    4.15   0
 -10 -11   8    0.16    1.87   0
  10 -11  -8    1.69    3.26   0
 -10  11   8    0.82    3.31   0
  -9 -11   8    0.87    1.78   0
   9 -11  -8    0.68    2.63   0
  -9  11   8    0.45    2.90   0
  -8 -11   8    0.50    1.96   0
  -8  11   8   -0.04    2.45   0
   8 -11  -8    1.59    2.53   0
  -7 -11   8    1.27    1.91   0
   7 -11  -8    2.47    2.35   0
  -7  11   8   -0.07    2.39   0
   6 -11  -8    2.42    2.33   0
  -6  11   8   -0.25    2.22   0
  -6 -11   8    2.35    1.70   0
  -5  11   8    0.51    1.96   0
  -5 -11   8   -0.37    1.87   0
   5 -11  -8   -1.41    1.90   0
  -4  11   8    2.70    2.14   0
   4 -11  -8   -0.03    2.05   0
  -4 -11   8   -1.36    1.86   0
   3  11  -8    1.41    1.86   0
   3 -11  -8    0.87    1.91   0
  -3 -11   8   -0.24    2.05   0
  -3  11   8   -0.62    1.74   0
   2  11  -8   -0.32    2.06   0
  -2 -11   8    2.52    2.17   0
   2 -11  -8    2.15    1.95   0
  -2  11   8    0.64    1.77   0
  -1 -11   8    2.27    2.20   0
   1  11  -8    2.02    2.10   0
   1 -11  -8    1.54    1.96   0
  -1  11   8    2.94    1.84   0
   0  11  -8    1.75    2.37   0
   0 -11   8    0.91    2.28   0
   0 -11  -8   -0.95    1.83   0
   1 -11   8   -0.73    2.67   0
  -1 -11  -8    1.98    2.08   0
  -1  11  -8    1.09    2.40   0
  -2 -11  -8   -2.18    2.18   0
   2 -11   8   -0.86    2.64   0
  -2  11  -8    2.42    2.83   0
  -3 -11  -8    2.11    2.00   0
   3 -11   8    0.26    3.29   0
  -3  11  -8    1.20    3.16   0
 -10 -12   8   -0.24    2.02   0
   9 -12  -8    2.11    3.32   0
  -9 -12   8    0.96    1.95   0
   8 -12  -8    1.10    3.03   0
  -8 -12   8    2.65    1.84   0
  -8  12   8    1.16    2.77   0
  -7 -12   8   -0.91    1.83   0
   7 -12  -8    1.79    2.47   0
  -7  12   8   -0.26    2.52   0
   6 -12  -8   -1.00    2.32   0
  -6  12   8    0.25    2.33   0
  -6 -12   8    1.10    1.78   0
   5 -12  -8    1.93    2.24   0
  -5  12   8    1.44    2.05   0
  -5 -12   8    1.31    1.98   0
  -4  12   8    1.64    2.04   0
  -4 -12   8    0.39    2.00   0
   4 -12  -8    0.45    2.21   0
  -3 -12   8    0.46    2.20   0
   3 -12  -8   -2.07    2.22   0
  -2 -12   8    2.34    2.31   0
   2 -12  -8    2.44    2.04   0
  -1 -12   8    0.66    2.35   0
   1 -12  -8    3.35    2.07   0
   0 -12   8    1.74    2.79   0
   0 -12  -8    1.08    1.91   0
   1 -12   8    0.34    2.89   0
  -1 -12  -8    1.35    2.20   0
  -2 -12  -8    1.57    2.04   0
   2 -12   8    0.97    3.36   0
  -8 -13   8    0.22    1.97   0
   8 -13  -8    0.53    3.28   0
  -7 -13   8    0.51    2.16   0
   7 -13  -8    1.21    2.83   0
   6 -13  -8   -0.60    2.81   0
  -6 -13   8    1.25    1.91   0
  -5 -13   8    2.31    2.11   0
   5 -13  -8    0.01    2.39   0
  -4 -13   8    1.09    2.35   0
   4 -13  -8    0.12    2.38   0
  -3 -13   8   -0.32    2.38   0
   3 -13  -8    2.51    2.36   0
  -2 -13   8   -0.16    2.18   0
   2 -13  -8    1.12    2.17   0
  -1 -13   8    1.33    2.84   0
   1 -13  -8    0.92    2.20   0
   0 -13   8    0.58    3.14   0
   0 -13  -8    1.93    2.03   0
  -4 -14   8   -2.31    2.37   0
   4 -14  -8    1.44    2.54   0
  -3 -14   8    0.54    2.57   0
 -15  -1   9    0.31    2.11   0
 -15   1   9    0.63    1.90   0
 -14  -1   9    0.05    1.77   0
 -14   1   9    1.42    1.98   0
 -13  -1   9    1.00    1.65   0
  13  -1  -9   -1.33    1.66   0
 -13   1   9    0.62    1.83   0
 -12  -1   9    0.72    1.60   0
  12  -1  -9   -0.19    1.60   0
  12   1  -9   -0.05    1.60   0
 -12   1   9    0.05    1.57   0
  11  -1  -9    1.64    1.52   0
  11   1  -9    1.62    1.52   0
 -11   1   9    1.14    1.53   0
 -11  -1   9    1.47    1.54   0
  10  -1  -9   -1.08    1.52   0
 -10   1   9    0.81    1.72   0
 -10  -1   9    2.66    1.48   0
  10   1  -9    2.48    1.48   0
   9  -1  -9    5.39    1.42   0
   9   1  -9    2.95    1.42   0
  -9   1   9    6.31    1.50   0
  -9  -1   9    6.02    1.45   0
   8   1  -9    4.81    1.43   0
  -8   1   9    1.70    1.51   0
  -8  -1   9    3.83    1.47   0
   8  -1  -9    2.89    1.44   0
  -7   1   9   11.20    1.52   0
   7  -1  -9   10.20    1.44   0
  -7  -1   9   10.39    1.31   0
   7   1  -9   10.89    1.46   0
   6  -1  -9    0.66    1.33   0
  -6   1   9   -0.73    1.42   0
  -6  -1   9    2.21    1.44   0
   6   1  -9    1.63    1.41   0
   5  -1  -9    8.05    1.37   0
   5   1  -9    8.96    1.42   0
  -5   1   9    6.38    1.51   0
  -5  -1   9    9.26    1.48   0
   4  -1  -9    0.97    1.35   0
   4   1  -9    1.64    1.37   0
  -4   1   9    3.61    1.55   0
  -4  -1   9    1.20    1.47   0
   3   1  -9   -0.62    1.37   0
  -3   1   9   -0.47    1.56   0
  -3  -1   9    1.57    1.50   0
   3  -1  -9    1.09    1.40   0
  -2   1   9    4.22    1.58   0
  -2  -1   9    3.40    1.51   0
   2  -1  -9    5.85    1.44   0
   2   1  -9    6.24    1.38   0
  -1   1   9    2.95    1.57   0
  -1  -1   9    2.88    1.52   0
   1  -1  -9    3.64    1.44   0
   1   1  -9    5.12    1.39   0
   0  -1   9    0.73    1.71   0
   0  -1  -9    3.02    1.46   0
   0   1  -9    2.79    1.38   0
   0   1   9    0.29    1.52   0
  -1  -1  -9    0.45    1.47   0
  -1   1  -9    2.90    1.53   0
   1   1   9    1.45    1.57   0
   1  -1   9    3.59    1.60   0
  -2  -1  -9    2.01    1.34   0
  -2   1  -9    1.01    1.54   0
   2   1   9   -0.02    1.56   0
   2  -1   9    3.27    1.68   0
  -3  -1  -9    2.59    1.61   0
  -3   1  -9    0.05    1.61   0
   3   1   9    0.69    1.71   0
   3  -1   9    2.88    1.68   0
  -4  -1  -9    0.23    1.71   0
  -4   1  -9    0.38    1.69   0
   4   1   9    2.81    1.76   0
   4  -1   9   -0.23    1.96   0
   5  -1   9    3.66    1.84   0
  -5  -1  -9    1.85    1.80   0
  -5   1  -9   -0.12    2.02   0
   5   1   9    1.32    1.86   0
  -6  -1  -9   -0.26    1.95   0
  -6   1  -9    1.25    1.90   0
   6   1   9    0.64    1.93   0
   6  -1   9    1.86    1.92   0
  -7  -1  -9    3.40    2.30   0
  -7   1  -9    2.39    2.27   0
 -15  -2   9    0.76    2.15   0
 -15   2   9   -0.79    1.92   0
 -14  -2   9    1.86    1.79   0
 -14   2   9    1.86    1.84   0
 -13  -2   9    0.90    1.72   0
 -13   2   9    1.30    1.70   0
  13  -2  -9    2.18    1.69   0
 -12  -2   9    2.86    1.63   0
  12   2  -9    3.66    1.58   0
 -12   2   9    4.12    1.78   0
  12  -2  -9    4.63    1.60   0
 -11  -2   9    0.79    1.47   0
  11  -2  -9    0.67    1.51   0
 -11   2   9    1.62    1.53   0
  11   2  -9    1.26    1.46   0
  10   2  -9   -0.84    1.42   0
  10  -2  -9   -0.22    1.45   0
 -10   2   9    2.15    1.70   0
 -10  -2   9    0.87    1.43   0
   9  -2  -9    0.65    1.61   0
  -9   2   9    0.53    1.67   0
   9   2  -9    2.49    1.41   0
  -9  -2   9   -1.26    1.42   0
   8   2  -9    1.97    1.23   0
  -8   2   9    3.82    1.53   0
   8  -2  -9   -2.08    1.48   0
  -8  -2   9    2.94    1.45   0
  -7   2   9   35.21    1.80   0
   7  -2  -9   40.91    1.66   0
  -7  -2   9   36.27    1.63   0
   7   2  -9   39.90    1.63   0
   6  -2  -9    3.44    1.54   0
  -6   2   9    5.97    1.52   0
   6   2  -9    6.27    1.43   0
  -6  -2   9    4.62    1.48   0
   5  -2  -9    5.03    1.37   0
  -5   2   9    2.29    1.51   0
   5   2  -9    6.02    1.38   0
  -5  -2   9    2.65    1.46   0
  -4   2   9    7.37    1.52   0
   4   2  -9    4.77    1.41   0
  -4  -2   9    6.08    1.48   0
   4  -2  -9    4.66    1.39   0
  -3   2   9    3.55    1.56   0
   3   2  -9    5.12    1.36   0
  -3  -2   9    4.92    1.48   0
   3  -2  -9    5.10    1.43   0
   2   2  -9   -1.15    1.34   0
  -2   2   9   -3.09    1.59   0
  -2  -2   9    0.34    1.47   0
   2  -2  -9   -0.72    1.24   0
  -1  -2   9    3.98    1.54   0
   1  -2  -9    0.23    1.45   0
   1   2  -9    1.12    1.42   0
  -1   2   9    4.50    1.58   0
   0  -2   9   -1.16    1.63   0
   0  -2  -9    2.01    1.47   0
   0   2  -9   -0.63    1.49   0
   0   2   9    1.22    1.61   0
  -1  -2  -9    0.47    1.50   0
  -1   2  -9   -1.03    1.58   0
   1   2   9   -1.63    1.59   0
   1  -2   9    0.37    1.68   0
  -2  -2  -9    6.37    1.55   0
  -2   2  -9    2.52    1.56   0
   2   2   9    4.77    1.62   0
   2  -2   9    4.36    1.91   0
  -3  -2  -9   -2.14    1.56   0
  -3   2  -9    2.09    1.63   0
   3   2   9   -0.69    1.58   0
   3  -2   9    0.81    1.91   0
  -4  -2  -9    7.42    1.78   0
   4  -2   9    2.91    2.01   0
  -4   2  -9    2.25    1.72   0
   4   2   9    3.74    1.75   0
  -5  -2  -9    2.62    1.78   0
  -5   2  -9   -0.10    1.81   0
   5   2   9    0.67    1.85   0
   5  -2   9   -0.34    1.86   0
  -6  -2  -9    0.06    1.90   0
  -6   2  -9    0.44    1.88   0
   6   2   9    0.28    1.92   0
   6  -2   9   -1.16    2.16   0
  -7   2  -9    1.75    2.06   0
 -15  -3   9    0.60    1.92   0
 -15   3   9    0.58    2.20   0
 -14  -3   9    1.68    1.81   0
 -14   3   9   -0.55    2.01   0
 -13  -3   9   -0.37    1.68   0
 -13   3   9   -0.20    1.93   0
  13  -3  -9   -0.75    1.91   0
 -12  -3   9   -0.03    1.57   0
  12   3  -9    1.03    1.58   0
 -12   3   9    1.09    1.64   0
  12  -3  -9    1.25    1.77   0
 -11  -3   9    1.67    1.48   0
  11   3  -9    0.13    1.49   0
 -11   3   9    1.85    1.55   0
  11  -3  -9    0.78    1.53   0
 -10  -3   9    0.36    1.48   0
  10   3  -9    0.97    1.42   0
  10  -3  -9    0.49    1.62   0
 -10   3   9    2.00    1.67   0
  -9   3   9    3.65    1.53   0
   9   3  -9    1.06    1.43   0
  -9  -3   9   -0.87    1.30   0
   9  -3  -9    2.31    1.48   0
   8   3  -9    0.16    1.46   0
  -8   3   9    1.44    1.53   0
   8  -3  -9    0.79    1.49   0
  -8  -3   9    0.25    1.50   0
   7   3  -9   12.86    1.28   0
  -7   3   9   12.70    1.57   0
   7  -3  -9   12.29    1.52   0
  -7  -3   9   12.41    1.50   0
   6  -3  -9    3.44    1.40   0
  -6   3   9    4.74    1.73   0
  -6  -3   9    0.15    1.46   0
   6   3  -9    2.22    1.41   0
   5  -3  -9   15.55    1.44   0
  -5   3   9   11.77    1.61   0
  -5  -3   9   12.31    1.50   0
   5   3  -9   11.52    1.40   0
  -4   3   9    0.53    1.49   0
   4   3  -9    1.08    1.17   0
  -4  -3   9    3.09    1.42   0
   4  -3  -9    1.60    1.37   0
  -3   3   9    0.22    1.54   0
   3   3  -9    0.51    1.36   0
  -3  -3   9   -0.33    1.44   0
   3  -3  -9    1.89    1.39   0
  -2   3   9    8.56    1.61   0
   2   3  -9   12.39    1.48   0
  -2  -3   9   10.54    1.58   0
   2  -3  -9   13.85    1.46   0
   1   3  -9   10.95    1.49   0
  -1  -3   9    8.83    1.66   0
   1  -3  -9   10.21    1.57   0
  -1   3   9   11.37    1.65   0
   0  -3   9    6.89    1.84   0
   0  -3  -9    4.93    1.52   0
   0   3   9    5.29    1.61   0
   0   3  -9    5.02    1.47   0
  -1  -3  -9    0.13    1.55   0
   1   3   9   -1.32    1.61   0
  -1   3  -9    0.37    1.67   0
   1  -3   9    0.05    1.63   0
  -2  -3  -9    1.46    1.62   0
   2   3   9    1.68    1.64   0
  -2   3  -9   -0.16    1.55   0
   2  -3   9    3.41    1.87   0
  -3   3  -9    2.84    1.65   0
  -3  -3  -9    5.27    1.63   0
   3  -3   9    2.07    1.91   0
   3   3   9    3.92    1.67   0
  -4  -3  -9   -0.72    1.68   0
   4   3   9    2.06    1.70   0
  -4   3  -9    1.06    1.73   0
   4  -3   9   -0.52    1.74   0
  -5  -3  -9    2.53    1.79   0
   5   3   9   -0.76    1.81   0
   5  -3   9    1.52    1.87   0
  -5   3  -9    3.49    2.03   0
  -6  -3  -9    2.86    1.88   0
   6  -3   9   -1.03    2.23   0
  -6   3  -9    0.51    2.16   0
 -15  -4   9    1.78    1.99   0
 -15   4   9    2.01    2.27   0
 -14  -4   9    0.42    1.85   0
 -14   4   9    0.12    2.08   0
 -13  -4   9   -0.52    1.45   0
 -13   4   9    0.75    1.93   0
  13  -4  -9    0.28    1.90   0
 -12  -4   9    1.49    1.59   0
 -12   4   9    1.81    1.87   0
  12  -4  -9    2.35    1.64   0
 -11  -4   9    3.36    1.51   0
 -11   4   9    1.03    1.75   0
  11   4  -9    2.55    1.57   0
  11  -4  -9    2.31    1.74   0
 -10  -4   9    1.79    1.48   0
  10  -4  -9    2.33    1.66   0
 -10   4   9    0.69    1.73   0
  10   4  -9   -1.27    1.45   0
   9   4  -9    4.18    1.51   0
  -9   4   9    4.37    1.77   0
   9  -4  -9    5.13    1.68   0
  -9  -4   9    7.16    1.48   0
  -8   4   9    3.63    1.53   0
   8  -4  -9    1.74    1.64   0
   8   4  -9    2.69    1.51   0
  -8  -4   9    3.39    1.50   0
   7   4  -9    2.97    1.27   0
  -7   4   9    2.38    1.58   0
   7  -4  -9    3.87    1.49   0
  -7  -4   9    4.11    1.25   0
   6   4  -9    7.63    1.45   0
   6  -4  -9   11.64    1.54   0
  -6   4   9   10.56    1.64   0
  -6  -4   9    7.95    1.50   0
  -5   4   9    3.25    1.74   0
  -5  -4   9   -1.53    1.40   0
   5   4  -9    0.76    1.34   0
   5  -4  -9    1.09    1.45   0
  -4   4   9    5.34    1.57   0
  -4  -4   9    5.38    1.48   0
   4   4  -9    4.65    1.22   0
   4  -4  -9    6.55    1.44   0
  -3   4   9   11.55    1.61   0
  -3  -4   9    7.59    1.57   0
   3   4  -9    9.65    1.51   0
   3  -4  -9   10.45    1.46   0
  -2  -4   9    3.53    1.56   0
   2   4  -9    0.48    1.43   0
   2  -4  -9    1.70    1.45   0
  -2   4   9   -0.94    1.33   0
   1   4  -9    2.41    1.45   0
  -1  -4   9    0.02    1.62   0
   1  -4  -9    2.92    1.48   0
  -1   4   9    0.05    1.60   0
   0   4  -9    1.23    1.51   0
   0  -4   9    2.13    1.62   0
   0  -4  -9   -0.17    1.54   0
   0   4   9    1.13    1.65   0
   1  -4   9    0.41    1.64   0
  -1  -4  -9    1.90    1.57   0
   1   4   9   -1.81    1.63   0
  -1   4  -9   -0.01    1.46   0
  -2  -4  -9    2.35    1.41   0
   2   4   9   -0.18    1.69   0
   2  -4   9    2.06    1.90   0
  -2   4  -9    0.83    1.80   0
  -3  -4  -9    3.82    1.63   0
   3   4   9    0.25    1.68   0
   3  -4   9    0.69    1.75   0
  -3   4  -9   -0.69    1.66   0
  -4  -4  -9    5.86    1.73   0
   4   4   9    1.06    1.77   0
   4  -4   9    1.81    2.02   0
  -4   4  -9    1.84    1.92   0
  -5  -4  -9    2.24    1.83   0
   5   4   9    2.06    1.82   0
   5  -4   9    0.41    2.08   0
  -5   4  -9   -0.09    1.81   0
  -6  -4  -9    1.39    1.95   0
   6  -4   9   -0.42    2.27   0
  -6   4  -9   -0.57    1.96   0
 -15  -5   9    0.63    2.00   0
 -15   5   9    1.94    2.51   0
 -14  -5   9    4.38    1.82   0
 -14   5   9    0.31    2.14   0
  13  -5  -9    0.60    2.16   0
 -13  -5   9    2.10    1.70   0
 -13   5   9    2.66    2.19   0
 -12  -5   9    0.81    1.43   0
 -12   5   9    2.36    1.87   0
  12  -5  -9    1.03    1.86   0
 -11  -5   9    2.85    1.59   0
 -11   5   9   -0.39    1.86   0
  11  -5  -9   -0.05    1.95   0
  11   5  -9   -0.31    1.37   0
 -10  -5   9    0.53    1.60   0
  10  -5  -9    0.84    1.53   0
  10   5  -9    2.87    1.51   0
 -10   5   9    0.23    1.77   0
  -9  -5   9    0.34    1.29   0
  -9   5   9    0.99    1.75   0
   9   5  -9   -0.90    1.49   0
   9  -5  -9   -0.88    1.68   0
  -8   5   9    1.41    1.60   0
   8  -5  -9   -0.19    1.48   0
   8   5  -9    0.89    1.42   0
  -8  -5   9    1.35    1.42   0
  -7   5   9    2.67    1.56   0
   7  -5  -9    2.82    1.63   0
   7   5  -9    0.64    1.40   0
  -7  -5   9    3.25    1.42   0
   6  -5  -9    0.02    1.63   0
  -6   5   9    3.26    1.60   0
   6   5  -9    3.55    1.21   0
  -6  -5   9    2.92    1.44   0
   5   5  -9    0.85    1.33   0
  -5   5   9    1.10    1.62   0
  -5  -5   9   -0.94    1.44   0
   5  -5  -9    0.14    1.65   0
  -4   5   9    2.09    1.74   0
  -4  -5   9    0.12    1.53   0
   4   5  -9    0.99    1.43   0
   4  -5  -9    0.45    1.46   0
  -3  -5   9    2.81    1.52   0
   3   5  -9    0.65    1.59   0
   3  -5  -9    1.09    1.48   0
  -3   5   9   -0.20    1.61   0
  -2  -5   9   -2.05    1.57   0
   2   5  -9    2.48    1.63   0
   2  -5  -9    3.32    1.46   0
  -2   5   9   -1.31    1.56   0
  -1  -5   9    2.01    1.61   0
   1   5  -9    1.67    1.62   0
   1  -5  -9    2.56    1.47   0
  -1   5   9    1.94    1.74   0
   0  -5   9    2.76    1.84   0
   0   5  -9    1.77    1.50   0
   0  -5  -9    3.22    1.53   0
   0   5   9    3.68    1.64   0
   1  -5   9    0.87    1.87   0
  -1   5  -9   -0.44    1.55   0
  -1  -5  -9   -1.95    1.61   0
   1   5   9    1.07    1.61   0
  -2   5  -9    1.15    1.76   0
  -2  -5  -9   -0.89    1.65   0
   2   5   9    1.66    1.69   0
   2  -5   9   -0.42    1.87   0
  -3   5  -9    0.51    1.88   0
  -3  -5  -9   -0.28    1.49   0
   3   5   9    0.75    1.73   0
   3  -5   9    0.15    1.97   0
  -4  -5  -9    0.58    1.73   0
   4   5   9    2.28    1.74   0
   4  -5   9    2.22    2.02   0
  -4   5  -9   -1.32    1.91   0
  -5  -5  -9    1.17    1.86   0
   5   5   9    1.50    1.87   0
   5  -5   9    2.08    2.15   0
  -5   5  -9    1.60    2.06   0
  -6  -5  -9    0.79    1.96   0
   6  -5   9    1.45    2.26   0
  -6   5  -9    1.16    2.42   0
 -14  -6   9    3.01    1.94   0
 -14   6   9    1.02    2.47   0
 -13  -6   9    0.56    1.79   0
 -13   6   9   -0.55    2.27   0
 -12  -6   9    5.12    1.73   0
 -12   6   9    6.38    2.02   0
  12  -6  -9    4.45    1.97   0
 -11  -6   9   -1.35    1.59   0
 -11   6   9    0.99    1.89   0
  11  -6  -9   -0.67    2.02   0
 -10  -6   9    1.76    1.58   0
  10  -6  -9    2.16    1.76   0
 -10   6   9    3.32    1.85   0
  10   6  -9    2.70    1.59   0
  -9  -6   9    1.63    1.48   0
   9   6  -9    1.68    1.51   0
  -9   6   9    2.67    1.78   0
   9  -6  -9    2.29    1.85   0
  -8   6   9   -2.09    1.80   0
   8   6  -9   -1.31    1.41   0
   8  -6  -9    1.24    1.67   0
  -8  -6   9    1.55    1.46   0
  -7   6   9    1.22    1.79   0
   7  -6  -9    0.45    1.65   0
   7   6  -9    1.67    1.42   0
  -7  -6   9   -2.12    1.45   0
   6  -6  -9    9.54    1.74   0
  -6   6   9    9.98    1.66   0
   6   6  -9    9.27    1.51   0
  -6  -6   9    8.80    1.48   0
  -5   6   9    2.42    1.60   0
   5   6  -9    1.81    1.44   0
  -5  -6   9    1.29    1.71   0
   5  -6  -9    0.05    1.49   0
   4   6  -9    2.61    1.49   0
  -4  -6   9    2.12    1.54   0
   4  -6  -9    3.50    1.72   0
  -4   6   9    4.77    1.65   0
  -3  -6   9   -0.89    1.57   0
   3  -6  -9   -0.47    1.53   0
   3   6  -9    0.36    1.47   0
  -3   6   9   -0.40    1.62   0
  -2  -6   9    1.46    1.55   0
   2  -6  -9   -0.23    1.50   0
   2   6  -9    0.47    1.44   0
  -2   6   9    1.37    1.63   0
  -1  -6   9    2.18    1.81   0
   1   6  -9   -0.51    1.69   0
   1  -6  -9    1.36    1.53   0
  -1   6   9    4.23    1.62   0
   0  -6   9    4.25    1.87   0
   0   6  -9    5.95    1.73   0
   0  -6  -9    6.42    1.59   0
   0   6   9    6.87    1.69   0
   1  -6   9    1.68    1.90   0
  -1   6  -9   -0.52    1.71   0
  -1  -6  -9    0.20    1.62   0
   1   6   9    0.96    1.66   0
  -2   6  -9    1.20    1.83   0
  -2  -6  -9    2.02    1.63   0
   2   6   9    2.96    1.68   0
   2  -6   9   -1.18    1.95   0
  -3   6  -9    1.08    1.93   0
  -3  -6  -9   -0.05    1.77   0
   3   6   9    0.36    1.80   0
   3  -6   9    2.03    2.06   0
  -4   6  -9   -0.91    2.00   0
  -4  -6  -9    4.30    1.81   0
   4   6   9    1.76    1.58   0
   4  -6   9   -1.04    2.13   0
  -5   6  -9    1.95    2.16   0
  -5  -6  -9    0.50    1.91   0
   5  -6   9   -0.39    2.25   0
  -6   6  -9    1.80    2.27   0
   6  -6   9    1.56    2.57   0
 -14  -7   9    3.46    1.95   0
 -14   7   9   -1.01    2.70   0
 -13  -7   9    2.29    1.82   0
 -13   7   9    2.39    2.39   0
  12  -7  -9    0.46    2.24   0
 -12  -7   9    2.08    1.81   0
 -12   7   9    1.70    2.32   0
 -11  -7   9    2.26    1.68   0
 -11   7   9   -0.16    2.19   0
  11  -7  -9    3.45    1.93   0
 -10  -7   9    0.84    1.55   0
 -10   7   9    1.09    2.09   0
  10  -7  -9    0.42    1.81   0
  -9  -7   9    2.23    1.55   0
  -9   7   9    1.65    1.85   0
   9  -7  -9    0.86    1.77   0
   9   7  -9    2.25    1.54   0
  -8   7   9    4.09    1.79   0
   8  -7  -9    3.32    1.74   0
   8   7  -9    1.10    1.49   0
  -8  -7   9    0.41    1.48   0
  -7   7   9    2.79    1.82   0
   7   7  -9    1.52    1.48   0
   7  -7  -9    3.58    1.71   0
  -7  -7   9    1.87    1.46   0
  -6   7   9    0.53    1.85   0
   6  -7  -9    0.78    1.73   0
  -6  -7   9    1.28    1.54   0
   6   7  -9    0.36    1.50   0
   5   7  -9   -0.22    1.53   0
  -5  -7   9   -1.98    1.73   0
   5  -7  -9   -0.60    1.52   0
  -5   7   9    0.28    1.61   0
   4   7  -9    2.43    1.48   0
  -4  -7   9    4.64    1.56   0
   4  -7  -9    1.08    1.72   0
  -4   7   9    2.20    1.83   0
   3   7  -9   11.10    1.53   0
  -3  -7   9    7.81    1.61   0
   3  -7  -9    9.77    1.79   0
  -3   7   9   10.06    1.71   0
  -2  -7   9    2.41    1.58   0
   2  -7  -9    1.69    1.58   0
  -2   7   9    1.59    1.70   0
   2   7  -9    0.13    1.69   0
  -1  -7   9    3.30    1.83   0
   1  -7  -9    2.63    1.61   0
   1   7  -9    1.44    1.53   0
  -1   7   9   -0.63    1.67   0
   0  -7   9    2.70    1.85   0
   0  -7  -9    2.11    1.59   0
   0   7  -9   -0.32    1.56   0
   0   7   9   -1.83    1.66   0
   1  -7   9    3.54    1.97   0
  -1  -7  -9    2.94    1.64   0
  -1   7  -9    2.00    1.83   0
   1   7   9    3.46    1.68   0
  -2  -7  -9    0.50    1.72   0
  -2   7  -9    0.63    1.86   0
   2   7   9    3.39    1.73   0
   2  -7   9    1.54    2.00   0
  -3   7  -9    3.01    1.96   0
  -3  -7  -9    2.60    1.76   0
   3   7   9    1.15    1.74   0
   3  -7   9    2.44    2.31   0
  -4   7  -9    1.73    2.08   0
  -4  -7  -9   -1.10    1.89   0
   4  -7   9    1.25    2.43   0
  -5   7  -9    1.35    2.44   0
  -5  -7  -9    4.29    1.98   0
   5  -7   9    0.99    2.51   0
 -13   8   9    2.85    2.66   0
 -13  -8   9   -0.37    1.92   0
 -12   8   9    2.41    2.39   0
 -12  -8   9    1.02    1.78   0
  12  -8  -9   -0.42    2.31   0
  11  -8  -9    1.29    2.39   0
 -11   8   9    0.03    2.47   0
 -11  -8   9    1.84    1.69   0
 -10   8   9    1.55    2.23   0
 -10  -8   9    1.53    1.66   0
  10  -8  -9    1.07    2.14   0
  -9  -8   9   -0.20    1.55   0
  -9   8   9    0.59    2.09   0
   9   8  -9    1.87    1.62   0
   9  -8  -9    1.08    2.01   0
  -8   8   9    0.00    2.09   0
   8  -8  -9   -0.28    1.80   0
   8   8  -9    0.68    1.60   0
  -8  -8   9   -0.09    1.59   0
  -7   8   9    0.79    1.85   0
   7  -8  -9    1.91    1.90   0
   7   8  -9    1.08    1.53   0
  -7  -8   9    1.81    1.58   0
   6  -8  -9    2.00    1.77   0
   6   8  -9    1.69    1.54   0
  -6  -8   9    1.82    1.56   0
  -6   8   9    0.86    1.66   0
  -5  -8   9    4.83    1.59   0
   5  -8  -9    5.10    1.79   0
  -5   8   9    4.40    1.68   0
   5   8  -9    4.15    1.58   0
   4   8  -9    8.29    1.61   0
  -4  -8   9    7.05    1.65   0
   4  -8  -9   13.59    1.65   0
  -4   8   9    8.71    1.97   0
   3   8  -9    8.61    1.64   0
  -3  -8   9   10.57    1.64   0
   3  -8  -9   10.75    1.66   0
  -3   8   9    9.66    1.72   0
   2   8  -9    0.25    1.57   0
  -2  -8   9   -0.30    1.81   0
   2  -8  -9    0.26    1.61   0
  -2   8   9    0.69    1.69   0
   1   8  -9    4.24    1.79   0
  -1  -8   9    3.21    1.90   0
   1  -8  -9    2.87    1.66   0
  -1   8   9    0.53    1.93   0
   0  -8   9    5.95    2.13   0
   0  -8  -9    1.35    1.74   0
   0   8   9    2.39    1.76   0
   0   8  -9    4.33    1.99   0
   1  -8   9    1.50    2.23   0
  -1  -8  -9    0.91    1.73   0
   1   8   9    3.25    1.73   0
  -1   8  -9   -0.07    2.04   0
  -2  -8  -9    1.56    1.78   0
  -2   8  -9    1.07    1.98   0
   2   8   9   -1.46    1.46   0
   2  -8   9    2.47    2.08   0
  -3  -8  -9   -0.73    1.62   0
  -3   8  -9    0.43    2.25   0
   3   8   9   -0.42    1.84   0
   3  -8   9   -1.35    2.59   0
  -4  -8  -9    2.53    1.95   0
  -4   8  -9    0.18    2.41   0
   4  -8   9    0.77    2.67   0
  -5   8  -9    1.21    2.54   0
 -12   9   9   -0.33    2.69   0
 -12  -9   9    3.16    1.91   0
  12  -9  -9    1.03    2.63   0
 -11   9   9    1.01    2.61   0
 -11  -9   9    3.06    1.82   0
  11  -9  -9    1.85    2.32   0
 -10   9   9    1.45    2.31   0
 -10  -9   9    2.87    1.77   0
  10  -9  -9    0.21    2.23   0
  -9  -9   9    2.10    1.67   0
   9  -9  -9    1.33    2.32   0
  -9   9   9    1.00    2.22   0
   8   9  -9   -0.91    1.66   0
   8  -9  -9   -1.51    1.88   0
  -8   9   9   -0.95    1.96   0
  -8  -9   9    2.73    1.66   0
   7  -9  -9    0.80    2.01   0
  -7  -9   9    1.99    1.66   0
  -7   9   9   -2.49    2.12   0
   7   9  -9   -1.65    1.57   0
   6  -9  -9   -0.04    1.83   0
   6   9  -9   -0.36    1.72   0
  -6  -9   9   -1.24    1.56   0
  -6   9   9    0.52    1.91   0
   5   9  -9    0.96    1.63   0
  -5  -9   9    3.93    1.76   0
  -5   9   9    1.73    1.92   0
   5  -9  -9    1.75    1.84   0
   4   9  -9   -1.00    1.61   0
  -4  -9   9    1.36    1.66   0
   4  -9  -9    2.79    1.81   0
  -4   9   9    3.78    1.93   0
  -3  -9   9   -0.19    1.85   0
   3  -9  -9    3.55    1.81   0
   3   9  -9    1.71    1.63   0
  -3   9   9    3.01    1.93   0
  -2  -9   9   -0.64    1.88   0
  -2   9   9    2.15    1.71   0
   2  -9  -9   -1.94    1.88   0
   2   9  -9    1.62    1.83   0
  -1  -9   9    1.77    1.91   0
   1   9  -9    1.01    1.81   0
   1  -9  -9    1.25    1.73   0
  -1   9   9   -1.37    1.69   0
   0  -9   9    1.16    2.26   0
   0   9  -9    0.50    2.09   0
   0  -9  -9   -0.63    1.72   0
   0   9   9   -0.44    1.77   0
   1  -9   9    0.64    2.33   0
  -1   9  -9    2.55    2.18   0
   1   9   9    3.52    1.85   0
  -1  -9  -9    1.28    1.81   0
  -2   9  -9   -0.61    2.26   0
   2   9   9    0.27    1.86   0
  -2  -9  -9   -0.75    1.91   0
   2  -9   9    2.58    2.19   0
  -3  -9  -9    1.40    1.91   0
   3  -9   9   -0.12    2.50   0
  -3   9  -9    0.60    2.53   0
  -4  -9  -9    0.61    1.99   0
   4  -9   9    0.77    2.80   0
  -4   9  -9    0.95    2.90   0
 -12 -10   9    0.43    2.03   0
 -12  10   9    1.40    3.37   0
 -11 -10   9    0.17    1.95   0
  11 -10  -9    0.46    2.61   0
 -11  10   9    2.01    2.88   0
 -10 -10   9    2.69    1.85   0
  10 -10  -9   -0.10    2.30   0
 -10  10   9   -0.24    2.58   0
  -9 -10   9   -2.44    1.75   0
  -9  10   9    1.71    2.50   0
   9 -10  -9    0.77    2.43   0
   8 -10  -9   -2.01    2.01   0
  -8  10   9    0.31    2.48   0
  -8 -10   9    2.46    1.71   0
   7 -10  -9    0.25    1.98   0
  -7  10   9    3.20    2.06   0
  -7 -10   9    0.12    1.72   0
   6 -10  -9    2.92    2.05   0
   6  10  -9   -0.96    1.71   0
  -6  10   9    1.43    1.95   0
  -6 -10   9    0.15    1.65   0
   5  10  -9    1.15    1.70   0
  -5 -10   9    0.19    1.90   0
  -5  10   9    0.76    1.76   0
   5 -10  -9    1.00    1.94   0
  -4 -10   9   -0.02    1.70   0
   4  10  -9    1.08    1.65   0
   4 -10  -9   -0.21    1.91   0
  -4  10   9   -3.67    1.99   0
   3  10  -9    1.64    1.88   0
  -3 -10   9    3.29    1.91   0
   3 -10  -9    1.42    1.92   0
  -3  10   9   -0.09    1.78   0
   2  10  -9    1.26    1.92   0
  -2 -10   9    0.24    1.97   0
   2 -10  -9    2.04    1.75   0
  -2  10   9    0.83    1.94   0
  -1 -10   9   -0.59    2.18   0
   1 -10  -9    3.04    1.78   0
  -1  10   9    0.47    1.83   0
   1  10  -9   -0.77    1.90   0
   0 -10   9    0.72    2.32   0
   0 -10  -9   -1.38    1.82   0
   0  10   9   -1.40    1.83   0
   0  10  -9    1.61    2.00   0
   1 -10   9    2.34    2.39   0
  -1 -10  -9   -0.31    1.83   0
  -1  10  -9    1.12    2.25   0
   1  10   9   -0.66    1.83   0
  -2 -10  -9    2.73    1.97   0
  -2  10  -9   -0.32    2.38   0
   2 -10   9    2.04    2.47   0
  -3 -10  -9    3.37    2.04   0
  -3  10  -9   -1.65    2.51   0
   3 -10   9    0.40    3.00   0
 -11  11   9    2.57    3.39   0
 -10 -11   9    3.64    1.93   0
 -10  11   9   -0.67    2.90   0
  10 -11  -9   -0.19    2.87   0
  -9 -11   9    0.92    1.90   0
   9 -11  -9    0.28    2.56   0
  -9  11   9   -0.67    2.63   0
  -8 -11   9    1.01    1.80   0
   8 -11  -9   -0.15    2.32   0
  -8  11   9    2.15    2.37   0
   7 -11  -9    1.51    2.26   0
  -7  11   9   -2.23    2.33   0
  -7 -11   9   -0.86    2.01   0
   6 -11  -9    2.26    2.06   0
  -6  11   9   -0.86    2.09   0
  -6 -11   9    0.91    1.99   0
   5  11  -9    1.79    1.97   0
  -5 -11   9    1.04    1.81   0
  -5  11   9    1.96    2.07   0
   5 -11  -9    1.11    2.04   0
   4  11  -9   -0.34    1.96   0
  -4 -11   9    0.74    2.02   0
  -4  11   9    0.80    2.00   0
   4 -11  -9    2.52    1.99   0
  -3  11   9    1.05    2.02   0
  -3 -11   9    0.58    2.02   0
   3  11  -9    2.38    2.16   0
   3 -11  -9    0.27    2.03   0
   2  11  -9    2.22    2.21   0
  -2 -11   9   -0.12    2.24   0
   2 -11  -9    0.93    1.82   0
  -2  11   9    1.18    1.84   0
  -1 -11   9    0.86    2.52   0
   1 -11  -9    3.35    2.08   0
  -1  11   9    1.57    1.87   0
   1  11  -9    0.87    2.26   0
   0 -11   9    2.79    2.45   0
   0 -11  -9    2.96    2.17   0
   0  11  -9   -0.59    2.51   0
   1 -11   9   -0.12    2.51   0
  -1 -11  -9    1.75    1.97   0
  -1  11  -9   -0.28    2.57   0
  -2  11  -9    1.41    2.75   0
  -2 -11  -9    0.91    2.11   0
   2 -11   9   -0.42    3.02   0
  -9 -12   9    1.13    2.06   0
   9 -12  -9    1.66    2.92   0
  -9  12   9   -0.09    2.98   0
  -8  12   9    0.02    2.70   0
   8 -12  -9    1.53    2.69   0
  -8 -12   9   -0.30    1.98   0
   7 -12  -9    0.77    2.60   0
  -7  12   9   -1.21    2.49   0
  -7 -12   9   -0.32    2.14   0
   6 -12  -9    0.73    2.36   0
  -6  12   9    0.88    2.42   0
  -6 -12   9    1.04    1.93   0
  -5  12   9    1.40    2.15   0
  -5 -12   9   -0.02    2.09   0
   5 -12  -9    1.02    2.35   0
  -4 -12   9    1.87    2.12   0
  -4  12   9    1.43    2.15   0
   4 -12  -9    1.70    2.31   0
  -3 -12   9    3.19    2.15   0
  -3  12   9    1.55    2.14   0
   3 -12  -9    2.43    2.10   0
  -2 -12   9    0.43    2.42   0
   2 -12  -9    0.52    2.17   0
  -2  12   9   -0.78    1.92   0
   2  12  -9    0.42    2.37   0
   1  12  -9   -1.19    2.45   0
  -1 -12   9    1.61    2.51   0
   1 -12  -9   -0.39    1.96   0
   0 -12   9    1.25    2.80   0
   0 -12  -9    1.95    2.29   0
   0  12  -9    0.94    2.46   0
   6 -13  -9    1.76    2.52   0
  -6 -13   9    0.31    2.25   0
  -5 -13   9    1.94    2.24   0
   5 -13  -9    0.76    2.50   0
  -4 -13   9   -0.38    2.25   0
   4 -13  -9    3.07    2.53   0
  -3 -13   9    0.82    2.32   0
   3 -13  -9    0.16    2.26   0
 -15   0  10    0.99    1.97   0
 -14   0  10    1.07    1.81   0
 -13   0  10    2.83    1.92   0
  13   0 -10    3.77    1.94   0
  12   0 -10    2.71    1.68   0
 -12   0  10    4.94    1.66   0
 -11   0  10    0.27    1.57   0
  11   0 -10    2.51    1.55   0
  10   0 -10    3.95    1.55   0
 -10   0  10    3.93    1.57   0
   9   0 -10    4.29    1.51   0
  -9   0  10    4.57    1.52   0
  -8   0  10    8.07    1.53   0
   8   0 -10   10.14    1.49   0
  -7   0  10   29.38    1.69   0
   7   0 -10   28.72    1.46   0
   6   0 -10   25.79    1.46   0
  -6   0  10   23.30    1.69   0
   5   0 -10    1.34    1.26   0
  -5   0  10    1.06    1.34   0
   4   0 -10    0.14    1.45   0
  -4   0  10    1.18    1.56   0
  -3   0  10   -0.33    1.57   0
   3   0 -10    1.30    1.26   0
  -2   0  10    0.64    1.57   0
   2   0 -10    1.53    1.50   0
  -1   0  10   -0.81    1.56   0
   1   0 -10    2.47    1.48   0
   0   0 -10    0.66    1.45   0
   0   0  10    0.82    1.58   0
  -1   0 -10    0.69    1.37   0
   1   0  10    2.66    1.66   0
  -2   0 -10    2.94    1.64   0
   2   0  10   -1.61    1.80   0
  -3   0 -10    1.23    1.72   0
   3   0  10    1.93    1.76   0
  -4   0 -10    0.72    1.80   0
   4   0  10    0.46    1.84   0
   5   0  10    2.59    1.94   0
  -5   0 -10    0.78    1.96   0
 -15   1  10    1.21    2.17   0
 -15  -1  10    0.28    1.94   0
 -14   1  10   -1.62    1.81   0
 -14  -1  10    3.31    1.83   0
  13   1 -10    3.85    1.78   0
  13  -1 -10    8.37    1.99   0
 -13   1  10    6.45    1.94   0
 -13  -1  10    6.07    1.79   0
  12  -1 -10    0.61    1.63   0
 -12   1  10   -1.32    1.63   0
  12   1 -10   -0.25    1.70   0
 -12  -1  10    2.02    1.63   0
  11   1 -10    3.09    1.55   0
 -11   1  10    2.57    1.57   0
  11  -1 -10    1.64    1.72   0
 -11  -1  10    2.36    1.74   0
  10  -1 -10   -1.22    1.54   0
  10   1 -10    1.25    1.29   0
 -10   1  10   -0.22    1.59   0
 -10  -1  10    0.51    1.51   0
   9   1 -10    1.79    1.29   0
  -9   1  10    3.20    1.53   0
  -9  -1  10    4.08    1.48   0
   9  -1 -10    5.13    1.48   0
  -8   1  10   20.30    1.65   0
  -8  -1  10   22.05    1.66   0
   8  -1 -10   22.40    1.57   0
   8   1 -10   21.66    1.62   0
  -7   1  10   11.40    1.58   0
   7  -1 -10   15.89    1.53   0
  -7  -1  10   14.14    1.60   0
   7   1 -10   15.27    1.53   0
   6  -1 -10    3.60    1.45   0
  -6   1  10    1.16    1.53   0
  -6  -1  10   -0.37    1.59   0
   6   1 -10    3.62    1.47   0
   5  -1 -10   10.70    1.45   0
  -5   1  10    6.28    1.36   0
   5   1 -10    9.12    1.51   0
  -5  -1  10    7.34    1.59   0
   4  -1 -10    1.19    1.49   0
   4   1 -10    1.26    1.42   0
  -4   1  10    4.71    1.59   0
  -4  -1  10    0.04    1.36   0
   3   1 -10    2.62    1.24   0
  -3   1  10    3.78    1.56   0
  -3  -1  10   -0.25    1.52   0
   3  -1 -10    0.27    1.43   0
  -2   1  10    6.98    1.64   0
  -2  -1  10    8.61    1.58   0
   2  -1 -10   11.73    1.55   0
   2   1 -10    6.96    1.48   0
  -1   1  10    2.31    1.61   0
  -1  -1  10    1.09    1.59   0
   1  -1 -10    1.63    1.51   0
   1   1 -10    1.85    1.45   0
   0  -1 -10    2.19    1.48   0
   0   1 -10    1.93    1.57   0
   0   1  10    3.44    1.37   0
   0  -1  10   -0.09    1.66   0
  -1  -1 -10    2.58    1.60   0
  -1   1 -10    1.31    1.59   0
   1   1  10    1.92    1.65   0
   1  -1  10    1.95    1.66   0
  -2  -1 -10    2.59    1.72   0
  -2   1 -10    0.05    1.65   0
   2   1  10    1.47    1.72   0
   2  -1  10    2.90    1.71   0
  -3  -1 -10    1.98    1.69   0
  -3   1 -10    2.46    1.95   0
   3   1  10   -0.63    1.79   0
   3  -1  10   -0.21    1.96   0
  -4  -1 -10    0.17    1.82   0
  -4   1 -10   -1.70    1.83   0
   4   1  10    0.36    1.86   0
   4  -1  10   -0.57    1.87   0
  -5  -1 -10    0.11    1.94   0
  -5   1 -10    2.12    1.93   0
   5   1  10    0.13    1.94   0
   5  -1  10    1.00    2.00   0
 -15  -2  10    1.87    1.98   0
 -15   2  10   -0.71    2.24   0
 -14   2  10    0.95    2.05   0
 -14  -2  10    0.28    1.84   0
  13  -2 -10   -0.82    1.72   0
 -13   2  10   -0.82    1.72   0
  13   2 -10   -1.09    1.75   0
 -13  -2  10    2.72    1.73   0
  12   2 -10    2.01    1.63   0
  12  -2 -10   -0.62    1.62   0
 -12   2  10    0.01    1.68   0
 -12  -2  10   -0.54    1.63   0
  11   2 -10    3.60    1.40   0
 -11   2  10    1.38    1.59   0
  11  -2 -10    2.14    1.56   0
 -11  -2  10   -0.89    1.53   0
  10  -2 -10    2.21    1.53   0
 -10   2  10    0.16    1.70   0
 -10  -2  10    1.92    1.48   0
  10   2 -10    2.14    1.49   0
   9   2 -10   -0.07    1.48   0
  -9   2  10    0.95    1.56   0
  -9  -2  10    0.01    1.53   0
   9  -2 -10   -1.53    1.72   0
   8   2 -10    3.76    1.50   0
  -8   2  10    5.05    1.56   0
   8  -2 -10    4.63    1.52   0
  -8  -2  10    4.51    1.55   0
  -7   2  10   39.64    1.78   0
   7  -2 -10   42.40    1.73   0
  -7  -2  10   33.75    1.73   0
   7   2 -10   40.00    1.75   0
   6  -2 -10   21.31    1.54   0
  -6   2  10   17.26    1.45   0
  -6  -2  10   15.24    1.65   0
   6   2 -10   19.11    1.61   0
   5  -2 -10    3.96    1.41   0
  -5   2  10    1.23    1.51   0
   5   2 -10    3.42    1.25   0
  -5  -2  10    0.31    1.52   0
  -4   2  10    3.59    1.54   0
   4   2 -10    1.00    1.41   0
  -4  -2  10   -0.51    1.52   0
   4  -2 -10    0.51    1.42   0
  -3   2  10   -2.38    1.58   0
   3   2 -10    1.32    1.40   0
  -3  -2  10    1.26    1.53   0
   3  -2 -10    2.14    1.46   0
  -2   2  10   -2.35    1.63   0
   2   2 -10   -0.23    1.43   0
  -2  -2  10   -0.63    1.52   0
   2  -2 -10    3.54    1.46   0
  -1  -2  10    1.00    1.62   0
   1  -2 -10   -0.45    1.53   0
  -1   2  10    0.45    1.66   0
   1   2 -10    2.99    1.55   0
   0  -2  10    2.28    1.68   0
   0  -2 -10    0.16    1.54   0
   0   2  10   -1.63    1.65   0
   0   2 -10    1.38    1.74   0
  -1  -2 -10    2.95    1.59   0
  -1   2 -10   -0.35    1.60   0
   1   2  10    3.24    1.66   0
   1  -2  10    1.15    1.70   0
  -2  -2 -10    2.70    1.62   0
  -2   2 -10    0.36    1.64   0
   2   2  10   -0.69    1.69   0
   2  -2  10    0.72    1.73   0
  -3  -2 -10    3.12    1.74   0
   3   2  10    0.36    1.83   0
  -3   2 -10    1.12    1.77   0
   3  -2  10    0.06    1.86   0
  -4  -2 -10    0.47    1.84   0
   4   2  10    2.24    1.61   0
  -4   2 -10    3.13    2.07   0
   4  -2  10   -1.62    1.88   0
  -5  -2 -10    1.50    1.92   0
   5   2  10   -0.51    1.95   0
   5  -2  10    0.31    2.00   0
  -5   2 -10    0.16    2.19   0
 -15  -3  10    2.76    2.19   0
 -15   3  10    0.79    2.25   0
 -14  -3  10    1.94    1.82   0
 -14   3  10    2.65    2.16   0
 -13  -3  10    2.97    1.76   0
  13  -3 -10    2.55    2.00   0
 -13   3  10    3.73    1.99   0
  12  -3 -10    1.42    1.63   0
  12   3 -10    0.34    1.60   0
 -12   3  10   -1.38    1.88   0
 -12  -3  10   -0.57    1.60   0
 -11   3  10    1.45    1.65   0
  11  -3 -10    0.60    1.55   0
  11   3 -10    2.16    1.53   0
 -11  -3  10   -0.01    1.59   0
  10   3 -10    0.56    1.53   0
  10  -3 -10    1.01    1.53   0
 -10   3  10    0.22    1.55   0
 -10  -3  10    1.75    1.54   0
  -9   3  10   -1.17    1.58   0
   9   3 -10    0.15    1.48   0
  -9  -3  10   -0.04    1.53   0
   9  -3 -10   -1.04    1.51   0
   8   3 -10    0.44    1.49   0
  -8   3  10    0.90    1.61   0
   8  -3 -10    1.29    1.52   0
  -8  -3  10    1.80    1.51   0
  -7   3  10    0.92    1.56   0
   7  -3 -10    1.69    1.50   0
  -7  -3  10    1.21    1.50   0
   7   3 -10    0.73    1.51   0
   6  -3 -10    9.19    1.70   0
  -6   3  10    6.71    1.63   0
  -6  -3  10   11.43    1.59   0
   6   3 -10   11.76    1.53   0
   5  -3 -10    4.99    1.45   0
  -5   3  10    4.85    1.59   0
  -5  -3  10    3.83    1.51   0
   5   3 -10    1.91    1.46   0
  -4   3  10    2.39    1.57   0
  -4  -3  10   -0.14    1.51   0
   4   3 -10   -0.15    1.42   0
   4  -3 -10    1.18    1.24   0
  -3   3  10    1.63    1.59   0
   3   3 -10    2.03    1.46   0
  -3  -3  10    2.57    1.53   0
   3  -3 -10    0.04    1.47   0
   2   3 -10    8.66    1.60   0
  -2  -3  10   10.86    1.66   0
   2  -3 -10    8.86    1.55   0
  -2   3  10    8.41    1.66   0
   1   3 -10    2.87    1.51   0
  -1  -3  10   -0.02    1.66   0
   1  -3 -10    1.62    1.58   0
  -1   3  10    1.30    1.65   0
   0  -3  10    3.17    1.65   0
   0  -3 -10    2.50    1.59   0
   0   3  10    1.76    1.67   0
   0   3 -10    1.03    1.55   0
  -1  -3 -10   -1.59    1.62   0
   1   3  10   -1.72    1.67   0
  -1   3 -10    2.66    1.76   0
   1  -3  10    2.06    1.73   0
  -2  -3 -10   -2.84    1.62   0
   2   3  10    2.38    1.65   0
  -2   3 -10   -1.96    1.71   0
   2  -3  10    0.93    1.96   0
  -3  -3 -10    1.64    1.72   0
   3   3  10    2.29    1.76   0
   3  -3  10    2.16    2.03   0
  -3   3 -10    0.80    1.98   0
  -4  -3 -10   -1.39    1.87   0
   4   3  10    0.91    1.90   0
   4  -3  10    0.15    2.12   0
  -4   3 -10    1.47    1.83   0
  -5  -3 -10    1.92    1.73   0
   5   3  10    0.34    2.04   0
   5  -3  10    2.58    2.04   0
  -5   3 -10   -0.03    1.97   0
 -15  -4  10    0.69    2.02   0
 -14  -4  10   -0.88    1.88   0
 -14   4  10    0.07    2.17   0
 -13  -4  10    0.19    1.73   0
  13  -4 -10    0.96    1.78   0
 -13   4  10    1.01    1.81   0
 -12  -4  10   -0.22    1.68   0
  12  -4 -10    2.56    1.89   0
  12   4 -10    2.59    1.66   0
 -12   4  10    1.03    1.78   0
  11   4 -10    1.08    1.58   0
 -11   4  10    2.57    1.69   0
  11  -4 -10    0.76    1.83   0
 -11  -4  10   -1.50    1.58   0
  10  -4 -10    0.95    1.58   0
  10   4 -10   -0.82    1.58   0
 -10   4  10    4.79    1.76   0
 -10  -4  10    0.68    1.58   0
  -9   4  10    2.96    1.78   0
   9  -4 -10   -0.08    1.73   0
  -9  -4  10    0.07    1.53   0
   9   4 -10   -0.83    1.56   0
  -8   4  10    9.14    1.63   0
   8   4 -10    7.55    1.36   0
   8  -4 -10    8.95    1.78   0
  -8  -4  10    9.57    1.55   0
   7   4 -10    4.38    1.51   0
  -7   4  10    5.97    1.83   0
   7  -4 -10    8.02    1.75   0
  -7  -4  10    4.46    1.71   0
   6  -4 -10    2.82    1.51   0
  -6   4  10    2.46    1.59   0
  -6  -4  10    2.24    1.49   0
   6   4 -10    2.03    1.44   0
   5  -4 -10    0.59    1.61   0
  -5   4  10    0.42    1.59   0
  -5  -4  10    0.55    1.50   0
   5   4 -10   -1.57    1.40   0
  -4   4  10    1.06    1.56   0
  -4  -4  10    0.35    1.52   0
   4   4 -10    1.36    1.40   0
   4  -4 -10    1.71    1.46   0
  -3   4  10    1.96    1.56   0
  -3  -4  10    1.40    1.64   0
   3   4 -10    1.80    1.45   0
   3  -4 -10    2.51    1.47   0
  -2  -4  10    0.26    1.65   0
   2   4 -10    1.34    1.53   0
   2  -4 -10    1.08    1.28   0
  -2   4  10    2.40    1.59   0
  -1  -4  10   -0.39    1.85   0
   1   4 -10   -0.34    1.51   0
   1  -4 -10   -0.09    1.53   0
  -1   4  10    3.82    1.61   0
   0  -4  10    0.88    1.87   0
   0   4 -10   -1.06    1.60   0
   0  -4 -10    0.77    1.60   0
   0   4  10   -0.38    1.67   0
  -1   4 -10    2.73    1.85   0
  -1  -4 -10    5.80    1.64   0
   1   4  10    2.78    1.68   0
   1  -4  10    0.96    1.95   0
  -2  -4 -10   -1.23    1.70   0
   2   4  10   -3.14    1.75   0
   2  -4  10    1.29    2.01   0
  -2   4 -10    2.22    1.92   0
  -3  -4 -10   -0.31    1.76   0
   3   4  10    0.04    1.73   0
   3  -4  10    4.51    1.88   0
  -3   4 -10   -0.28    1.99   0
  -4  -4 -10    0.39    1.85   0
   4   4  10   -1.65    1.84   0
  -4   4 -10   -0.55    1.91   0
   4  -4  10    0.26    1.99   0
  -5  -4 -10    0.75    2.02   0
   5   4  10    1.74    2.03   0
   5  -4  10   -1.18    2.03   0
  -5   4 -10    0.93    1.97   0
 -14  -5  10    0.41    1.66   0
 -14   5  10    2.20    2.21   0
 -13  -5  10    2.11    1.55   0
  13  -5 -10   -1.20    2.23   0
 -13   5  10    0.06    2.06   0
 -12  -5  10   -0.65    1.70   0
  12  -5 -10    1.05    1.93   0
  12   5 -10    2.54    1.69   0
 -12   5  10    0.36    1.94   0
 -11   5  10    1.80    1.89   0
  11  -5 -10    2.88    1.64   0
  11   5 -10   -1.43    1.67   0
 -11  -5  10    2.49    1.43   0
  10  -5 -10   -0.54    1.80   0
 -10   5  10    0.88    1.84   0
  10   5 -10    3.39    1.56   0
 -10  -5  10    1.86    1.62   0
   9   5 -10    2.81    1.53   0
  -9   5  10    3.38    1.64   0
   9  -5 -10    2.97    1.77   0
  -9  -5  10    1.81    1.60   0
  -8   5  10    2.94    1.82   0
   8  -5 -10    0.97    1.54   0
   8   5 -10    2.05    1.30   0
  -8  -5  10    2.65    1.49   0
  -7   5  10    0.37    1.61   0
   7  -5 -10    0.39    1.53   0
   7   5 -10    0.17    1.26   0
  -7  -5  10    0.89    1.47   0
   6  -5 -10   11.70    1.57   0
   6   5 -10    7.73    1.55   0
  -6   5  10   11.16    1.64   0
  -6  -5  10    9.41    1.51   0
  -5   5  10    1.13    1.86   0
  -5  -5  10    3.31    1.53   0
   5   5 -10    0.76    1.50   0
   5  -5 -10    0.13    1.53   0
  -4   5  10   -0.97    1.81   0
  -4  -5  10   -1.96    1.60   0
   4   5 -10    0.26    1.48   0
   4  -5 -10   -0.72    1.51   0
  -3  -5  10    0.61    1.63   0
   3   5 -10    1.52    1.52   0
   3  -5 -10   -1.20    1.53   0
  -3   5  10    0.68    1.62   0
  -2  -5  10    0.55    1.64   0
   2   5 -10    0.58    1.52   0
   2  -5 -10    0.45    1.48   0
  -2   5  10   -0.45    1.64   0
  -1  -5  10    1.59    1.65   0
   1   5 -10    0.97    1.56   0
   1  -5 -10   -0.16    1.59   0
  -1   5  10    3.95    1.63   0
   0  -5  10   -0.08    1.96   0
   0   5 -10    2.26    1.59   0
   0  -5 -10    0.44    1.62   0
   0   5  10    1.14    1.66   0
  -1   5 -10    2.31    1.69   0
  -1  -5 -10    3.14    1.65   0
   1   5  10    3.56    1.72   0
   1  -5  10   -1.00    1.76   0
  -2   5 -10   -0.77    1.74   0
  -2  -5 -10    0.61    1.75   0
   2   5  10    2.26    1.77   0
   2  -5  10    2.39    1.84   0
  -3   5 -10   -0.23    1.79   0
  -3  -5 -10    1.54    1.84   0
   3   5  10    1.11    1.86   0
   3  -5  10    1.04    2.10   0
  -4   5 -10    1.91    2.14   0
  -4  -5 -10   -0.76    1.93   0
   4   5  10   -1.08    1.95   0
   4  -5  10    4.03    2.46   0
   5   5  10    0.74    1.74   0
 -14  -6  10   -0.38    1.98   0
 -14   6  10    2.21    2.51   0
 -13  -6  10    0.28    1.89   0
  13  -6 -10    2.03    2.13   0
 -13   6  10    1.15    2.18   0
 -12  -6  10    0.69    1.81   0
  12  -6 -10    2.10    2.02   0
 -12   6  10    0.81    2.06   0
 -11  -6  10   -0.11    1.50   0
 -11   6  10   -0.07    1.97   0
  11   6 -10    0.77    1.49   0
  11  -6 -10    1.99    1.90   0
  10  -6 -10    2.19    1.63   0
 -10   6  10    0.23    1.91   0
  10   6 -10    0.12    1.61   0
 -10  -6  10    1.38    1.63   0
  -9   6  10    0.10    1.86   0
   9   6 -10    1.44    1.58   0
   9  -6 -10   -0.40    1.76   0
  -9  -6  10   -1.46    1.58   0
   8   6 -10    2.06    1.53   0
  -8   6  10    3.45    1.87   0
   8  -6 -10    1.49    1.79   0
  -8  -6  10    0.47    1.51   0
  -7   6  10    3.57    1.82   0
   7  -6 -10    1.54    1.54   0
   7   6 -10    0.80    1.49   0
  -7  -6  10    3.04    1.59   0
   6  -6 -10   -1.14    1.53   0
  -6   6  10    2.91    1.66   0
   6   6 -10    0.19    1.52   0
  -6  -6  10    0.48    1.57   0
  -5   6  10    6.96    1.73   0
   5   6 -10    3.50    1.56   0
  -5  -6  10    4.47    1.82   0
   5  -6 -10    5.64    1.56   0
  -4  -6  10    7.76    1.63   0
   4  -6 -10    7.91    1.61   0
   4   6 -10    0.87    1.75   0
  -4   6  10    4.82    1.72   0
  -3  -6  10   -0.29    1.62   0
   3  -6 -10    0.30    1.61   0
   3   6 -10   -0.41    1.56   0
  -3   6  10   -0.48    1.68   0
  -2  -6  10    2.22    1.66   0
   2   6 -10   -0.61    1.73   0
   2  -6 -10    0.41    1.62   0
  -2   6  10    0.20    1.67   0
  -1  -6  10    1.27    1.87   0
   1   6 -10    3.93    1.76   0
   1  -6 -10    2.84    1.64   0
  -1   6  10    0.42    1.66   0
   0  -6  10    2.62    1.96   0
   0   6 -10    3.51    1.87   0
   0  -6 -10    1.37    1.61   0
   0   6  10    2.45    1.69   0
  -1   6 -10   -0.56    1.71   0
  -1  -6 -10    3.48    1.73   0
   1   6  10   -0.30    1.81   0
   1  -6  10    1.05    2.01   0
  -2   6 -10   -0.69    1.97   0
  -2  -6 -10    3.29    1.75   0
   2   6  10   -0.47    1.81   0
   2  -6  10   -0.39    2.06   0
  -3   6 -10    1.34    2.28   0
  -3  -6 -10   -0.13    1.90   0
   3   6  10    1.45    1.89   0
   3  -6  10    1.08    2.17   0
  -4   6 -10   -0.35    2.21   0
  -4  -6 -10    1.12    2.01   0
   4   6  10    1.58    1.97   0
   4  -6  10    1.20    2.28   0
 -13  -7  10   -0.70    1.94   0
 -13   7  10    0.19    2.53   0
  13  -7 -10    1.36    2.22   0
 -12  -7  10    2.15    1.79   0
  12  -7 -10    2.05    2.30   0
 -12   7  10    1.66    2.39   0
 -11  -7  10    2.19    1.72   0
 -11   7  10   -1.75    2.25   0
  11  -7 -10   -1.19    1.99   0
  10  -7 -10    1.71    1.95   0
 -10   7  10    2.03    2.01   0
  10   7 -10    2.89    1.67   0
 -10  -7  10    1.06    1.67   0
   9   7 -10    1.69    1.60   0
  -9   7  10   -0.28    1.95   0
   9  -7 -10    3.41    1.86   0
  -9  -7  10    0.80    1.60   0
  -8   7  10   -0.61    1.86   0
   8   7 -10    2.93    1.60   0
   8  -7 -10    3.33    1.79   0
  -8  -7  10    2.82    1.63   0
  -7   7  10    2.46    1.91   0
   7  -7 -10    1.32    1.78   0
  -7  -7  10   -0.34    1.61   0
   7   7 -10    1.57    1.55   0
  -6   7  10   -1.84    1.73   0
   6  -7 -10   -2.74    1.84   0
  -6  -7  10   -0.36    1.60   0
   6   7 -10    1.73    1.60   0
   5   7 -10    1.74    1.58   0
  -5  -7  10    4.65    1.78   0
   5  -7 -10    2.66    1.62   0
  -5   7  10    0.69    1.69   0
   4   7 -10   -0.19    1.57   0
  -4  -7  10    1.68    1.63   0
   4  -7 -10    1.98    1.61   0
  -4   7  10    1.48    1.71   0
   3   7 -10    3.44    1.86   0
  -3  -7  10    8.45    1.72   0
   3  -7 -10   14.07    1.67   0
  -3   7  10   10.70    1.77   0
  -2  -7  10    0.16    1.69   0
   2  -7 -10    0.08    1.71   0
  -2   7  10    2.42    1.70   0
   2   7 -10    0.07    1.81   0
  -1  -7  10    1.08    1.92   0
   1  -7 -10   -2.42    1.71   0
   1   7 -10    1.96    1.86   0
  -1   7  10    3.05    1.71   0
   0  -7  10    1.56    2.01   0
   0  -7 -10    2.74    1.72   0
   0   7 -10    2.12    1.89   0
   0   7  10    2.78    1.77   0
  -1  -7 -10    2.40    1.72   0
  -1   7 -10    0.14    1.91   0
   1   7  10   -2.86    1.52   0
   1  -7  10    2.04    2.04   0
  -2  -7 -10    1.24    1.84   0
  -2   7 -10    0.39    2.04   0
   2   7  10    0.38    1.87   0
   2  -7  10   -1.14    2.37   0
  -3   7 -10    0.64    2.15   0
  -3  -7 -10    2.31    1.94   0
   3   7  10    2.67    1.68   0
   3  -7  10   -0.64    2.49   0
  -4   7 -10    0.55    2.58   0
   4  -7  10    1.25    2.61   0
 -13  -8  10    1.09    1.95   0
 -13   8  10    1.78    2.61   0
 -12  -8  10   -0.85    1.87   0
 -12   8  10    0.03    2.27   0
  12  -8 -10    0.34    2.43   0
 -11  -8  10    1.60    1.55   0
 -11   8  10    2.73    2.38   0
  11  -8 -10    1.42    2.09   0
  10  -8 -10    0.69    2.21   0
 -10   8  10    3.17    2.29   0
  10   8 -10   -1.23    1.67   0
 -10  -8  10    3.48    1.50   0
  -9   8  10    2.14    2.00   0
   9  -8 -10    0.30    1.95   0
  -9  -8  10   -0.46    1.73   0
   9   8 -10    0.55    1.72   0
  -8   8  10    2.06    1.95   0
   8  -8 -10    0.43    1.87   0
  -8  -8  10    0.78    1.67   0
   8   8 -10   -1.40    1.64   0
   7  -8 -10    1.06    1.84   0
   7   8 -10   -1.25    1.66   0
  -7  -8  10   -2.03    1.65   0
  -7   8  10    0.49    1.73   0
   6  -8 -10    2.90    1.88   0
   6   8 -10    1.38    1.63   0
  -6  -8  10    1.05    1.81   0
  -6   8  10    1.10    1.78   0
  -5  -8  10    0.90    1.66   0
   5   8 -10   -0.82    1.55   0
  -5   8  10    1.91    1.70   0
   5  -8 -10    3.45    1.83   0
   4   8 -10    1.89    1.61   0
  -4  -8  10    0.59    1.70   0
   4  -8 -10    1.16    1.90   0
  -4   8  10    0.43    1.78   0
   3   8 -10   -1.11    1.65   0
  -3  -8  10   -1.47    1.92   0
   3  -8 -10    3.96    1.70   0
  -3   8  10    2.78    1.70   0
   2   8 -10   -1.09    1.85   0
  -2  -8  10    1.20    1.96   0
   2  -8 -10   -0.31    1.70   0
  -2   8  10    1.01    1.79   0
  -1  -8  10   -0.14    2.00   0
   1  -8 -10    1.77    1.79   0
  -1   8  10   -0.13    1.80   0
   1   8 -10    3.29    1.90   0
   0  -8  10    2.59    2.07   0
   0  -8 -10    1.55    1.80   0
   0   8  10    2.12    1.87   0
   0   8 -10    1.48    2.13   0
  -1  -8 -10    2.73    1.87   0
   1   8  10    0.88    1.85   0
  -1   8 -10   -0.58    2.03   0
   1  -8  10    1.16    2.12   0
  -2  -8 -10    1.48    1.91   0
  -2   8 -10   -0.71    2.10   0
   2   8  10   -2.09    1.61   0
   2  -8  10    0.45    2.24   0
  -3  -8 -10   -0.10    1.97   0
  -3   8 -10    0.28    2.44   0
   3   8  10   -0.04    1.99   0
   3  -8  10    2.05    2.59   0
 -12   9  10    0.77    2.77   0
 -12  -9  10   -1.06    1.97   0
  12  -9 -10    1.70    2.53   0
 -11   9  10    2.56    2.46   0
 -11  -9  10    2.37    1.86   0
  11  -9 -10    0.72    2.40   0
 -10  -9  10    2.79    1.84   0
 -10   9  10    1.48    2.37   0
  10  -9 -10    1.72    2.32   0
   9   9 -10    3.20    1.73   0
   9  -9 -10   -0.20    2.24   0
  -9  -9  10    0.31    1.76   0
  -9   9  10    0.39    2.13   0
   8  -9 -10   -0.56    1.97   0
  -8  -9  10    1.65    1.75   0
   8   9 -10   -1.01    1.74   0
  -8   9  10    0.11    2.05   0
   7   9 -10    2.43    1.74   0
   7  -9 -10    0.36    1.92   0
  -7  -9  10    3.26    1.75   0
  -7   9  10    4.29    2.00   0
   6  -9 -10   -0.73    1.93   0
   6   9 -10    2.06    1.70   0
  -6  -9  10   -0.30    1.74   0
  -6   9  10    3.01    1.97   0
   5   9 -10    0.95    1.86   0
  -5  -9  10    1.15    1.71   0
  -5   9  10    0.70    1.97   0
   5  -9 -10    3.76    1.72   0
  -4  -9  10   -0.06    1.73   0
   4  -9 -10    2.13    1.96   0
  -4   9  10    4.01    2.03   0
   4   9 -10   -1.09    1.89   0
  -3  -9  10    4.64    2.02   0
   3   9 -10    1.35    1.79   0
   3  -9 -10    7.52    1.81   0
  -3   9  10    3.76    2.08   0
  -2  -9  10    2.12    2.04   0
   2   9 -10    1.43    1.95   0
   2  -9 -10    2.70    1.79   0
  -2   9  10   -1.06    1.76   0
  -1  -9  10    1.45    2.10   0
   1   9 -10   -0.71    1.75   0
   1  -9 -10    2.59    1.82   0
  -1   9  10    1.24    1.85   0
   0  -9  10   -0.07    2.16   0
   0   9 -10    2.59    2.02   0
   0  -9 -10   -1.11    1.56   0
   0   9  10    1.30    1.88   0
  -1   9 -10    0.68    2.33   0
  -1  -9 -10    0.93    1.90   0
   1   9  10    2.05    1.90   0
   1  -9  10    0.49    2.46   0
  -2  -9 -10    0.32    1.99   0
   2   9  10   -1.90    2.00   0
   2  -9  10    0.23    2.57   0
  -2   9 -10    0.95    2.44   0
 -11 -10  10    0.52    2.01   0
 -11  10  10    0.65    2.80   0
 -10 -10  10    0.55    1.91   0
  10 -10 -10    0.25    2.45   0
 -10  10  10    0.88    2.48   0
   9 -10 -10   -1.42    2.38   0
  -9  10  10    0.86    2.42   0
  -9 -10  10   -0.40    1.83   0
   8 -10 -10    0.99    2.10   0
  -8 -10  10    2.63    1.82   0
  -8  10  10   -0.11    2.34   0
   7 -10 -10   -1.58    2.03   0
   7  10 -10    1.10    1.79   0
  -7 -10  10    2.61    1.79   0
  -7  10  10    1.77    2.08   0
   6 -10 -10    0.83    2.01   0
   6  10 -10    1.66    1.77   0
  -6 -10  10    0.50    1.78   0
  -6  10  10    1.36    2.07   0
  -5 -10  10    2.55    1.80   0
  -5  10  10   -0.81    2.06   0
   5 -10 -10    2.44    2.02   0
   5  10 -10    1.84    2.00   0
   4  10 -10    2.70    1.98   0
  -4 -10  10    2.19    1.85   0
  -4  10  10    1.83    1.86   0
   4 -10 -10    1.81    2.00   0
   3  10 -10    0.19    2.00   0
  -3 -10  10    3.09    2.04   0
   3 -10 -10    1.64    1.83   0
  -3  10  10    1.90    1.86   0
  -2 -10  10    0.59    2.11   0
   2 -10 -10    1.08    1.85   0
  -2  10  10   -0.88    1.92   0
   2  10 -10    1.12    2.01   0
  -1 -10  10    2.02    2.37   0
   1 -10 -10    0.36    1.89   0
  -1  10  10    3.02    1.92   0
   1  10 -10   -0.41    2.08   0
   0 -10  10   -0.62    2.47   0
   0 -10 -10    2.62    1.95   0
   0  10 -10   -0.92    2.14   0
   0  10  10    2.18    1.93   0
  -1  10 -10    1.36    2.49   0
  -1 -10 -10   -1.16    2.22   0
   1  10  10    0.08    1.99   0
   1 -10  10    0.49    2.57   0
  -9  11  10    2.17    2.75   0
   9 -11 -10    2.34    2.75   0
  -9 -11  10    2.36    1.94   0
   8 -11 -10    0.76    2.43   0
  -8  11  10    1.15    2.44   0
  -8 -11  10    2.73    1.93   0
   7 -11 -10    1.61    2.40   0
  -7 -11  10   -0.24    2.15   0
  -7  11  10    2.09    2.42   0
   6 -11 -10   -0.56    2.10   0
   6  11 -10    0.06    1.89   0
  -6 -11  10    2.00    2.12   0
  -6  11  10    0.77    2.16   0
   5  11 -10   -0.63    1.85   0
  -5 -11  10    1.67    2.12   0
  -5  11  10    2.81    2.16   0
   5 -11 -10    2.48    2.13   0
  -4  11  10   -0.81    1.99   0
   4  11 -10    1.27    2.08   0
  -4 -11  10    3.18    2.11   0
   4 -11 -10    1.45    2.14   0
  -3 -11  10    0.44    1.95   0
  -3  11  10    0.66    1.95   0
   3 -11 -10    2.54    2.15   0
   3  11 -10   -0.18    2.13   0
  -2 -11  10    0.54    2.22   0
   2  11 -10    0.86    2.18   0
   2 -11 -10    1.46    2.22   0
  -2  11  10   -0.66    1.98   0
  -1 -11  10   -0.17    2.54   0
   1  11 -10    1.04    2.42   0
   1 -11 -10    1.91    2.22   0
  -1  11  10   -0.93    2.01   0
   0 -11  10    0.45    2.68   0
   0  11 -10    3.80    2.52   0
   0  11  10   -0.03    2.05   0
  -7  12  10    2.75    2.36   0
  -7 -12  10    1.67    2.01   0
   6 -12 -10    1.23    2.29   0
  -6 -12  10    1.72    2.25   0
  -6  12  10   -0.88    2.32   0
  -5 -12  10    2.31    2.23   0
  -5  12  10   -0.39    2.28   0
   5 -12 -10    0.68    2.27   0
  -4 -12  10    1.52    2.30   0
  -4  12  10    0.97    2.27   0
   4  12 -10    0.61    2.25   0
   4 -12 -10    1.12    2.25   0
   3  12 -10    2.44    2.46   0
  -3 -12  10    1.17    2.32   0
  -3  12  10    0.20    2.31   0
   3 -12 -10   -0.87    2.03   0
 -15  -1  11   -0.01    1.99   0
 -14   1  11   -0.43    1.86   0
 -14  -1  11    0.65    1.90   0
  14  -1 -11   -0.43    1.89   0
  14   1 -11    1.23    1.90   0
  13   1 -11    1.58    1.96   0
 -13   1  11   -0.16    1.82   0
  13  -1 -11   -0.25    1.80   0
 -13  -1  11    3.66    1.81   0
  12  -1 -11    2.92    1.72   0
  12   1 -11    1.91    1.68   0
 -12   1  11    2.51    1.74   0
 -12  -1  11    2.35    1.71   0
  11  -1 -11   -0.32    1.65   0
 -11   1  11   -1.23    1.68   0
 -11  -1  11   -0.17    1.62   0
  11   1 -11   -0.98    1.60   0
  10  -1 -11   -0.63    1.38   0
  10   1 -11    0.73    1.59   0
 -10   1  11    2.51    1.59   0
 -10  -1  11    0.97    1.53   0
   9   1 -11    1.31    1.51   0
  -9   1  11    1.63    1.56   0
  -9  -1  11   -0.10    1.56   0
   9  -1 -11    1.64    1.49   0
  -8   1  11    1.19    1.55   0
  -8  -1  11   -1.60    1.37   0
   8  -1 -11    0.90    1.50   0
   8   1 -11   -0.50    1.52   0
  -7   1  11    1.53    1.55   0
  -7  -1  11   -1.11    1.58   0
   7  -1 -11   -1.82    1.47   0
   7   1 -11    0.14    1.52   0
   6  -1 -11    4.59    1.51   0
  -6   1  11    5.66    1.60   0
  -6  -1  11    4.06    1.59   0
   6   1 -11    2.89    1.34   0
   5  -1 -11    2.44    1.51   0
  -5   1  11    0.49    1.61   0
  -5  -1  11    2.61    1.62   0
   5   1 -11    1.59    1.52   0
   4  -1 -11    4.19    1.53   0
  -4   1  11    1.29    1.62   0
   4   1 -11    1.63    1.49   0
  -4  -1  11    1.95    1.62   0
  -3   1  11    0.86    1.43   0
   3   1 -11    0.09    1.44   0
  -3  -1  11    1.27    1.58   0
   3  -1 -11    2.44    1.55   0
   2   1 -11    2.36    1.54   0
  -2   1  11    1.02    1.67   0
  -2  -1  11    1.12    1.64   0
   2  -1 -11    0.49    1.57   0
  -1  -1  11    0.36    1.72   0
   1  -1 -11   -0.16    1.58   0
   1   1 -11    0.24    1.55   0
  -1   1  11    1.45    1.66   0
   0  -1 -11    0.71    1.58   0
   0   1 -11    0.17    1.63   0
   0   1  11    1.95    1.66   0
   0  -1  11    0.16    1.76   0
  -1  -1 -11    2.85    1.68   0
  -1   1 -11   -1.53    1.73   0
   1   1  11    1.41    1.76   0
   1  -1  11   -1.28    1.80   0
  -2  -1 -11   -0.77    1.76   0
  -2   1 -11    1.82    1.78   0
   2   1  11    2.65    1.86   0
   2  -1  11    0.71    1.84   0
  -3  -1 -11    0.30    1.88   0
   3   1  11   -1.73    1.95   0
  -3   1 -11    0.79    1.88   0
   3  -1  11    2.40    1.92   0
  -4  -1 -11    0.85    1.98   0
   4   1  11    1.43    2.04   0
   4  -1  11   -1.16    2.04   0
  -4   1 -11    2.48    2.01   0
 -15   2  11    1.06    2.05   0
 -14   2  11    0.22    1.94   0
  14  -2 -11    0.40    1.94   0
 -14  -2  11    1.38    1.89   0
  13   2 -11    1.97    1.82   0
  13  -2 -11    3.38    1.82   0
 -13   2  11    4.28    2.07   0
 -13  -2  11    1.69    1.79   0
  12   2 -11    3.05    1.50   0
 -12   2  11    2.31    1.75   0
 -12  -2  11    0.57    1.71   0
  12  -2 -11    1.02    1.73   0
  11   2 -11    1.72    1.61   0
  11  -2 -11    3.07    1.65   0
 -11   2  11    0.71    1.83   0
 -11  -2  11    0.34    1.61   0
  10  -2 -11    1.46    1.61   0
 -10   2  11    1.63    1.62   0
  10   2 -11    3.86    1.55   0
 -10  -2  11    2.91    1.60   0
   9   2 -11    1.02    1.33   0
  -9   2  11    2.49    1.62   0
  -9  -2  11    2.51    1.58   0
   9  -2 -11    0.56    1.76   0
  -8   2  11    1.04    1.62   0
  -8  -2  11    0.70    1.55   0
   8  -2 -11    2.08    1.54   0
   8   2 -11    2.93    1.53   0
  -7   2  11    2.31    1.57   0
   7  -2 -11   -0.55    1.53   0
  -7  -2  11    1.49    1.57   0
   7   2 -11    0.80    1.50   0
   6  -2 -11    6.47    1.59   0
  -6   2  11    9.02    1.65   0
  -6  -2  11    6.29    1.58   0
   6   2 -11    3.14    1.56   0
   5  -2 -11    2.66    1.48   0
  -5   2  11    0.83    1.55   0
  -5  -2  11    1.29    1.58   0
   5   2 -11    2.05    1.53   0
   4  -2 -11    6.90    1.54   0
  -4   2  11    7.58    1.63   0
  -4  -2  11    3.00    1.58   0
   4   2 -11    4.73    1.50   0
  -3   2  11   -1.35    1.63   0
   3   2 -11    0.75    1.49   0
  -3  -2  11    1.12    1.55   0
   3  -2 -11   -0.18    1.55   0
   2   2 -11    2.22    1.55   0
  -2  -2  11    4.27    1.64   0
   2  -2 -11    3.28    1.58   0
  -2   2  11    1.61    1.70   0
   1   2 -11    1.02    1.63   0
  -1  -2  11   -1.34    1.74   0
   1  -2 -11    0.98    1.42   0
  -1   2  11    0.03    1.69   0
   0  -2 -11    0.94    1.63   0
   0   2  11    1.97    1.67   0
   0   2 -11   -0.69    1.70   0
   0  -2  11    0.72    1.78   0
  -1  -2 -11    2.15    1.70   0
   1   2  11   -0.16    1.73   0
  -1   2 -11   -0.75    1.70   0
   1  -2  11   -0.24    1.98   0
  -2  -2 -11    0.73    1.74   0
   2   2  11   -1.09    1.79   0
  -2   2 -11    1.87    1.79   0
   2  -2  11    1.18    1.88   0
  -3  -2 -11    2.90    1.90   0
   3   2  11    1.09    1.92   0
   3  -2  11    0.09    1.91   0
  -3   2 -11   -0.22    1.90   0
  -4  -2 -11    0.16    2.03   0
   4   2  11    1.02    2.04   0
   4  -2  11    1.65    2.34   0
  -4   2 -11    1.80    2.24   0
 -14   3  11    1.42    2.18   0
  14  -3 -11    1.89    2.23   0
 -14  -3  11   -0.03    2.02   0
  13   3 -11   -1.26    1.84   0
  13  -3 -11    2.82    1.84   0
 -13   3  11   -1.05    1.84   0
 -13  -3  11    1.41    1.82   0
 -12   3  11    2.53    1.77   0
  12  -3 -11    1.05    1.71   0
 -12  -3  11    2.09    1.71   0
  12   3 -11    1.21    1.70   0
  11   3 -11    1.23    1.63   0
  11  -3 -11    0.97    1.67   0
 -11   3  11    1.07    1.76   0
 -11  -3  11    1.81    1.65   0
  10  -3 -11    1.07    1.59   0
 -10   3  11   -2.32    1.81   0
  10   3 -11    2.94    1.57   0
 -10  -3  11    0.93    1.62   0
  -9   3  11    0.07    1.61   0
   9   3 -11    0.75    1.59   0
  -9  -3  11   -1.13    1.63   0
   9  -3 -11   -0.11    1.55   0
   8   3 -11    1.65    1.57   0
  -8   3  11    2.53    1.61   0
   8  -3 -11    1.29    1.53   0
  -8  -3  11    2.38    1.56   0
  -7   3  11    2.37    1.64   0
   7  -3 -11    2.23    1.72   0
  -7  -3  11    2.88    1.65   0
   7   3 -11    1.75    1.50   0
   6  -3 -11    1.17    1.52   0
  -6   3  11    2.36    1.61   0
  -6  -3  11    0.09    1.57   0
   6   3 -11    2.14    1.52   0
   5  -3 -11    5.63    1.53   0
  -5   3  11    5.37    1.65   0
  -5  -3  11    3.73    1.57   0
   5   3 -11    2.91    1.48   0
  -4   3  11   -1.09    1.54   0
  -4  -3  11    1.06    1.60   0
   4   3 -11   -1.37    1.52   0
   4  -3 -11    1.89    1.51   0
  -3   3  11    1.34    1.66   0
  -3  -3  11    3.46    1.63   0
   3   3 -11   -0.86    1.54   0
   3  -3 -11   -0.06    1.54   0
  -2  -3  11    2.35    1.68   0
   2   3 -11    1.37    1.76   0
   2  -3 -11   -0.07    1.37   0
  -2   3  11    1.08    1.48   0
  -1  -3  11    0.33    1.91   0
   1   3 -11    1.97    1.80   0
   1  -3 -11    1.06    1.41   0
  -1   3  11    1.58    1.71   0
   0   3 -11    0.84    1.64   0
   0  -3 -11    0.22    1.69   0
   0   3  11    1.05    1.75   0
   0  -3  11    0.70    1.74   0
  -1  -3 -11   -1.08    1.70   0
   1   3  11    1.53    1.76   0
   1  -3  11    2.96    1.77   0
  -1   3 -11   -1.58    1.79   0
  -2  -3 -11    0.69    1.79   0
   2   3  11    3.87    1.87   0
   2  -3  11    4.26    1.90   0
  -2   3 -11    1.60    1.84   0
  -3  -3 -11    2.01    1.92   0
   3   3  11    0.33    1.94   0
   3  -3  11   -1.76    2.25   0
  -3   3 -11    0.82    1.95   0
  -4  -3 -11    4.43    2.03   0
   4   3  11    3.76    1.98   0
   4  -3  11   -1.16    2.11   0
  -4   3 -11    1.94    2.03   0
 -14   4  11    0.38    2.23   0
  14  -4 -11    0.65    2.26   0
 -14  -4  11   -0.11    1.75   0
  13  -4 -11    0.85    1.89   0
 -13   4  11    1.87    1.91   0
 -13  -4  11    2.91    1.86   0
  13   4 -11    1.62    1.59   0
  12   4 -11    0.40    1.74   0
 -12   4  11   -1.18    1.82   0
  12  -4 -11    2.47    1.99   0
 -12  -4  11   -0.95    1.74   0
  11  -4 -11    2.91    1.92   0
 -11   4  11   -0.23    1.78   0
  11   4 -11    0.02    1.63   0
 -11  -4  11    1.26    1.69   0
  10   4 -11   -1.47    1.64   0
 -10   4  11    0.56    1.86   0
 -10  -4  11   -0.10    1.65   0
  10  -4 -11   -0.84    1.85   0
  -9   4  11    0.99    1.64   0
   9   4 -11    1.00    1.37   0
   9  -4 -11    1.93    1.60   0
  -9  -4  11    0.94    1.63   0
  -8   4  11    1.60    1.84   0
   8   4 -11    2.53    1.35   0
   8  -4 -11    2.98    1.57   0
  -8  -4  11    1.06    1.61   0
   7   4 -11    0.30    1.34   0
  -7   4  11    0.80    1.68   0
   7  -4 -11   -0.85    1.61   0
  -7  -4  11    0.83    1.58   0
   6  -4 -11   -1.21    1.59   0
  -6   4  11    2.11    1.78   0
  -6  -4  11   -0.51    1.56   0
   6   4 -11    2.01    1.52   0
   5  -4 -11    0.64    1.57   0
  -5   4  11    0.72    1.66   0
  -5  -4  11   -2.03    1.54   0
   5   4 -11    1.12    1.28   0
  -4   4  11    0.91    1.59   0
  -4  -4  11   -0.26    1.58   0
   4   4 -11   -0.06    1.53   0
   4  -4 -11    1.63    1.53   0
  -3  -4  11    0.44    1.66   0
   3   4 -11   -0.57    1.58   0
   3  -4 -11   -0.19    1.56   0
  -3   4  11    0.35    1.66   0
  -2  -4  11    0.21    1.70   0
   2   4 -11    0.44    1.59   0
   2  -4 -11    0.83    1.60   0
  -2   4  11    0.84    1.68   0
  -1  -4  11   -0.52    1.69   0
   1   4 -11    1.39    1.64   0
   1  -4 -11    0.17    1.64   0
  -1   4  11   -2.02    1.74   0
   0  -4  11    3.72    1.79   0
   0   4 -11    0.48    1.94   0
   0  -4 -11    0.51    1.51   0
   0   4  11    0.64    1.82   0
  -1   4 -11    4.14    2.00   0
  -1  -4 -11    3.58    1.78   0
   1   4  11    1.80    1.86   0
   1  -4  11    4.11    2.09   0
  -2   4 -11    0.49    2.09   0
  -2  -4 -11   -0.11    1.83   0
   2   4  11   -0.17    1.87   0
   2  -4  11   -0.25    2.16   0
  -3  -4 -11    0.91    1.66   0
   3   4  11    0.86    1.94   0
   3  -4  11    2.71    2.01   0
  -3   4 -11   -2.25    1.94   0
 -13   5  11    0.19    2.20   0
  13  -5 -11    1.37    2.17   0
 -13  -5  11    0.75    1.62   0
 -12   5  11    0.01    2.07   0
  12  -5 -11    0.13    1.85   0
  12   5 -11    1.55    1.79   0
 -12  -5  11   -0.16    1.80   0
  11  -5 -11    2.27    1.73   0
 -11   5  11    4.86    1.98   0
 -11  -5  11    1.04    1.70   0
  11   5 -11    0.89    1.70   0
  10   5 -11   -1.06    1.71   0
 -10   5  11    0.19    1.72   0
 -10  -5  11    2.99    1.68   0
  10  -5 -11   -0.91    1.88   0
  -9   5  11    3.06    1.92   0
   9  -5 -11    0.42    1.65   0
  -9  -5  11    1.79    1.64   0
   9   5 -11    0.73    1.61   0
  -8   5  11    1.50    1.88   0
   8  -5 -11    2.60    1.60   0
   8   5 -11    1.92    1.56   0
  -8  -5  11    1.72    1.62   0
  -7   5  11    0.95    1.68   0
   7   5 -11   -0.01    1.35   0
   7  -5 -11    0.26    1.57   0
  -7  -5  11    2.22    1.63   0
   6   5 -11    0.94    1.59   0
  -6   5  11    0.51    1.68   0
   6  -5 -11    1.16    1.77   0
  -6  -5  11    0.59    1.60   0
  -5   5  11    2.97    1.72   0
  -5  -5  11    2.47    1.64   0
   5   5 -11   -0.20    1.61   0
   5  -5 -11    6.10    1.62   0
  -4  -5  11    0.11    1.68   0
   4   5 -11    0.03    1.81   0
   4  -5 -11    0.98    1.63   0
  -4   5  11   -2.51    1.73   0
  -3  -5  11   -0.29    1.69   0
   3   5 -11    2.66    1.61   0
   3  -5 -11   -1.68    1.56   0
  -3   5  11    1.63    1.46   0
  -2  -5  11    1.56    1.93   0
   2   5 -11    0.90    1.61   0
   2  -5 -11    1.25    1.38   0
  -2   5  11    0.53    1.66   0
  -1  -5  11   -0.11    1.80   0
   1   5 -11    1.25    1.69   0
   1  -5 -11    2.01    1.68   0
  -1   5  11   -0.77    1.71   0
   0  -5  11    1.39    1.85   0
   0   5 -11    3.72    1.75   0
   0  -5 -11    0.90    1.70   0
   0   5  11    5.75    1.78   0
  -1   5 -11   -0.15    2.04   0
  -1  -5 -11   -0.98    1.84   0
   1   5  11   -1.65    1.89   0
   1  -5  11    1.30    1.93   0
  -2   5 -11   -0.22    2.06   0
  -2  -5 -11    0.82    1.67   0
   2   5  11    0.57    1.88   0
   2  -5  11   -1.15    2.19   0
  -3   5 -11    0.85    2.01   0
  -3  -5 -11    0.83    1.93   0
   3   5  11    0.93    2.02   0
   3  -5  11    1.05    2.32   0
 -13   6  11    2.31    2.27   0
  13  -6 -11   -0.13    2.21   0
 -13  -6  11    1.22    1.66   0
  12   6 -11    2.95    1.84   0
 -12   6  11    1.15    2.17   0
  12  -6 -11    2.04    2.31   0
 -12  -6  11   -2.24    1.90   0
 -11   6  11   -0.20    2.06   0
  11  -6 -11    1.44    2.00   0
  11   6 -11    2.55    1.79   0
 -11  -6  11   -0.70    1.81   0
 -10   6  11    2.48    1.99   0
  10   6 -11    2.62    1.66   0
 -10  -6  11   -0.94    1.69   0
  10  -6 -11    0.88    1.92   0
   9   6 -11    0.16    1.64   0
  -9   6  11    1.02    1.75   0
   9  -6 -11   -0.31    1.68   0
  -9  -6  11    2.15    1.66   0
  -8   6  11    2.62    1.73   0
   8  -6 -11    1.71    1.72   0
  -8  -6  11    0.31    1.61   0
   8   6 -11    2.22    1.60   0
  -7   6  11    1.36    1.71   0
   7  -6 -11    1.98    1.85   0
   7   6 -11    0.97    1.63   0
  -7  -6  11    1.50    1.63   0
  -6   6  11    1.94    1.88   0
   6  -6 -11    0.22    1.81   0
   6   6 -11    1.84    1.61   0
  -6  -6  11    1.16    1.69   0
   5   6 -11    1.67    1.62   0
  -5  -6  11    0.55    1.68   0
   5  -6 -11    0.18    1.64   0
  -5   6  11    1.54    1.72   0
  -4  -6  11   -0.09    1.68   0
   4  -6 -11   -0.16    1.85   0
   4   6 -11    0.15    1.80   0
  -4   6  11   -1.00    1.78   0
  -3  -6  11    0.19    1.74   0
   3   6 -11    1.51    1.64   0
   3  -6 -11    1.80    1.66   0
  -3   6  11    0.74    1.75   0
  -2  -6  11    0.16    1.98   0
   2   6 -11    0.75    1.71   0
   2  -6 -11    1.38    1.74   0
  -2   6  11   -0.55    1.94   0
  -1  -6  11    0.71    2.04   0
   1   6 -11   -0.37    1.92   0
   1  -6 -11    3.31    1.51   0
  -1   6  11    1.84    1.78   0
   0  -6  11    2.28    2.12   0
   0   6 -11    2.40    1.76   0
   0  -6 -11    0.18    1.80   0
   0   6  11   -0.52    1.81   0
  -1   6 -11    2.12    1.88   0
  -1  -6 -11   -0.05    1.81   0
   1   6  11    1.94    1.62   0
   1  -6  11   -0.59    2.20   0
  -2   6 -11   -0.10    2.17   0
  -2  -6 -11    2.22    1.91   0
   2   6  11   -2.34    2.03   0
   2  -6  11    1.04    2.27   0
   3  -6  11    1.96    2.36   0
 -12   7  11    1.66    2.25   0
  12  -7 -11   -0.60    2.20   0
 -12  -7  11   -0.48    1.91   0
 -11   7  11    0.24    2.18   0
  11  -7 -11    0.73    2.12   0
  11   7 -11    2.62    1.80   0
 -11  -7  11   -0.40    1.81   0
 -10   7  11   -1.62    2.05   0
  10   7 -11   -1.26    1.76   0
 -10  -7  11    2.72    1.79   0
  10  -7 -11    1.04    2.21   0
  -9   7  11   -2.79    1.79   0
   9   7 -11    1.01    1.73   0
   9  -7 -11    0.41    1.93   0
  -9  -7  11    2.74    1.71   0
  -8   7  11    2.21    1.97   0
   8   7 -11    3.93    1.71   0
   8  -7 -11   -0.35    1.89   0
  -8  -7  11    2.47    1.66   0
  -7   7  11    0.61    1.99   0
   7  -7 -11   -0.06    1.70   0
  -7  -7  11   -0.64    1.76   0
   7   7 -11   -0.20    1.66   0
   6  -7 -11    2.66    1.88   0
   6   7 -11   -0.04    1.66   0
  -6  -7  11    1.15    1.68   0
  -6   7  11    2.88    1.99   0
   5   7 -11    2.70    1.70   0
  -5  -7  11    1.07    1.72   0
   5  -7 -11    2.06    1.69   0
  -5   7  11    1.41    1.79   0
   4   7 -11    0.48    1.69   0
  -4  -7  11    0.21    1.79   0
   4  -7 -11    1.66    1.66   0
  -4   7  11    0.79    1.76   0
  -3  -7  11    0.24    1.78   0
   3  -7 -11    3.70    1.72   0
  -3   7  11    5.52    2.02   0
   3   7 -11    0.57    1.94   0
  -2  -7  11    3.73    1.82   0
   2  -7 -11    3.74    1.78   0
   2   7 -11    1.27    1.98   0
  -2   7  11    0.23    1.83   0
  -1  -7  11    4.68    1.89   0
   1  -7 -11    1.07    1.78   0
   1   7 -11    0.56    1.80   0
  -1   7  11    0.84    1.83   0
   0  -7  11    0.10    2.14   0
   0  -7 -11    1.21    1.84   0
   0   7 -11    2.80    2.05   0
   0   7  11   -0.38    1.82   0
  -1   7 -11    2.09    2.14   0
  -1  -7 -11   -1.89    1.64   0
   1   7  11    0.16    1.91   0
   1  -7  11    0.55    2.25   0
  -2   7 -11    0.88    2.22   0
  -2  -7 -11    1.61    2.02   0
   2   7  11    0.64    1.73   0
   2  -7  11    0.40    2.32   0
 -12   8  11    2.07    2.35   0
  12  -8 -11    2.62    2.50   0
 -11   8  11    1.92    2.46   0
  11  -8 -11    0.24    2.23   0
 -11  -8  11    1.72    1.96   0
 -10   8  11    3.58    2.38   0
  10   8 -11    2.40    1.85   0
 -10  -8  11    1.97    1.89   0
  10  -8 -11    0.57    2.31   0
  -9   8  11    0.22    2.07   0
   9   8 -11   -1.21    1.79   0
   9  -8 -11   -0.70    2.03   0
  -9  -8  11    0.52    1.83   0
  -8   8  11   -1.38    2.05   0
   8  -8 -11    2.77    2.01   0
   8   8 -11   -0.18    1.77   0
  -8  -8  11   -0.61    1.98   0
   7   8 -11    0.04    1.73   0
   7  -8 -11   -0.88    2.00   0
  -7  -8  11    2.16    1.77   0
  -7   8  11    0.53    2.09   0
   6  -8 -11   -1.39    1.72   0
  -6  -8  11   -0.58    1.72   0
   6   8 -11   -0.45    1.71   0
  -6   8  11    3.13    1.84   0
  -5  -8  11    1.96    1.77   0
   5   8 -11    0.84    1.73   0
  -5   8  11    0.07    1.78   0
   5  -8 -11    1.48    1.96   0
   4   8 -11    0.76    1.74   0
  -4  -8  11    2.16    2.01   0
   4  -8 -11    2.60    1.76   0
  -4   8  11    2.23    1.84   0
   3   8 -11    0.45    1.73   0
  -3  -8  11    0.28    2.07   0
   3  -8 -11    0.60    1.78   0
  -3   8  11    1.89    1.82   0
   2   8 -11   -0.76    2.03   0
  -2  -8  11   -1.21    2.12   0
   2  -8 -11   -0.26    1.83   0
  -2   8  11   -0.85    1.85   0
  -1  -8  11    2.27    2.13   0
   1  -8 -11    3.18    1.91   0
  -1   8  11    1.52    1.93   0
   1   8 -11    1.99    2.05   0
   0  -8  11   -0.33    2.23   0
   0  -8 -11    3.11    1.95   0
   0   8  11    2.13    1.98   0
   0   8 -11   -0.41    2.15   0
  -1  -8 -11    0.08    1.97   0
   1   8  11    0.77    2.00   0
  -1   8 -11    1.29    2.45   0
   1  -8  11    0.82    2.31   0
 -11   9  11   -0.42    2.56   0
 -10  -9  11   -0.61    1.97   0
  10  -9 -11    1.74    2.43   0
 -10   9  11    4.04    2.47   0
   9   9 -11    0.84    1.91   0
   9  -9 -11    2.05    2.12   0
  -9  -9  11   -0.12    1.85   0
  -9   9  11    4.13    2.22   0
   8   9 -11    0.57    1.81   0
   8  -9 -11   -0.36    2.13   0
  -8  -9  11   -0.57    1.82   0
  -8   9  11    0.13    2.18   0
   7  -9 -11    1.44    2.03   0
  -7  -9  11    2.37    1.86   0
   7   9 -11    1.31    1.78   0
  -7   9  11    0.30    2.10   0
   6  -9 -11   -0.98    1.83   0
   6   9 -11    2.97    1.78   0
  -6  -9  11    0.83    1.83   0
  -6   9  11    0.16    2.10   0
  -5  -9  11    3.87    2.06   0
  -5   9  11   -1.66    2.10   0
   5  -9 -11   -1.62    1.82   0
   5   9 -11    1.44    1.77   0
  -4  -9  11    2.17    1.84   0
   4   9 -11    1.76    1.81   0
  -4   9  11    1.83    1.90   0
   4  -9 -11    0.87    1.86   0
  -3  -9  11   -0.53    2.18   0
   3   9 -11   -2.36    2.09   0
   3  -9 -11    1.09    1.87   0
  -3   9  11    1.39    1.91   0
  -2  -9  11   -0.89    2.16   0
   2   9 -11    2.29    2.08   0
   2  -9 -11    0.82    1.95   0
  -2   9  11    0.92    1.97   0
  -1  -9  11   -1.02    2.47   0
   1   9 -11   -0.69    2.17   0
   1  -9 -11    1.16    1.97   0
  -1   9  11   -0.36    1.95   0
   0  -9  11    0.93    2.31   0
   0   9 -11    0.16    2.23   0
   0  -9 -11   -0.13    2.00   0
   0   9  11    1.51    2.10   0
   9 -10 -11    0.95    2.31   0
  -9 -10  11    1.04    2.05   0
  -9  10  11   -0.40    2.33   0
   8 -10 -11    1.84    2.42   0
   8  10 -11   -0.55    1.91   0
  -8 -10  11    2.01    2.21   0
  -8  10  11    1.53    2.23   0
   7 -10 -11    0.73    2.18   0
   7  10 -11   -0.05    2.14   0
  -7 -10  11   -0.15    1.93   0
  -7  10  11   -0.08    2.23   0
   6 -10 -11   -0.41    2.17   0
  -6 -10  11    2.78    1.95   0
  -6  10  11    1.55    2.19   0
   6  10 -11    0.43    1.89   0
   5  10 -11    1.73    1.86   0
  -5 -10  11    1.56    2.18   0
  -5  10  11   -0.22    1.97   0
   5 -10 -11    0.82    2.16   0
   4  10 -11    3.30    2.15   0
  -4 -10  11    1.71    2.20   0
  -4  10  11    3.02    2.22   0
   4 -10 -11   -1.33    1.95   0
  -3 -10  11    4.29    2.24   0
   3 -10 -11    2.31    1.96   0
  -3  10  11    1.59    1.98   0
   3  10 -11    1.43    2.15   0
  -2 -10  11    2.75    2.51   0
   2 -10 -11    2.04    2.02   0
  -2  10  11   -3.48    2.26   0
   2  10 -11    1.21    2.19   0
  -1 -10  11    0.74    2.35   0
   1  10 -11   -1.14    2.23   0
  -1  10  11    1.09    2.06   0
  -7 -11  11    1.24    2.05   0
  -7  11  11    0.41    2.35   0
  -6  11  11    0.08    2.30   0
   6  11 -11    1.55    2.02   0
   5  11 -11   -0.06    2.24   0
  -5 -11  11    4.05    2.05   0
  -5  11  11    2.18    2.28   0
   5 -11 -11   -0.17    2.03   0
  -4 -11  11    2.33    2.08   0
  -4  11  11    0.83    2.34   0
   4  11 -11    2.44    2.26   0
  14   0 -12    0.74    1.95   0
 -14   0  12    0.40    1.98   0
  13   0 -12    4.62    1.90   0
 -13   0  12    0.96    1.86   0
 -12   0  12    1.88    1.80   0
  12   0 -12    1.78    1.77   0
  11   0 -12   -2.01    1.78   0
 -11   0  12    0.72    1.80   0
  10   0 -12   -0.63    1.45   0
 -10   0  12   -0.03    1.71   0
  -9   0  12    0.66    1.61   0
   9   0 -12   -0.71    1.56   0
  -8   0  12   -0.17    1.40   0
   8   0 -12   -1.09    1.61   0
  -7   0  12   14.28    1.76   0
   7   0 -12   15.54    1.75   0
  -6   0  12    0.11    1.73   0
   6   0 -12    6.51    1.69   0
  -5   0  12    5.16    1.66   0
   5   0 -12    2.57    1.64   0
   4   0 -12    3.32    1.64   0
  -4   0  12    5.55    1.72   0
   3   0 -12    1.70    1.61   0
  -3   0  12   -0.33    1.45   0
  -2   0  12    1.70    1.72   0
   2   0 -12    0.21    1.63   0
   1   0 -12    0.82    1.70   0
  -1   0  12    0.46    1.54   0
   0   0 -12    0.55    1.79   0
   0   0  12   -4.70    1.89   0
  -1   0 -12    3.49    1.86   0
   1   0  12    0.48    1.92   0
   2   0  12   -1.51    1.72   0
  -2   0 -12    0.28    1.94   0
  14  -1 -12    3.78    2.00   0
  14   1 -12    2.20    1.99   0
 -14   1  12    1.91    2.27   0
 -14  -1  12   -0.50    2.00   0
  13  -1 -12    1.31    1.92   0
 -13   1  12    1.62    1.90   0
 -13  -1  12    1.56    1.89   0
  13   1 -12   -0.55    1.87   0
  12   1 -12    1.80    1.81   0
 -12   1  12    1.29    1.85   0
 -12  -1  12    2.27    1.79   0
  12  -1 -12    1.63    2.04   0
  11  -1 -12    1.31    1.49   0
 -11   1  12    3.51    1.80   0
 -11  -1  12    0.62    1.73   0
  11   1 -12    1.53    1.70   0
  10  -1 -12   -1.10    1.70   0
  10   1 -12    2.99    1.67   0
 -10   1  12    2.61    1.64   0
 -10  -1  12   -1.68    1.65   0
   9   1 -12    2.89    1.57   0
  -9   1  12    3.01    1.66   0
  -9  -1  12    1.22    1.66   0
   9  -1 -12    1.11    1.69   0
  -8   1  12    1.43    1.63   0
  -8  -1  12    0.93    1.64   0
   8  -1 -12    3.81    1.56   0
   8   1 -12    0.90    1.61   0
  -7   1  12    0.98    1.65   0
  -7  -1  12   -1.59    1.72   0
   7  -1 -12    2.78    1.60   0
   7   1 -12    1.11    1.64   0
  -6   1  12   14.20    1.74   0
  -6  -1  12   12.81    1.82   0
   6  -1 -12   14.22    1.73   0
   6   1 -12   12.48    1.73   0
  -5   1  12    4.24    1.74   0
   5  -1 -12    6.55    1.70   0
  -5  -1  12    7.33    1.74   0
   5   1 -12    7.12    1.67   0
   4  -1 -12    2.48    1.63   0
  -4   1  12    0.82    1.70   0
  -4  -1  12    1.41    1.65   0
   4   1 -12    0.95    1.59   0
  -3   1  12    1.66    1.71   0
  -3  -1  12    2.78    1.70   0
   3   1 -12   -0.01    1.36   0
   3  -1 -12    1.26    1.44   0
   2   1 -12   -0.88    1.42   0
  -2  -1  12   -1.00    1.71   0
   2  -1 -12   -1.57    1.68   0
  -2   1  12   -1.92    1.78   0
   1  -1 -12    4.32    1.70   0
  -1   1  12    0.51    1.53   0
  -1  -1  12    0.04    1.85   0
   1   1 -12   -0.85    1.74   0
   0  -1 -12    0.59    1.74   0
   0   1  12   -0.08    1.80   0
   0  -1  12    1.49    1.62   0
   0   1 -12   -2.64    1.79   0
  -1  -1 -12    0.47    1.88   0
   1   1  12   -0.65    1.90   0
   1  -1  12   -1.33    1.90   0
  -1   1 -12    2.48    1.87   0
  -2  -1 -12   -0.39    1.99   0
   2   1  12    2.25    2.00   0
   2  -1  12   -1.81    2.01   0
  -2   1 -12    1.67    2.00   0
  14  -2 -12    0.68    2.27   0
  14   2 -12    1.49    2.02   0
 -14   2  12    2.95    2.28   0
 -14  -2  12    1.10    2.02   0
  13  -2 -12    1.22    2.14   0
 -13   2  12    2.52    1.94   0
 -13  -2  12   -0.72    2.00   0
  13   2 -12    1.39    1.94   0
  12   2 -12    1.92    1.82   0
 -12   2  12    0.02    1.86   0
  12  -2 -12    2.60    1.80   0
 -12  -2  12    3.91    1.82   0
  11  -2 -12    1.85    1.70   0
 -11   2  12    1.34    1.76   0
 -11  -2  12    1.67    1.76   0
  11   2 -12    0.67    1.66   0
 -10   2  12   -0.48    1.73   0
  10   2 -12   -0.84    1.69   0
 -10  -2  12   -0.69    1.69   0
  10  -2 -12   -0.23    1.65   0
   9   2 -12    1.75    1.63   0
  -9   2  12    1.33    1.71   0
  -9  -2  12    1.42    1.65   0
   9  -2 -12    0.57    1.65   0
  -8   2  12    0.66    1.71   0
  -8  -2  12    1.49    1.64   0
   8  -2 -12    0.86    1.41   0
   8   2 -12   -1.51    1.62   0
  -7   2  12   -0.00    1.64   0
   7  -2 -12   -0.44    1.62   0
  -7  -2  12    0.72    1.45   0
   7   2 -12    0.20    1.59   0
  -6   2  12    0.65    1.65   0
   6  -2 -12    2.04    1.58   0
  -6  -2  12   -2.53    1.65   0
   6   2 -12    1.53    1.58   0
   5  -2 -12    0.63    1.37   0
  -5   2  12    1.31    1.67   0
  -5  -2  12   -0.06    1.67   0
   5   2 -12    0.49    1.56   0
   4  -2 -12    2.48    1.63   0
  -4   2  12    2.76    1.70   0
  -4  -2  12    1.70    1.65   0
   4   2 -12    3.52    1.58   0
  -3   2  12    1.14    1.72   0
  -3  -2  12   -1.17    1.69   0
   3   2 -12    2.22    1.61   0
   3  -2 -12    0.53    1.43   0
  -2  -2  12    1.52    1.73   0
   2   2 -12   -1.26    1.67   0
   2  -2 -12    1.53    1.47   0
  -2   2  12    0.26    1.79   0
  -1  -2  12    2.41    1.83   0
   1   2 -12    2.65    1.77   0
   1  -2 -12    0.98    1.68   0
  -1   2  12    3.92    1.52   0
   0   2 -12    1.30    1.76   0
   0  -2 -12    0.35    1.79   0
   0   2  12    0.96    1.86   0
   0  -2  12    1.50    1.87   0
  -1  -2 -12   -1.17    1.82   0
   1   2  12    2.57    1.90   0
   1  -2  12    1.52    1.97   0
  -1   2 -12    1.46    1.91   0
  -2  -2 -12    2.99    1.94   0
   2   2  12    0.26    1.97   0
   2  -2  12   -1.43    2.01   0
  -2   2 -12   -1.17    1.97   0
  13  -3 -12   -1.04    1.94   0
  13   3 -12    2.60    1.94   0
 -13   3  12   -1.21    1.94   0
 -13  -3  12    1.46    1.93   0
 -12   3  12    0.08    1.84   0
  12   3 -12    3.55    1.84   0
  12  -3 -12   -0.80    1.84   0
 -12  -3  12    1.86    1.81   0
  11   3 -12    1.44    1.70   0
  11  -3 -12    0.17    1.78   0
 -11   3  12   -0.70    1.82   0
 -11  -3  12   -0.09    1.75   0
 -10   3  12    1.71    1.95   0
  10   3 -12   -0.85    1.44   0
 -10  -3  12    0.47    1.72   0
  10  -3 -12    0.46    1.70   0
   9   3 -12    0.00    1.69   0
  -9   3  12    0.72    1.71   0
  -9  -3  12   -0.05    1.74   0
   9  -3 -12   -0.14    1.66   0
   8   3 -12    1.75    1.40   0
  -8   3  12   -0.49    1.77   0
   8  -3 -12    0.17    1.69   0
  -8  -3  12   -0.04    1.66   0
  -7   3  12    3.50    1.75   0
   7  -3 -12    3.99    1.66   0
  -7  -3  12    1.43    1.68   0
   7   3 -12    0.10    1.60   0
  -6   3  12    2.74    1.70   0
   6  -3 -12    1.79    1.67   0
  -6  -3  12    3.00    1.50   0
   6   3 -12    1.87    1.44   0
   5  -3 -12    4.99    1.63   0
  -5   3  12    2.43    1.67   0
  -5  -3  12    5.87    1.69   0
   5   3 -12    3.18    1.63   0
  -4   3  12    0.41    1.64   0
  -4  -3  12    2.51    1.75   0
   4   3 -12   -1.14    1.62   0
   4  -3 -12    0.47    1.60   0
  -3  -3  12    2.46    1.71   0
   3   3 -12    0.87    1.62   0
   3  -3 -12   -1.73    1.66   0
  -3   3  12    1.94    1.74   0
  -2  -3  12    0.74    1.82   0
   2   3 -12   -0.43    1.75   0
   2  -3 -12   -0.95    1.74   0
  -2   3  12   -0.11    1.82   0
  -1  -3  12    1.15    1.81   0
   1   3 -12   -2.41    1.76   0
   1  -3 -12    0.53    1.75   0
  -1   3  12   -1.33    1.85   0
   0   3 -12    3.33    1.83   0
   0  -3 -12    3.01    1.81   0
   0   3  12    1.78    1.90   0
   0  -3  12    0.60    1.97   0
  -1   3 -12    0.41    1.91   0
  -1  -3 -12    0.40    1.86   0
   1   3  12    0.61    1.86   0
   1  -3  12   -0.67    1.95   0
  -2  -3 -12    1.29    1.97   0
   2   3  12    0.75    2.01   0
   2  -3  12    4.09    2.29   0
  -2   3 -12    3.01    2.01   0
  13  -4 -12    4.50    2.24   0
 -13   4  12    2.09    2.02   0
 -13  -4  12    0.41    1.93   0
  13   4 -12   -0.26    1.89   0
 -12   4  12    0.38    2.16   0
  12  -4 -12   -2.79    1.91   0
 -12  -4  12    0.47    1.88   0
  12   4 -12    0.44    1.87   0
  11  -4 -12    1.00    1.76   0
  11   4 -12   -3.50    1.81   0
 -11   4  12    0.73    1.88   0
 -11  -4  12    4.16    1.79   0
 -10   4  12   -2.11    1.81   0
 -10  -4  12    1.23    1.71   0
  10   4 -12    2.96    1.70   0
  10  -4 -12    1.88    1.76   0
  -9   4  12    3.21    1.78   0
   9   4 -12    1.07    1.70   0
  -9  -4  12    3.66    1.44   0
   9  -4 -12    1.46    1.92   0
  -8   4  12    0.64    1.74   0
   8   4 -12    1.84    1.69   0
   8  -4 -12   -1.10    1.66   0
  -8  -4  12    0.09    1.68   0
  -7   4  12   -0.56    1.78   0
   7  -4 -12    0.90    1.68   0
  -7  -4  12    1.12    1.66   0
   7   4 -12    1.47    1.62   0
  -6   4  12   -3.38    1.75   0
   6  -4 -12    1.32    1.62   0
  -6  -4  12    0.07    1.66   0
   6   4 -12   -0.68    1.61   0
   5  -4 -12    2.71    1.66   0
  -5   4  12    3.60    1.77   0
  -5  -4  12    1.71    1.75   0
   5   4 -12    2.61    1.66   0
  -4   4  12    0.65    1.70   0
  -4  -4  12    1.99    1.72   0
   4   4 -12    1.75    1.65   0
   4  -4 -12    1.43    1.41   0
  -3  -4  12    1.61    1.95   0
   3   4 -12    2.06    1.69   0
   3  -4 -12    1.37    1.71   0
  -3   4  12   -0.99    1.53   0
  -2  -4  12    1.53    1.82   0
   2   4 -12    1.02    1.68   0
   2  -4 -12    0.26    1.71   0
  -2   4  12    0.68    1.76   0
  -1  -4  12    2.39    1.90   0
   1   4 -12    2.47    2.02   0
   1  -4 -12   -0.51    1.83   0
  -1   4  12    1.87    1.86   0
   0   4 -12    1.15    1.84   0
   0  -4 -12    2.91    1.59   0
   0   4  12    3.48    1.96   0
   0  -4  12    1.80    1.92   0
  -1   4 -12    2.32    1.96   0
  -1  -4 -12    1.52    1.90   0
   1   4  12   -1.06    1.95   0
   1  -4  12   -1.36    2.26   0
   2   4  12   -0.46    2.03   0
 -13   5  12    1.32    2.07   0
 -13  -5  12    2.09    1.99   0
  12   5 -12    4.24    1.88   0
 -12   5  12    2.87    2.23   0
  12  -5 -12    1.29    2.18   0
 -12  -5  12    1.76    1.91   0
  11  -5 -12   -0.17    1.85   0
 -11   5  12    0.63    1.91   0
  11   5 -12   -2.43    1.88   0
 -11  -5  12    1.45    1.81   0
  10   5 -12    1.23    1.78   0
 -10   5  12    3.41    1.87   0
 -10  -5  12   -1.93    1.80   0
  10  -5 -12   -1.02    1.81   0
  -9   5  12    0.76    1.82   0
   9  -5 -12   -0.07    1.75   0
  -9  -5  12    0.71    1.71   0
   9   5 -12    0.01    1.43   0
  -8   5  12   -0.96    1.79   0
   8  -5 -12    0.58    1.75   0
   8   5 -12    0.38    1.67   0
  -8  -5  12    1.78    1.71   0
  -7   5  12    2.56    1.82   0
   7   5 -12    0.71    1.63   0
   7  -5 -12   -1.11    1.66   0
  -7  -5  12   -3.10    1.73   0
  -6   5  12   -0.74    1.79   0
   6  -5 -12    0.05    1.66   0
  -6  -5  12    0.51    1.72   0
   6   5 -12    1.87    1.74   0
   5  -5 -12   -0.19    1.70   0
  -5   5  12   -3.03    1.99   0
  -5  -5  12    1.64    1.78   0
   5   5 -12    2.30    1.87   0
  -4  -5  12   -0.19    1.99   0
   4   5 -12    0.26    1.69   0
   4  -5 -12    0.96    1.69   0
  -4   5  12   -1.07    1.81   0
  -3  -5  12    0.94    2.02   0
   3   5 -12    2.09    1.72   0
   3  -5 -12    3.05    1.76   0
  -3   5  12    3.04    1.53   0
  -2  -5  12    1.27    2.06   0
   2   5 -12   -0.24    1.81   0
   2  -5 -12    2.52    1.77   0
  -2   5  12   -0.02    1.83   0
  -1  -5  12    0.57    1.92   0
   1   5 -12    2.55    1.83   0
   1  -5 -12   -4.51    1.80   0
  -1   5  12   -0.03    1.85   0
   0   5 -12   -0.16    1.90   0
   0  -5 -12    1.43    1.91   0
   0   5  12   -1.60    1.95   0
   0  -5  12   -1.09    2.22   0
  -1   5 -12   -0.48    1.96   0
  -1  -5 -12    2.62    1.73   0
   1   5  12    2.53    1.99   0
   1  -5  12    1.64    2.07   0
 -12   6  12    1.37    2.26   0
  12  -6 -12   -0.26    2.01   0
 -12  -6  12    1.83    1.97   0
  12   6 -12    1.55    1.97   0
  11   6 -12    1.94    1.91   0
  11  -6 -12    0.19    2.17   0
 -11   6  12   -0.69    2.21   0
 -11  -6  12    1.11    1.91   0
 -10   6  12    2.08    2.12   0
  10   6 -12    0.95    1.78   0
 -10  -6  12    1.03    1.82   0
  10  -6 -12   -0.50    2.06   0
  -9   6  12    0.18    1.86   0
   9  -6 -12    2.41    1.82   0
  -9  -6  12    2.84    1.75   0
   9   6 -12    1.92    1.78   0
  -8   6  12   -1.47    2.02   0
   8  -6 -12    2.11    1.76   0
  -8  -6  12    2.12    1.75   0
   8   6 -12    0.62    1.71   0
  -7   6  12    4.02    2.03   0
   7  -6 -12    2.59    1.75   0
   7   6 -12    0.20    1.50   0
  -7  -6  12    2.04    1.78   0
  -6   6  12    3.21    1.78   0
   6  -6 -12    0.53    1.71   0
   6   6 -12    2.87    1.73   0
  -6  -6  12    2.75    1.80   0
  -5  -6  12    1.21    1.78   0
  -5   6  12    0.41    1.83   0
   5  -6 -12    0.37    1.75   0
   5   6 -12   -2.25    1.75   0
  -4  -6  12    1.30    2.03   0
   4   6 -12    0.17    1.71   0
   4  -6 -12    1.37    1.79   0
  -4   6  12   -0.97    1.85   0
  -3  -6  12    1.53    2.06   0
   3   6 -12    2.46    1.79   0
   3  -6 -12    2.95    1.77   0
  -3   6  12   -2.17    1.89   0
  -2  -6  12    0.57    1.92   0
   2   6 -12    1.19    2.05   0
   2  -6 -12    2.61    1.85   0
  -2   6  12    0.39    1.89   0
  -1  -6  12    3.37    2.18   0
   1   6 -12    1.59    1.89   0
   1  -6 -12    4.96    1.90   0
  -1   6  12    1.59    1.95   0
   0   6 -12    1.79    1.96   0
   0  -6 -12    0.37    1.94   0
   0   6  12   -2.02    1.96   0
   0  -6  12   -2.94    2.03   0
 -11   7  12    1.02    2.03   0
  11  -7 -12   -0.03    2.23   0
  11   7 -12    2.58    1.93   0
 -11  -7  12    1.29    1.93   0
 -10   7  12    0.58    1.97   0
 -10  -7  12   -1.25    1.91   0
  10  -7 -12    1.97    2.19   0
  10   7 -12    1.12    1.87   0
  -9   7  12    0.69    2.15   0
   9   7 -12   -1.22    1.85   0
   9  -7 -12    2.36    2.10   0
  -9  -7  12    0.42    1.83   0
  -8   7  12    1.52    1.90   0
   8  -7 -12   -0.12    2.07   0
  -8  -7  12    0.67    1.84   0
   8   7 -12   -1.23    1.86   0
   7  -7 -12   -0.55    1.80   0
  -7  -7  12    1.19    1.82   0
   7   7 -12   -1.57    1.79   0
  -7   7  12    2.47    1.88   0
   6  -7 -12   -0.26    2.01   0
   6   7 -12    1.83    1.81   0
  -6  -7  12    0.32    1.76   0
  -6   7  12    1.32    1.86   0
   5   7 -12   -1.59    1.80   0
  -5  -7  12    0.35    1.90   0
  -5   7  12    1.87    1.88   0
   5  -7 -12    0.23    1.82   0
   4   7 -12   -0.16    1.84   0
  -4  -7  12    2.67    1.89   0
  -4   7  12   -1.53    1.81   0
   4  -7 -12    0.97    1.79   0
  -3  -7  12    0.61    1.91   0
   3  -7 -12    3.56    1.90   0
  -3   7  12    1.00    1.93   0
   3   7 -12    2.56    1.84   0
  -2  -7  12    1.55    2.19   0
   2  -7 -12   -0.15    1.93   0
  -2   7  12   -0.01    1.96   0
   2   7 -12    3.27    2.10   0
  -1  -7  12    5.00    2.01   0
   1  -7 -12    0.87    1.93   0
   1   7 -12    1.57    2.19   0
  -1   7  12    2.01    1.93   0
   0   7 -12    0.35    2.26   0
   0   7  12   -0.24    2.00   0
   0  -7  12    0.02    2.36   0
 -10   8  12    1.80    2.29   0
  10   8 -12   -1.02    1.98   0
 -10  -8  12   -0.42    1.94   0
  10  -8 -12   -0.38    2.24   0
  -9   8  12    0.67    2.24   0
   9  -8 -12    0.91    2.19   0
  -9  -8  12   -0.38    1.96   0
   9   8 -12    3.11    1.91   0
   8   8 -12   -0.29    1.90   0
   8  -8 -12    1.31    1.93   0
  -8  -8  12   -1.11    1.87   0
  -8   8  12    4.36    2.21   0
   7  -8 -12    2.28    1.86   0
  -7  -8  12    0.55    1.90   0
  -7   8  12    0.60    1.96   0
   7   8 -12   -0.30    1.81   0
   6  -8 -12    1.11    1.88   0
  -6  -8  12    1.09    2.12   0
   6   8 -12    0.73    1.84   0
  -6   8  12    0.65    2.17   0
  -5  -8  12    1.11    1.89   0
   5   8 -12    2.09    2.05   0
  -5   8  12    4.71    2.18   0
   5  -8 -12   -1.18    1.85   0
   4   8 -12   -0.74    1.90   0
  -4  -8  12    3.80    2.18   0
  -4   8  12   -2.52    2.00   0
   4  -8 -12    2.20    1.90   0
   3   8 -12    2.63    2.15   0
  -3  -8  12    0.19    2.21   0
   3  -8 -12    2.48    1.95   0
  -3   8  12    2.67    1.97   0
   2   8 -12    2.40    1.97   0
  -2  -8  12    4.15    2.24   0
   2  -8 -12    2.55    1.93   0
  -2   8  12   -0.14    1.98   0
  -1  -8  12    0.96    2.08   0
   1  -8 -12    1.29    2.04   0
  -1   8  12    2.11    2.06   0
   1   8 -12    1.21    2.30   0
   9   9 -12   -1.29    1.96   0
  -9   9  12    0.08    2.09   0
   8  -9 -12    0.80    1.99   0
  -8  -9  12    5.14    1.98   0
   8   9 -12    1.69    1.96   0
  -8   9  12    2.24    2.06   0
   7  -9 -12    2.26    2.23   0
   7   9 -12    0.78    1.94   0
  -7  -9  12    2.45    2.25   0
  -7   9  12    1.91    2.26   0
   6   9 -12   -1.91    1.92   0
   6  -9 -12    0.62    1.94   0
  -6  -9  12    0.29    1.95   0
  -6   9  12    0.19    2.01   0
  -5  -9  12    2.98    2.23   0
  -5   9  12    3.36    2.24   0
   5   9 -12    3.81    2.19   0
   5  -9 -12   -0.27    2.00   0
  -4  -9  12   -0.62    2.23   0
   4   9 -12    1.38    1.96   0
  -4   9  12    1.71    2.03   0
   4  -9 -12    0.27    2.04   0
  -3  -9  12    1.46    2.32   0
   3   9 -12   -0.23    2.03   0
  -3   9  12    0.61    2.02   0
   3  -9 -12    2.81    2.25   0
  13  -1 -13    2.14    2.02   0
 -13   1  13    1.18    2.05   0
 -13  -1  13   -1.31    2.01   0
 -12   1  13    3.34    1.97   0
 -12  -1  13    3.66    1.95   0
  12  -1 -13   -1.05    1.98   0
  12   1 -13    2.38    1.90   0
  11  -1 -13   -0.35    1.87   0
 -11   1  13    0.28    1.91   0
  11   1 -13    0.37    1.82   0
 -11  -1  13    5.60    1.84   0
  10  -1 -13    3.61    1.75   0
  10   1 -13    2.63    1.82   0
 -10   1  13    0.76    1.86   0
 -10  -1  13   -0.46    1.79   0
  -9   1  13    1.43    1.76   0
  -9  -1  13   -0.92    1.51   0
   9  -1 -13   -0.25    1.75   0
   9   1 -13   -1.27    1.69   0
  -8   1  13    0.84    1.73   0
  -8  -1  13    0.71    1.79   0
   8  -1 -13    1.42    1.68   0
   8   1 -13   -1.93    1.71   0
  -7   1  13    2.91    1.79   0
  -7  -1  13   -1.88    1.77   0
   7  -1 -13    2.98    1.70   0
   7   1 -13    1.12    1.73   0
  -6   1  13    1.57    1.74   0
  -6  -1  13    3.08    1.81   0
   6  -1 -13    1.66    1.68   0
   6   1 -13    2.01    1.70   0
  -5   1  13    1.36    1.81   0
  -5  -1  13   -0.37    1.75   0
   5  -1 -13   -0.57    1.53   0
   5   1 -13    1.21    1.71   0
  -4   1  13   -0.78    1.82   0
  -4  -1  13    1.20    1.78   0
   4  -1 -13    1.75    1.73   0
   4   1 -13    0.42    1.74   0
  -3   1  13    1.12    1.89   0
   3  -1 -13   -0.96    1.83   0
  -3  -1  13    1.98    1.85   0
   3   1 -13   -0.95    1.75   0
  -2  -1  13   -0.25    1.94   0
   2   1 -13    1.97    1.84   0
  -2   1  13   -0.52    1.85   0
   2  -1 -13    1.09    1.79   0
   1   1 -13    1.90    1.88   0
  -1   1  13   -1.46    1.96   0
   1  -1 -13   -0.14    1.87   0
  -1  -1  13    0.69    1.99   0
   0   1  13    0.66    2.01   0
   0  -1 -13    0.09    1.99   0
   0  -1  13    3.25    2.01   0
   0   1 -13    3.51    2.01   0
  12   2 -13    1.05    1.94   0
 -12   2  13    0.84    1.94   0
  12  -2 -13    0.85    1.93   0
 -12  -2  13    0.87    1.92   0
  11  -2 -13    1.74    1.86   0
 -11   2  13    0.05    1.89   0
 -11  -2  13   -3.54    1.86   0
  11   2 -13    0.18    1.85   0
  10   2 -13    2.63    1.76   0
 -10   2  13    1.32    1.86   0
 -10  -2  13    0.29    1.83   0
  10  -2 -13    1.94    1.81   0
   9   2 -13    0.78    1.77   0
  -9   2  13    1.78    1.82   0
  -9  -2  13   -0.56    1.83   0
   9  -2 -13    2.04    2.00   0
  -8   2  13   -1.13    1.80   0
  -8  -2  13   -0.35    1.77   0
   8  -2 -13   -1.26    1.77   0
   8   2 -13   -2.82    1.72   0
  -7   2  13   -0.81    1.71   0
  -7  -2  13    0.98    1.80   0
   7  -2 -13    2.18    1.70   0
   7   2 -13    1.41    1.75   0
  -6   2  13    2.33    1.80   0
   6  -2 -13    1.70    1.72   0
  -6  -2  13   -1.61    1.76   0
   6   2 -13    2.09    1.70   0
  -5   2  13   -1.25    1.77   0
   5  -2 -13   -1.39    1.71   0
  -5  -2  13    0.43    1.77   0
   5   2 -13    2.09    1.49   0
  -4   2  13    2.66    1.87   0
   4  -2 -13    1.97    1.79   0
  -4  -2  13    1.42    1.78   0
   4   2 -13    3.26    1.74   0
  -3  -2  13    3.07    1.84   0
   3   2 -13    0.19    1.83   0
   3  -2 -13    2.18    1.82   0
  -3   2  13   -0.82    1.89   0
  -2  -2  13   -0.07    1.89   0
   2   2 -13   -0.72    1.86   0
  -2   2  13    0.05    1.87   0
   2  -2 -13    0.10    1.85   0
   1   2 -13    2.36    1.90   0
   1  -2 -13    2.98    1.63   0
  -1   2  13    0.87    1.95   0
  -1  -2  13    0.32    1.94   0
   0   2 -13    2.74    2.01   0
   0  -2 -13    1.23    1.68   0
   0   2  13    1.59    2.00   0
   0  -2  13   -0.57    2.12   0
  12   3 -13   -0.97    1.93   0
 -12   3  13    1.83    2.00   0
  12  -3 -13    2.24    2.03   0
 -12  -3  13    2.41    1.97   0
  11  -3 -13    0.55    1.91   0
 -11   3  13    0.78    1.95   0
 -11  -3  13    2.61    1.91   0
  11   3 -13    0.43    1.87   0
 -10   3  13   -0.15    1.85   0
  10   3 -13   -0.54    1.81   0
 -10  -3  13    1.63    1.81   0
  10  -3 -13    0.74    1.84   0
   9   3 -13    0.94    1.79   0
  -9   3  13    1.06    1.82   0
  -9  -3  13   -0.97    1.82   0
   9  -3 -13    1.72    1.79   0
  -8   3  13   -1.31    1.82   0
  -8  -3  13   -1.25    1.82   0
   8  -3 -13    1.21    1.81   0
   8   3 -13    3.44    1.55   0
  -7   3  13    0.91    1.80   0
   7  -3 -13    2.17    1.71   0
  -7  -3  13    1.56    1.78   0
   7   3 -13    2.16    1.73   0
  -6   3  13    0.10    1.50   0
   6  -3 -13    2.13    1.74   0
  -6  -3  13   -0.17    1.76   0
   6   3 -13    0.09    1.48   0
  -5   3  13    1.38    1.84   0
   5  -3 -13    2.62    1.76   0
  -5  -3  13   -1.93    1.76   0
   5   3 -13    2.58    1.69   0
  -4   3  13    1.87    1.85   0
   4  -3 -13   -1.24    1.77   0
  -4  -3  13    0.10    1.83   0
   4   3 -13   -0.82    1.80   0
  -3  -3  13    1.49    1.95   0
   3   3 -13    1.18    1.87   0
  -3   3  13    1.69    1.63   0
   3  -3 -13    0.52    1.82   0
  -2  -3  13   -1.07    1.93   0
   2   3 -13   -0.19    1.87   0
   2  -3 -13    0.45    1.89   0
  -2   3  13    1.17    1.94   0
   1   3 -13    0.75    1.98   0
   1  -3 -13    0.58    1.95   0
  -1   3  13    0.66    1.97   0
  -1  -3  13   -1.99    2.01   0
   0   3 -13    2.71    2.01   0
   0   3  13    1.26    2.04   0
   0  -3  13    2.99    2.04   0
 -12   4  13    0.49    2.30   0
  12  -4 -13    3.74    2.03   0
 -12  -4  13    1.76    2.01   0
  11   4 -13    1.12    1.91   0
  11  -4 -13    0.80    1.95   0
 -11   4  13    2.08    2.20   0
 -11  -4  13    2.41    1.91   0
 -10   4  13    1.87    1.92   0
 -10  -4  13    1.59    1.90   0
  10   4 -13    0.49    1.85   0
  10  -4 -13    1.18    1.89   0
  -9   4  13    0.13    1.88   0
   9   4 -13    2.62    1.79   0
  -9  -4  13    1.66    1.60   0
   9  -4 -13    1.69    1.84   0
  -8   4  13    1.55    1.86   0
   8   4 -13    2.46    1.76   0
  -8  -4  13    1.51    1.58   0
   8  -4 -13    3.57    1.83   0
  -7   4  13    0.78    1.84   0
   7  -4 -13    0.25    1.81   0
  -7  -4  13    0.05    1.80   0
   7   4 -13    1.62    1.77   0
  -6   4  13    1.18    1.86   0
   6  -4 -13    1.35    1.75   0
  -6  -4  13    0.16    1.85   0
   6   4 -13    2.75    1.77   0
  -5   4  13   -3.75    1.86   0
   5  -4 -13   -0.76    1.57   0
  -5  -4  13    1.02    1.85   0
   5   4 -13    0.52    1.80   0
  -4  -4  13    1.95    1.89   0
   4   4 -13    1.84    1.85   0
  -4   4  13    0.75    1.87   0
   4  -4 -13   -1.36    1.77   0
  -3  -4  13    4.03    1.89   0
   3   4 -13    4.10    1.85   0
   3  -4 -13    2.05    1.79   0
  -3   4  13    1.04    1.87   0
  -2  -4  13    1.00    1.99   0
   2   4 -13    1.00    1.89   0
   2  -4 -13    0.67    1.90   0
  -2   4  13   -2.41    1.95   0
   1   4 -13    1.98    1.95   0
   1  -4 -13   -0.09    1.97   0
  -1   4  13    3.52    2.00   0
  -1  -4  13   -0.73    2.03   0
  11  -5 -13    1.63    2.03   0
 -11   5  13   -0.02    2.04   0
  11   5 -13    0.07    1.72   0
 -11  -5  13    0.90    1.97   0
 -10   5  13    2.20    2.21   0
 -10  -5  13   -1.91    1.64   0
  10  -5 -13    0.78    1.96   0
  10   5 -13    0.36    1.90   0
  -9   5  13   -1.69    1.94   0
  -9  -5  13    4.43    1.88   0
   9   5 -13    0.23    1.80   0
   9  -5 -13   -0.41    1.91   0
  -8   5  13    0.45    1.91   0
   8   5 -13   -1.09    1.76   0
   8  -5 -13    1.02    1.88   0
  -8  -5  13   -0.08    1.76   0
  -7   5  13   -2.28    1.83   0
   7   5 -13    2.23    1.85   0
   7  -5 -13    2.20    1.82   0
  -7  -5  13   -0.20    1.88   0
  -6   5  13    1.75    1.95   0
   6  -5 -13    0.74    1.88   0
  -6  -5  13    3.58    1.89   0
   6   5 -13    0.42    1.60   0
   5  -5 -13    0.82    1.85   0
  -5  -5  13   -1.09    1.93   0
   5   5 -13    1.23    2.10   0
  -5   5  13    0.15    1.94   0
  -4  -5  13    2.82    1.91   0
   4   5 -13    0.99    1.85   0
  -4   5  13    2.28    1.92   0
   4  -5 -13    1.16    1.88   0
  -3  -5  13    1.79    1.97   0
   3   5 -13   -0.37    1.92   0
  -3   5  13    3.74    1.95   0
   3  -5 -13    1.41    1.92   0
  -2  -5  13    2.74    2.27   0
   2   5 -13    0.24    2.18   0
   2  -5 -13    0.29    1.64   0
  -2   5  13   -0.38    1.95   0
   1   5 -13   -0.97    2.28   0
   1  -5 -13    0.82    1.99   0
  -1   5  13    0.75    2.06   0
  10   6 -13   -0.02    1.89   0
 -10   6  13    2.13    2.06   0
 -10  -6  13    3.51    1.71   0
  10  -6 -13    2.59    2.25   0
  -9   6  13    2.66    2.03   0
  -9  -6  13    0.59    1.90   0
   9  -6 -13   -1.79    2.24   0
   9   6 -13    1.78    1.97   0
  -8   6  13    2.19    1.97   0
   8  -6 -13    1.67    1.92   0
  -8  -6  13   -0.27    1.68   0
   8   6 -13    1.16    1.89   0
  -7   6  13    3.37    1.95   0
   7  -6 -13    1.82    1.90   0
   7   6 -13    1.56    1.88   0
  -7  -6  13   -0.11    1.89   0
   6  -6 -13   -0.02    1.90   0
   6   6 -13    1.29    1.90   0
  -6  -6  13    2.50    1.93   0
  -6   6  13    1.07    1.92   0
   5  -6 -13   -1.38    1.91   0
  -5  -6  13   -1.07    1.95   0
  -5   6  13    0.81    1.98   0
   5   6 -13    1.04    1.89   0
  -4  -6  13    1.58    1.96   0
   4   6 -13    0.36    1.92   0
  -4   6  13   -0.16    2.01   0
   4  -6 -13    2.79    1.90   0
  -3  -6  13    1.92    2.03   0
   3   6 -13    0.26    2.21   0
   3  -6 -13    3.22    1.93   0
  -3   6  13    2.72    2.25   0
  -2  -6  13    3.50    2.07   0
   2   6 -13    0.90    1.99   0
  -2   6  13    1.15    2.03   0
   2  -6 -13    0.73    2.04   0
  -9   7  13    1.06    2.08   0
   9   7 -13    2.12    1.96   0
   9  -7 -13   -1.23    2.05   0
  -9  -7  13    2.41    2.03   0
  -8   7  13   -0.03    2.10   0
   8  -7 -13    3.17    2.25   0
  -8  -7  13   -0.67    2.01   0
   8   7 -13    1.81    2.01   0
   7  -7 -13    1.46    1.98   0
  -7  -7  13    0.90    1.98   0
   7   7 -13    1.08    1.92   0
  -7   7  13    1.18    2.00   0
   6  -7 -13    3.28    2.20   0
   6   7 -13    0.06    1.96   0
  -6  -7  13   -1.68    2.03   0
  -6   7  13   -0.86    2.00   0
   5  -7 -13    1.25    2.00   0
   5   7 -13    0.49    1.97   0
  -5  -7  13    0.20    1.99   0
  -5   7  13    1.50    2.29   0
   4   7 -13    0.83    1.98   0
  -4  -7  13    2.68    2.28   0
  -4   7  13    0.28    2.22   0
   4  -7 -13    1.10    1.92   0
  -3  -7  13    1.51    2.30   0
  -3   7  13   -1.93    2.08   0
   3   7 -13    1.13    2.28   0
   6   8 -13    0.68    1.98   0
  -6   8  13    1.36    2.09   0
  11   0 -14   -0.76    1.75   0
  10   0 -14   -0.70    1.68   0
 -10   0  14    1.50    1.95   0
  -9   0  14    2.28    1.93   0
   9   0 -14    2.79    2.13   0
  -8   0  14    2.87    1.92   0
   8   0 -14    0.00    1.87   0
  -7   0  14    1.04    1.93   0
   7   0 -14    0.30    1.88   0
  -6   0  14    1.70    1.96   0
   6   0 -14    2.34    1.91   0
  -5   0  14    4.24    1.94   0
   5   0 -14    0.44    1.97   0
  -4   0  14    0.62    1.96   0
   4   0 -14    0.88    1.91   0
  -3   0  14    0.05    1.96   0
   3   0 -14    1.14    1.93   0
  11  -1 -14   -2.79    2.01   0
 -11   1  14    1.02    2.01   0
  11   1 -14    0.54    1.98   0
 -11  -1  14    0.56    1.99   0
  10   1 -14   -1.75    1.84   0
 -10   1  14    1.80    2.00   0
 -10  -1  14    0.82    1.94   0
  10  -1 -14   -1.63    2.00   0
  -9   1  14    1.84    1.93   0
  -9  -1  14    1.21    1.92   0
   9  -1 -14    1.54    1.87   0
   9   1 -14    0.50    1.87   0
  -8   1  14   -0.62    1.89   0
  -8  -1  14    0.18    1.98   0
   8  -1 -14   -2.21    1.88   0
   8   1 -14    1.21    1.90   0
  -7   1  14    1.38    1.64   0
  -7  -1  14    0.27    1.95   0
   7  -1 -14   -0.49    1.81   0
   7   1 -14   -0.30    1.89   0
  -6   1  14   -1.86    1.97   0
  -6  -1  14   -0.29    1.94   0
   6  -1 -14    3.38    1.89   0
   6   1 -14    0.39    1.89   0
  -5   1  14    1.06    1.97   0
  -5  -1  14   -0.24    1.64   0
   5  -1 -14    3.93    1.93   0
   5   1 -14    1.67    1.90   0
  -4   1  14   -1.57    2.01   0
  -4  -1  14   -1.35    1.97   0
   4  -1 -14    2.11    1.96   0
   4   1 -14    2.25    1.95   0
  -3  -1  14   -1.66    2.04   0
   3  -1 -14    1.33    1.93   0
   3   1 -14    0.85    1.75   0
  -3   1  14    2.53    2.03   0
 -10   2  14    2.24    2.03   0
  10   2 -14    1.04    1.93   0
 -10  -2  14    1.69    1.94   0
  10  -2 -14   -0.03    2.19   0
   9   2 -14    0.08    1.67   0
  -9   2  14    1.09    1.99   0
  -9  -2  14    1.71    1.93   0
   9  -2 -14   -0.12    1.91   0
  -8   2  14   -0.97    1.91   0
  -8  -2  14   -2.30    2.00   0
   8  -2 -14    0.18    1.87   0
   8   2 -14   -1.95    1.91   0
  -7   2  14   -1.22    1.97   0
  -7  -2  14   -0.02    1.94   0
   7  -2 -14    0.52    1.91   0
   7   2 -14    2.04    1.86   0
  -6   2  14    3.22    1.91   0
  -6  -2  14    2.27    1.94   0
   6  -2 -14    1.52    1.87   0
   6   2 -14   -1.77    1.84   0
  -5   2  14   -0.28    1.98   0
  -5  -2  14    3.33    1.96   0
   5  -2 -14    0.86    1.90   0
   5   2 -14    0.81    1.93   0
  -4   2  14    0.74    1.99   0
  -4  -2  14    3.05    1.96   0
   4  -2 -14   -0.20    1.98   0
   4   2 -14   -0.88    1.69   0
   3  -2 -14   -0.03    2.03   0
  -3  -2  14    3.96    2.04   0
   3   2 -14    2.17    1.95   0
  -3   2  14    0.23    2.03   0
 -10   3  14   -1.93    2.05   0
  10   3 -14    1.90    1.99   0
 -10  -3  14    0.57    2.02   0
  10  -3 -14    1.28    2.05   0
   9   3 -14    0.41    1.68   0
  -9   3  14    0.47    1.98   0
  -9  -3  14   -1.64    1.70   0
   9  -3 -14    1.14    1.92   0
  -8   3  14   -1.07    1.75   0
  -8  -3  14   -0.88    1.67   0
   8  -3 -14   -0.17    1.97   0
   8   3 -14    0.24    1.89   0
  -7   3  14    1.19    1.65   0
  -7  -3  14    2.39    1.92   0
   7  -3 -14    0.20    1.95   0
   7   3 -14    0.59    1.91   0
  -6   3  14    0.17    1.97   0
  -6  -3  14    1.08    1.95   0
   6  -3 -14    0.17    1.98   0
   6   3 -14    1.60    1.88   0
  -5   3  14    0.22    1.99   0
   5  -3 -14    1.52    1.90   0
  -5  -3  14   -1.11    2.01   0
   5   3 -14   -0.08    1.92   0
   4  -3 -14    0.69    1.98   0
  -4  -3  14   -0.50    2.04   0
   4   3 -14    0.05    2.01   0
  -4   3  14   -2.31    1.72   0
  -3  -3  14    5.50    2.09   0
  -3   3  14    0.05    2.09   0
 -10   4  14    1.79    2.06   0
  -9   4  14    1.04    2.07   0
   9   4 -14   -1.35    1.97   0
  -9  -4  14   -0.37    1.98   0
  -8   4  14    0.67    1.99   0
   8   4 -14    0.16    1.88   0
  -8  -4  14    2.02    1.96   0
   8  -4 -14    3.74    1.95   0
  -7   4  14   -0.94    2.06   0
   7  -4 -14   -1.53    1.96   0
  -7  -4  14    4.04    1.97   0
   7   4 -14    1.99    1.98   0
  -6   4  14    2.06    1.96   0
   6  -4 -14    1.73    1.95   0
  -6  -4  14    1.66    1.97   0
   6   4 -14    1.85    2.15   0
   5  -4 -14    0.97    1.99   0
  -5  -4  14    0.91    2.04   0
   5   4 -14    1.28    1.99   0
  -5   4  14    0.06    2.03   0
   4  -4 -14   -1.85    1.97   0
  -4  -4  14   -0.45    1.99   0
   4   4 -14    1.99    2.03   0
  -4   4  14    3.53    2.04   0
  -8   5  14    3.21    2.13   0
   8   5 -14    0.38    2.00   0
  -8  -5  14   -1.81    2.08   0
  -7   5  14    1.77    2.00   0
   7   5 -14   -1.24    2.00   0
   7  -5 -14    0.32    2.01   0
  -7  -5  14    1.02    2.00   0
   6  -5 -14   -0.90    2.01   0
  -6  -5  14   -1.25    2.06   0
   6   5 -14    2.14    2.00   0
  -6   5  14    0.56    2.07   0
;
_shelx_hkl_checksum     22606
_shelx_res_file
;
TITL shelxt_a.res in P2(1)/c
    shelx.res
    created by SHELXL-2017/1 at 22:58:25 on 16-Apr-2019
CELL  0.71073  11.3954  11.7460  10.3067   90.000  115.940   90.000
ZERR     4.00   0.0019   0.0022   0.0017    0.000    0.012    0.000
LATT   1
SYMM  - X, 1/2 + Y, 1/2 - Z
SFAC  C    H    N    O
UNIT  60 60 4 8
MERG   2
OMIT    -2.00  52.00
EQIV $1 -x+1, -y+1, -z+1
HTAB O1 O2_$1
HTAB N1 O2
FMAP   2
PLAN    5
ACTA
BOND   $H
CONF
LIST   6
L.S.  25
WGHT    0.071700
EXTI    0.006763
FVAR       0.45116
O1    4    0.389207    0.580747    0.472108    11.00000    0.10263    0.04751 =
         0.10557    0.00933    0.06706    0.00735
AFIX 147
H1    2    0.379271    0.539357    0.530605    11.00000   -1.50000
AFIX   0
O2    4    0.623751    0.575052    0.351789    11.00000    0.08936    0.05265 =
         0.09492    0.00794    0.05548   -0.00015
N1    3    0.492161    0.743670    0.382183    11.00000    0.06108    0.04881 =
         0.06737    0.00639    0.03081    0.00354
C9    1    0.654896    0.766502    0.297521    11.00000    0.05831    0.05005 =
         0.05579    0.00341    0.02588    0.00161
C1    1    0.345426    0.686817    0.479112    11.00000    0.06116    0.04841 =
         0.05857    0.00191    0.02539    0.00132
C8    1    0.556517    0.808237    0.331736    11.00000    0.06198    0.05050 =
         0.06693    0.00499    0.02806   -0.00190
AFIX  43
H8    2    0.536018    0.885293    0.317983    11.00000   -1.20000
AFIX   0
C6    1    0.397821    0.774616    0.428774    11.00000    0.05495    0.04976 =
         0.06016    0.00315    0.02621    0.00334
C2    1    0.254376    0.711272    0.530085    11.00000    0.06832    0.05553 =
         0.06548    0.00388    0.03416   -0.00487
AFIX  43
H2A   2    0.219587    0.652120    0.562261    11.00000   -1.20000
AFIX   0
C3    1    0.213967    0.821142    0.534348    11.00000    0.05906    0.06295 =
         0.05574    0.00270    0.02514    0.00437
C11   1    0.828675    0.810412    0.226960    11.00000    0.06295    0.06321 =
         0.06011   -0.00116    0.03182   -0.00452
C14   1    0.689799    0.648363    0.315458    11.00000    0.06535    0.05352 =
         0.06195   -0.00022    0.02879   -0.00239
C10   1    0.725373    0.843555    0.251550    11.00000    0.06681    0.05630 =
         0.06480    0.00051    0.02826   -0.00331
AFIX  43
H10   2    0.700067    0.919577    0.237683    11.00000   -1.20000
AFIX   0
C5    1    0.357055    0.885143    0.432440    11.00000    0.06577    0.05123 =
         0.07995    0.00603    0.03586   -0.00036
AFIX  43
H5    2    0.390952    0.944514    0.399559    11.00000   -1.20000
AFIX   0
C4    1    0.266802    0.907967    0.484313    11.00000    0.07180    0.05262 =
         0.08369    0.00109    0.04061    0.00778
AFIX  43
H4    2    0.240644    0.982737    0.485967    11.00000   -1.20000
AFIX   0
C12   1    0.863782    0.694890    0.248758    11.00000    0.07108    0.06884 =
         0.07352   -0.00547    0.03996    0.00162
AFIX  43
H12   2    0.934719    0.670249    0.234291    11.00000   -1.20000
AFIX   0
C13   1    0.797195    0.617017    0.290646    11.00000    0.08172    0.05321 =
         0.08149   -0.00296    0.04496    0.00297
AFIX  43
H13   2    0.823971    0.541368    0.302935    11.00000   -1.20000
AFIX   0
C7    1    0.115140    0.846124    0.590892    11.00000    0.07340    0.08480 =
         0.07809    0.00215    0.04030    0.00821
AFIX 137
H7A   2    0.031563    0.816866    0.524800    11.00000   -1.50000
H7B   2    0.109049    0.926922    0.600598    11.00000   -1.50000
H7C   2    0.141812    0.810509    0.683322    11.00000   -1.50000
AFIX   0
C15   1    0.906368    0.893600    0.182852    11.00000    0.07850    0.08094 =
         0.08430   -0.00131    0.04773   -0.01064
AFIX 137
H15A  2    0.861304    0.965184    0.157474    11.00000   -1.50000
H15B  2    0.916047    0.863810    0.101333    11.00000   -1.50000
H15C  2    0.990962    0.904493    0.261813    11.00000   -1.50000
AFIX   0
H1A   2    0.516455    0.672682    0.387323    11.00000    0.08837
HKLF 4
REM  shelxt_a.res in P2(1)/c
REM R1 =  0.0643 for    1261 Fo > 4sig(Fo)  and  0.1368 for all    2417 data
REM    171 parameters refined using      0 restraints
END
WGHT      0.0719      0.0000
REM Highest difference peak  0.157,  deepest hole -0.142,  1-sigma level  0.042
Q1    1   0.6392  0.7020  0.2600  11.00000  0.05    0.16
Q2    1   0.0382  0.9000  0.5187  11.00000  0.05    0.15
Q3    1   0.9352  0.6601  0.1425  11.00000  0.05    0.15
Q4    1   0.9960  0.8658  0.1885  11.00000  0.05    0.15
Q5    1   0.3209  0.8195  0.3855  11.00000  0.05    0.14
;
_shelx_res_checksum     38867
