# Supplementary material for: Crystal structure and Hirshfeld surface analysis of (Z)-6-[(2-hy­droxy-4-methyl­anilino)­methyl­idene]-4-methyl­cyclo­hexa-2,4-dien-1-one
Source: Acta Crystallogr E Crystallogr Commun. 2019 May 14;75(Pt 6):785–8. doi: 10.1107/S2056989019006583 (PMC6658948; doi:10.1107/S2056989019006583)
Supplement: Supplementary file 2 [file e-75-00785-Isup2.hkl]

data_I                                                                          
_shelx_title ' shelxt_a.res in P2(1)/c'                                         
_shelx_refln_list_code          4                                               
_shelx_F_calc_maximum      238.14                                               
_exptl_crystal_F_000       512.00                                               
_reflns_d_resolution_high  0.8107                                               
                                                                                
loop_                                                                           
 _space_group_symop_operation_xyz                                               
 'x, y, z'                                                                      
 '-x, y+1/2, -z+1/2'                                                            
 '-x, -y, -z'                                                                   
 'x, -y-1/2, z-1/2'                                                             
                                                                                
_cell_length_a    11.3954                                                       
_cell_length_b    11.7460                                                       
_cell_length_c    10.3067                                                       
_cell_angle_alpha  90.000                                                       
_cell_angle_beta  115.940                                                       
_cell_angle_gamma  90.000                                                       
                                                                                
_shelx_F_squared_multiplier     1.000                                           
                                                                                
loop_                                                                           
 _refln_index_h                                                                 
 _refln_index_k                                                                 
 _refln_index_l                                                                 
 _refln_F_squared_calc                                                          
 _refln_F_squared_meas                                                          
 _refln_F_squared_sigma                                                         
 _refln_observed_status                                                         
   5   0   0          5.60         13.41         7.52 o                         
   6   0   0          1.44          1.97         8.45 o                         
   7   0   0        178.63        154.34         8.50 o                         
   8   0   0        256.93        213.64         8.90 o                         
   9   0   0          4.42         17.29         8.35 o                         
  10   0   0          0.25         -0.87         5.37 o                         
  11   0   0          7.34         12.06         5.69 o                         
  12   0   0          0.18         -4.54         5.92 o                         
   4   1   0          9.79          9.24         9.38 o                         
   5   1   0        119.38        150.50        10.27 o                         
   6   1   0        384.30        365.74         8.16 o                         
   7   1   0        452.82        395.67        19.26 o                         
   8   1   0         13.87         10.72         5.44 o                         
   9   1   0         33.86         35.21         5.81 o                         
  10   1   0          0.39         -2.66         5.01 o                         
  11   1   0          9.86         11.43         4.16 o                         
  12   1   0          4.34          2.35         4.43 o                         
   2   2   0         31.70         35.92        21.28 o                         
   3   2   0        936.52        740.94        18.66 o                         
   4   2   0        200.26        154.93        12.14 o                         
   5   2   0        220.79        192.78        12.09 o                         
   6   2   0        199.94        196.75        12.24 o                         
   7   2   0          4.64          7.30         5.69 o                         
   8   2   0          1.95          6.45         7.93 o                         
   9   2   0          5.80         16.80         4.80 o                         
  10   2   0          5.29         12.49         5.03 o                         
  11   2   0          6.69          4.80         5.05 o                         
  12   2   0          7.47          8.01         4.49 o                         
   1   3   0         31.53         31.35        13.09 o                         
   3   3   0         38.50         21.14        11.74 o                         
   4   3   0          6.17          7.37        13.95 o                         
   5   3   0        191.94        179.29        12.83 o                         
   6   3   0         30.11         19.71         6.19 o                         
   7   3   0          9.28         17.86         4.84 o                         
   8   3   0          9.20          9.82         4.86 o                         
   9   3   0         33.66         37.12         5.20 o                         
  10   3   0          2.09          6.50         5.09 o                         
  11   3   0         27.37         21.76         4.50 o                         
  12   3   0         10.92          3.09         4.60 o                         
   1   4   0        794.27        840.29        28.19 o                         
   4   4   0        133.77        124.26        12.51 o                         
   5   4   0          3.51          9.97         5.73 o                         
   6   4   0         98.78         84.08         5.50 o                         
   7   4   0          3.11          1.57         5.11 o                         
   8   4   0         16.26         17.67         5.06 o                         
   9   4   0         11.47          8.70         4.87 o                         
  10   4   0          4.41          0.75         5.18 o                         
  11   4   0         16.96         21.62         4.71 o                         
  12   4   0         11.65         13.82         4.68 o                         
   1   5   0        170.58        176.87         9.47 o                         
   5   5   0        414.43        418.91         9.15 o                         
   6   5   0        115.89        117.83         6.33 o                         
   7   5   0          0.40         -1.19         5.78 o                         
   8   5   0        130.06        114.67         7.28 o                         
   9   5   0         25.81         21.91         5.66 o                         
  10   5   0         20.74         25.15         5.72 o                         
  11   5   0          4.67          1.96         4.66 o                         
   0   6   0        412.56        428.33        12.45 o                         
   1   6   0       1501.54       1653.43        42.68 o                         
   2   6   0        422.78        500.50        14.37 o                         
   3   6   0        301.83        339.06         8.90 o                         
   4   6   0        154.16        167.51         8.16 o                         
   5   6   0         84.25         60.59         7.86 o                         
   6   6   0          8.49         14.69         7.57 o                         
   7   6   0        123.24        128.12         8.31 o                         
   8   6   0        139.28        132.16         6.95 o                         
   9   6   0         62.60         64.97         6.45 o                         
  10   6   0          4.96         -0.06         4.77 o                         
  11   6   0          0.03          0.12         4.57 o                         
   1   7   0          2.23          3.79         5.82 o                         
   2   7   0        111.09         97.86         6.89 o                         
   3   7   0         32.99         38.32         8.55 o                         
   4   7   0         71.71         58.18         7.67 o                         
   5   7   0         14.79         24.86         7.17 o                         
   6   7   0        110.04        115.38         8.06 o                         
   7   7   0          0.00          9.19         7.66 o                         
   8   7   0        136.59        128.51         8.35 o                         
   9   7   0         12.03         14.00         7.96 o                         
  10   7   0         18.78         24.45         5.62 o                         
  11   7   0          0.46         -0.04         7.25 o                         
   0   8   0        214.12        194.33         6.65 o                         
   1   8   0          0.68          6.36         5.71 o                         
   2   8   0         39.41         46.55         6.75 o                         
   3   8   0          0.17         13.02         7.86 o                         
   4   8   0        108.98        126.49         8.55 o                         
   5   8   0        114.67        102.22         8.01 o                         
   6   8   0         13.48         24.12         7.42 o                         
   7   8   0         42.82         35.18         7.62 o                         
   8   8   0          1.03          5.45         7.71 o                         
   9   8   0          0.74         11.48         5.46 o                         
  10   8   0         12.32         13.45        11.10 o                         
   1   9   0        107.72         99.68         4.73 o                         
   2   9   0        148.09        134.56         5.32 o                         
   3   9   0        230.24        235.80         9.68 o                         
   4   9   0        137.76        144.34         8.50 o                         
   5   9   0          7.50          5.06         9.04 o                         
   6   9   0         16.65          9.97         8.55 o                         
   7   9   0          1.23          2.06         8.55 o                         
   8   9   0          0.31          9.25         5.31 o                         
   9   9   0          2.43          9.97         5.69 o                         
   0  10   0         99.52         96.86         6.82 o                         
   1  10   0          9.00         10.99         4.72 o                         
   2  10   0         20.47         21.87         5.02 o                         
   3  10   0          7.82          6.67         5.71 o                         
   4  10   0         23.03         27.50        11.32 o                         
   5  10   0         68.58         65.42         5.89 o                         
   6  10   0         19.83         20.71         5.43 o                         
   7  10   0          1.21         -1.01         5.89 o                         
   8  10   0          0.09         -3.03         5.78 o                         
   9  10   0          2.35         12.06         5.75 o                         
   1  11   0         15.75         11.46         4.98 o                         
   2  11   0        173.55        164.03         6.07 o                         
   3  11   0         37.54         41.40         5.84 o                         
   4  11   0         86.76         87.18         6.38 o                         
   5  11   0          2.90          3.76         5.43 o                         
   6  11   0          3.60          3.77         5.73 o                         
   7  11   0          1.76          8.46         5.69 o                         
   8  11   0          0.80          1.02         9.26 o                         
   0  12   0         41.62         38.12         7.26 o                         
   1  12   0         38.06         43.29         5.28 o                         
   2  12   0          2.36          6.49         5.51 o                         
   3  12   0          7.84          4.92         6.07 o                         
   4  12   0          0.04          6.59         5.89 o                         
   5  12   0          3.86          2.70         5.96 o                         
   6  12   0          0.09          5.13         5.68 o                         
   7  12   0          1.45         -1.49         5.98 o                         
   1  13   0          4.18          6.57         5.40 o                         
   2  13   0          1.75         11.21         6.49 o                         
   3  13   0          0.75         10.31         9.92 o                         
   4  13   0          0.01          2.49         9.48 o                         
   5  13   0          0.09         -5.73         6.54 o                         
   0  14   0          1.07          6.77         8.47 o                         
   1  14   0          1.22          2.10         6.27 o                         
   2  14   0          1.29          5.75         6.98 o                         
   3  14   0         19.44         12.28         6.76 o                         
 -13   1   1          0.14          4.14         4.43 o                         
 -12   1   1          2.19          5.65         4.18 o                         
 -11   1   1          0.89          5.39         3.94 o                         
 -10   1   1         11.91         16.02         3.93 o                         
  -9   1   1          6.33          8.51         3.50 o                         
  -8   1   1          0.28          0.63         5.07 o                         
  -7   1   1         13.38         12.36         4.78 o                         
  -6   1   1        437.69        448.37         9.69 o                         
  -5   1   1          2.08          0.49         4.83 o                         
  -4   1   1       1155.87       1147.95         8.96 o                         
  -3   1   1         44.19         50.05         6.64 o                         
  -2   1   1        391.88        379.52        16.50 o                         
  -1   1   1        174.09        164.38        10.28 o                         
   0   1   1        148.07        155.14        10.51 o                         
   1   1   1       1029.98        902.05        29.49 o                         
   2   1   1       1636.97       1324.85        51.10 o                         
   3   1   1        421.95        326.14         9.77 o                         
   4   1   1        230.55        208.17         6.61 o                         
   5   1   1        390.88        320.13         6.81 o                         
   6   1   1        105.64         92.97         6.08 o                         
   7   1   1         22.31         31.41         6.24 o                         
   8   1   1          0.20          5.71         6.02 o                         
   9   1   1          9.20         17.04         5.85 o                         
  10   1   1          0.30         15.00         5.94 o                         
  11   1   1          2.99         11.41         4.96 o                         
  12   1   1          5.10          1.42         4.60 o                         
 -12   2   1         16.46         18.41         4.25 o                         
 -11   2   1        111.35        110.20         4.83 o                         
 -10   2   1         23.84         20.21         4.00 o                         
  -9   2   1         15.45         14.33         3.78 o                         
  -8   2   1         44.82         46.03         4.41 o                         
  -7   2   1          0.42          2.86         4.86 o                         
  -6   2   1        122.65        113.24         8.06 o                         
  -5   2   1        185.40        207.22         9.44 o                         
  -4   2   1        821.84        814.04        14.30 o                         
  -3   2   1          0.09          5.49         6.49 o                         
  -2   2   1       2125.07       1948.11       109.60 o                         
  -1   2   1       2199.13       2240.39        55.60 o                         
   0   2   1         18.80         23.76         6.21 o                         
   1   2   1       2290.13       2087.13        63.02 o                         
   2   2   1        243.43        200.09        10.59 o                         
   3   2   1         48.95         42.00         6.19 o                         
   4   2   1         30.81         38.08         6.44 o                         
   5   2   1         13.10         19.61         7.42 o                         
   6   2   1         70.51         70.06         5.95 o                         
   7   2   1         80.11         73.02         5.89 o                         
   8   2   1          0.32          2.54         5.77 o                         
   9   2   1          1.76         21.75         7.49 o                         
  10   2   1          9.77          7.60         7.05 o                         
  11   2   1          3.38          6.48         5.16 o                         
 -12   3   1          0.97          5.24         4.40 o                         
 -11   3   1          9.01         10.64         4.22 o                         
 -10   3   1          3.73          0.85         4.03 o                         
  -9   3   1         12.22         12.05         4.00 o                         
  -8   3   1          2.03          4.95         4.26 o                         
  -7   3   1          0.06          1.61         6.00 o                         
  -6   3   1        137.33        145.09         9.04 o                         
  -5   3   1        520.35        536.16        12.99 o                         
  -4   3   1        509.28        559.48        14.77 o                         
  -3   3   1         23.74         32.43         5.93 o                         
  -2   3   1        233.55        219.33         7.37 o                         
  -1   3   1        346.97        345.14         8.01 o                         
   0   3   1        223.34        220.06         6.47 o                         
   1   3   1         95.63        112.56         7.48 o                         
   2   3   1        102.47         84.51         7.30 o                         
   3   3   1        372.07        340.69        21.92 o                         
   4   3   1          7.08          4.08         6.77 o                         
   5   3   1          6.33         13.79         6.49 o                         
   6   3   1          5.13          5.15         5.93 o                         
   7   3   1          0.03          7.72         6.95 o                         
   8   3   1          2.56          9.19         5.91 o                         
   9   3   1          2.30         -5.13         8.99 o                         
  10   3   1         31.47         26.01         5.24 o                         
  11   3   1          1.56          6.60         5.35 o                         
 -12   4   1         10.50         12.09         4.67 o                         
 -11   4   1        133.25        141.06         4.88 o                         
 -10   4   1          0.16          4.48         4.13 o                         
  -9   4   1        209.63        222.47         4.72 o                         
  -8   4   1          0.36          8.10         4.82 o                         
  -7   4   1          9.92         10.42         4.67 o                         
  -6   4   1         19.72         20.82         7.84 o                         
  -5   4   1        469.85        521.24        15.50 o                         
  -4   4   1        322.73        346.46        19.58 o                         
  -3   4   1        499.25        471.46         8.86 o                         
  -2   4   1         95.30         89.63         6.73 o                         
  -1   4   1       2429.11       2509.50        85.90 o                         
   0   4   1        436.57        471.55        16.39 o                         
   1   4   1        377.09        368.22         9.38 o                         
   2   4   1        509.87        532.17        38.77 o                         
   3   4   1         33.20         29.51         7.07 o                         
   4   4   1        189.03        192.06         7.44 o                         
   5   4   1        415.73        369.01         8.07 o                         
   6   4   1         70.98         65.37         6.55 o                         
   7   4   1          3.57          6.46         6.15 o                         
   8   4   1         25.59         25.57         6.16 o                         
   9   4   1          5.41         14.14         5.24 o                         
  10   4   1         20.26         22.05         5.43 o                         
  11   4   1          0.78          7.42         5.63 o                         
 -12   5   1          0.00          6.26         4.74 o                         
 -11   5   1         23.17         15.10         4.56 o                         
 -10   5   1         36.84         41.81         4.37 o                         
  -9   5   1          0.81          3.44         4.25 o                         
  -8   5   1         65.99         66.16         5.45 o                         
  -7   5   1        100.87         99.70         5.60 o                         
  -6   5   1          2.88          1.45        10.56 o                         
  -4   5   1       1230.61       1240.19        11.05 o                         
  -3   5   1        312.21        366.32         8.61 o                         
  -2   5   1          0.03         -0.99         5.69 o                         
  -1   5   1        306.41        289.77         7.95 o                         
   0   5   1         77.56         70.83         6.96 o                         
   1   5   1        611.70        649.01         9.21 o                         
   2   5   1       1508.01       1508.71        33.98 o                         
   3   5   1          3.65          7.32         7.86 o                         
   4   5   1          5.87         11.88         7.77 o                         
   5   5   1        371.23        333.75        19.77 o                         
   6   5   1        220.46        209.17        11.08 o                         
   7   5   1         77.19         68.82        12.83 o                         
   8   5   1          1.56          4.80         5.45 o                         
   9   5   1          0.42          1.81         5.40 o                         
  10   5   1         59.48         58.77         5.93 o                         
  11   5   1          1.01         -2.77         5.88 o                         
 -11   6   1         12.77          8.30         4.59 o                         
 -10   6   1          0.78          7.56         4.74 o                         
  -9   6   1         17.19         20.84         4.79 o                         
  -8   6   1          4.66          4.16         4.78 o                         
  -7   6   1          1.70         10.07         6.98 o                         
  -6   6   1         59.42         57.29         6.54 o                         
  -5   6   1        127.22        139.53         7.77 o                         
  -4   6   1         64.01         69.58         6.68 o                         
  -3   6   1          0.19          4.86         6.04 o                         
  -2   6   1          1.67          7.19         6.13 o                         
  -1   6   1        841.16        907.04         9.50 o                         
   0   6   1         54.36         73.66         7.18 o                         
   1   6   1        135.39        147.79         7.48 o                         
   2   6   1        269.32        288.69         8.78 o                         
   3   6   1         26.97         42.30         8.84 o                         
   4   6   1        199.66        196.82         8.26 o                         
   5   6   1         46.69         51.35         7.67 o                         
   6   6   1          1.12          6.78         6.53 o                         
   7   6   1          3.33          3.69         6.27 o                         
   8   6   1        128.14        138.23         6.71 o                         
   9   6   1         38.16         36.24         5.81 o                         
  10   6   1          0.02         11.86         7.69 o                         
 -11   7   1          6.76         13.12         5.22 o                         
 -10   7   1         15.63         16.09         5.09 o                         
  -9   7   1         10.10         17.97        11.52 o                         
  -8   7   1        181.10        189.60        25.97 o                         
  -7   7   1        326.64        358.74         8.36 o                         
  -6   7   1          0.01         -5.55         6.44 o                         
  -5   7   1         23.31         23.14         6.19 o                         
  -4   7   1         84.56         94.79         6.78 o                         
  -3   7   1         67.13         71.25         7.17 o                         
  -2   7   1          2.78          4.44         6.09 o                         
  -1   7   1         36.50         31.10         6.57 o                         
   0   7   1        259.00        266.50        15.46 o                         
   1   7   1         38.75         37.68         6.75 o                         
   2   7   1          8.43         14.49         6.52 o                         
   3   7   1          0.39          3.59         7.76 o                         
   4   7   1         52.65         52.67         7.52 o                         
   5   7   1          0.06          5.16         7.57 o                         
   6   7   1          0.06         11.74         7.37 o                         
   7   7   1         30.24         36.36         7.96 o                         
   8   7   1          2.64          0.98         6.98 o                         
   9   7   1          3.81         15.82         8.20 o                         
  10   7   1          0.10         -1.42         8.35 o                         
 -10   8   1          5.62          9.28         5.24 o                         
  -9   8   1         14.76         14.85         5.33 o                         
  -8   8   1          0.09          5.33         5.14 o                         
  -7   8   1          3.20          0.44         4.94 o                         
  -6   8   1         15.11          4.72         6.63 o                         
  -5   8   1         35.19         39.85         7.57 o                         
  -4   8   1         20.38         10.47         7.37 o                         
  -3   8   1         34.26         28.06         6.68 o                         
  -2   8   1          6.35         11.71         6.03 o                         
  -1   8   1          1.59          5.03         5.64 o                         
   0   8   1         33.88         40.69        10.69 o                         
   1   8   1         16.41         16.65         5.77 o                         
   2   8   1         22.35         28.51         7.55 o                         
   3   8   1         14.33         14.89         7.81 o                         
   4   8   1         46.57         45.01         7.81 o                         
   5   8   1          4.18         -0.59         7.52 o                         
   6   8   1          0.61         -0.64         6.44 o                         
   7   8   1          0.03         -4.32         7.81 o                         
   8   8   1         19.54         19.70         7.81 o                         
   9   8   1         12.94         -2.60         8.40 o                         
  10   8   1          3.20         17.00         8.75 o                         
 -10   9   1          0.41          5.82         6.68 o                         
  -9   9   1          3.84          3.27         7.12 o                         
  -8   9   1          2.60          6.86         6.93 o                         
  -7   9   1          1.57          6.36         5.04 o                         
  -6   9   1          4.68         10.65         5.11 o                         
  -5   9   1          0.04          1.34         5.41 o                         
  -4   9   1         14.77          0.05         7.52 o                         
  -3   9   1        430.22        416.23         9.44 o                         
  -2   9   1         10.84         11.36         5.48 o                         
  -1   9   1        270.04        262.03        12.56 o                         
   0   9   1         23.56         27.68         5.71 o                         
   1   9   1         35.20         36.11         6.03 o                         
   2   9   1         14.06         11.50         7.40 o                         
   3   9   1         35.62         38.37         7.96 o                         
   4   9   1        244.97        262.93         9.93 o                         
   5   9   1         40.74         41.32         8.21 o                         
   6   9   1         17.33         23.88         7.81 o                         
   7   9   1          5.29          7.27         7.86 o                         
   8   9   1          9.92         20.39         8.11 o                         
   9   9   1          3.98          1.33         8.55 o                         
  -9  10   1          0.04          6.59         5.63 o                         
  -8  10   1         24.89         18.84         5.58 o                         
  -7  10   1         15.96         25.54         5.36 o                         
  -6  10   1          6.42          8.30         5.31 o                         
  -5  10   1         18.91         16.01         7.79 o                         
  -4  10   1        129.93        123.93         6.05 o                         
  -3  10   1        462.30        420.11         7.10 o                         
  -2  10   1         64.28         50.71         5.18 o                         
  -1  10   1         13.99         10.82         4.71 o                         
   0  10   1         29.21         29.93         5.73 o                         
   1  10   1         25.68         25.36         6.07 o                         
   2  10   1        111.60        119.33         8.31 o                         
   3  10   1          0.04          3.64         8.84 o                         
   4  10   1         84.35         94.00         9.29 o                         
   5  10   1         34.95         41.47         8.06 o                         
   6  10   1          8.62          3.59         8.11 o                         
   7  10   1          6.24         14.89         8.06 o                         
   8  10   1          3.91         17.49         8.50 o                         
  -8  11   1          0.07         -0.58         5.87 o                         
  -7  11   1          7.22         10.66         5.86 o                         
  -6  11   1          3.66          8.45         7.42 o                         
  -5  11   1          3.35          7.17         9.75 o                         
  -4  11   1         87.84         78.83         6.12 o                         
  -3  11   1         46.91         42.62         5.92 o                         
  -2  11   1         13.86         21.19         5.15 o                         
  -1  11   1         54.90         53.47         5.06 o                         
   0  11   1          6.46         10.14         4.64 o                         
   1  11   1          6.40          3.44         6.61 o                         
   2  11   1         24.73         19.46         9.14 o                         
   3  11   1         39.61         26.24         9.29 o                         
   4  11   1        228.34        220.68         9.98 o                         
   5  11   1         30.00         25.65         8.16 o                         
   6  11   1          2.06         -5.94         8.35 o                         
   7  11   1          0.03          2.95         9.63 o                         
  -7  12   1          0.24          4.07         5.84 o                         
  -6  12   1          2.79          8.07         5.84 o                         
  -5  12   1          0.36          4.20         5.56 o                         
  -4  12   1          1.02         -1.01         6.06 o                         
  -3  12   1         49.21         36.72         6.07 o                         
  -2  12   1         62.55         56.61         5.44 o                         
  -1  12   1          1.19         10.14         4.97 o                         
   0  12   1          7.48         12.15         5.00 o                         
   1  12   1          5.71          4.59         5.29 o                         
   2  12   1          0.33          3.60         6.24 o                         
   3  12   1         10.10         12.06         5.94 o                         
   4  12   1          0.02          3.61         6.31 o                         
   5  12   1          9.60         13.96         6.13 o                         
   6  12   1          0.41         -5.76         5.76 o                         
  -5  13   1          8.86         15.59         6.28 o                         
  -4  13   1          3.27          7.10         7.34 o                         
  -3  13   1         11.91         -1.09         6.70 o                         
  -2  13   1          0.16          3.30         5.76 o                         
  -1  13   1         26.41         26.93         5.47 o                         
   0  13   1          5.57          6.30         5.53 o                         
   1  13   1          5.74          2.35         5.77 o                         
   2  13   1         12.17         15.43         6.35 o                         
   3  13   1          8.19          2.25         6.38 o                         
   4  13   1          2.13          6.16         6.27 o                         
   5  13   1          0.20          8.04         6.77 o                         
  -3  14   1          0.30          0.01         7.37 o                         
  -2  14   1         14.52         11.77         6.47 o                         
  -1  14   1         11.37         10.83         5.94 o                         
   0  14   1          0.58          6.94         5.99 o                         
   1  14   1          0.14          4.49         6.52 o                         
   2  14   1          6.09          7.17         6.98 o                         
 -13   0   2         22.54         18.19         6.51 o                         
 -12   0   2          6.40         10.22         5.43 o                         
 -11   0   2          2.62          6.30         5.72 o                         
 -10   0   2         47.19         47.76         6.78 o                         
  -9   0   2          2.76          8.01         7.32 o                         
  -8   0   2        216.64        214.57         7.62 o                         
  -7   0   2        128.41        124.98         7.67 o                         
  -6   0   2       1121.71       1165.52        11.00 o                         
  -5   0   2        885.22        917.99        10.45 o                         
  -4   0   2          0.00          1.25         5.27 o                         
  -3   0   2        755.85        684.79        14.12 o                         
  -2   0   2         53.31         56.01         7.07 o                         
  -1   0   2        247.91        194.78        17.55 o                         
   0   0   2          9.63         15.46         8.76 o                         
   1   0   2       5523.24       4652.10        18.09 o                         
   2   0   2          8.18         10.16         8.25 o                         
   3   0   2       1345.97       1127.49        96.27 o                         
   4   0   2         80.22         58.06         5.44 o                         
   5   0   2        173.01        156.61         9.39 o                         
   6   0   2         98.47         93.62         8.50 o                         
   7   0   2        172.58        157.33         9.63 o                         
   8   0   2        184.14        160.47         8.65 o                         
   9   0   2          0.61          7.47         8.79 o                         
  10   0   2         16.35         17.00         7.96 o                         
  11   0   2          1.37         -9.68         9.68 o                         
 -13   1   2          0.27          7.02         4.41 o                         
 -12   1   2         13.72         12.24         4.14 o                         
 -11   1   2         12.92         12.18         3.89 o                         
 -10   1   2          0.65         -3.12         5.14 o                         
  -9   1   2          0.06          2.52         5.12 o                         
  -8   1   2          0.12          1.30         4.69 o                         
  -7   1   2        263.27        277.04        10.18 o                         
  -6   1   2        646.77        704.83        27.52 o                         
  -5   1   2         14.62         19.98         4.86 o                         
  -4   1   2         11.24         17.76         3.74 o                         
  -3   1   2        885.09        827.24        13.21 o                         
  -2   1   2         12.76          5.78         4.94 o                         
  -1   1   2       4173.65       3977.34       132.60 o                         
   0   1   2       4171.45       3796.33       108.04 o                         
   1   1   2      56711.20      62673.57       547.62 o                         
   2   1   2       1801.03       1452.91        31.28 o                         
   3   1   2        254.69        221.44         4.90 o                         
   4   1   2          0.20         -1.23         4.92 o                         
   5   1   2         93.47         76.98         8.31 o                         
   6   1   2         60.50         60.51         7.44 o                         
   7   1   2          9.89         15.87         5.78 o                         
   8   1   2          6.44         12.10         6.06 o                         
   9   1   2         28.54         34.36         6.00 o                         
  10   1   2          0.25          8.49         6.00 o                         
  11   1   2          0.22         12.05         6.69 o                         
 -13   2   2          2.60          7.48         4.59 o                         
 -12   2   2         14.49         18.26         4.29 o                         
 -11   2   2         34.18         35.66         4.13 o                         
 -10   2   2         95.96         94.63         5.63 o                         
  -9   2   2          6.65         14.15         4.78 o                         
  -8   2   2          6.66          8.70         4.61 o                         
  -7   2   2         93.97        100.27         5.01 o                         
  -6   2   2        456.41        526.66        29.35 o                         
  -5   2   2        214.45        242.20         5.95 o                         
  -4   2   2        778.80        790.35        25.86 o                         
  -3   2   2         60.70         54.24         4.36 o                         
  -2   2   2        159.23        158.92         5.29 o                         
  -1   2   2        238.59        209.26         5.61 o                         
   0   2   2        291.02        280.51         6.15 o                         
   1   2   2         86.38         87.39         6.19 o                         
   2   2   2         54.55         53.26         5.22 o                         
   3   2   2         95.87         83.01         4.52 o                         
   4   2   2         33.30         33.79         5.31 o                         
   5   2   2          0.30          1.96         6.36 o                         
   6   2   2          0.66         11.00         6.04 o                         
   7   2   2         68.89         64.81        14.08 o                         
   8   2   2         34.78         36.75         6.20 o                         
   9   2   2          1.58          3.73         6.09 o                         
  10   2   2          0.01          7.26         6.27 o                         
  11   2   2          0.22         -0.88         6.39 o                         
 -13   3   2          0.17         -0.09         4.62 o                         
 -12   3   2          5.24          8.00         4.35 o                         
 -11   3   2         73.06         85.35         4.44 o                         
 -10   3   2         80.10         89.04         5.22 o                         
  -9   3   2         41.44         42.91         5.37 o                         
  -8   3   2         13.50         18.74         4.86 o                         
  -7   3   2        129.01        143.78         5.37 o                         
  -6   3   2         17.55         13.52         5.25 o                         
  -5   3   2       1245.80       1415.92        49.22 o                         
  -4   3   2         81.87         72.49         4.89 o                         
  -3   3   2       1401.52       1394.17        39.77 o                         
  -2   3   2       2962.52       2952.11        42.91 o                         
  -1   3   2        413.53        357.37         8.20 o                         
   0   3   2          0.14          7.74         4.70 o                         
   1   3   2        364.61        326.00         5.69 o                         
   2   3   2        448.47        401.23        13.96 o                         
   3   3   2        340.93        292.19        12.85 o                         
   4   3   2        146.24        135.31         5.36 o                         
   5   3   2        129.13        114.18         6.52 o                         
   6   3   2          9.53         15.47         6.12 o                         
   7   3   2         24.83         22.87         6.03 o                         
   8   3   2          1.98          7.94         5.78 o                         
   9   3   2          2.63          9.24         6.17 o                         
  10   3   2          0.06          3.23         6.34 o                         
  11   3   2          0.34          5.61         6.68 o                         
 -12   4   2         16.56         18.52         4.46 o                         
 -11   4   2         51.56         42.45         4.51 o                         
 -10   4   2         32.90         38.69         5.23 o                         
  -9   4   2          0.06          2.46         4.22 o                         
  -8   4   2         89.85         88.93         5.66 o                         
  -7   4   2          3.18          6.46         4.99 o                         
  -6   4   2         14.30         21.54         5.48 o                         
  -5   4   2         42.47         45.89         5.89 o                         
  -4   4   2       1313.12       1451.44        71.10 o                         
  -3   4   2         82.29         90.91         5.40 o                         
  -2   4   2         89.17         94.30         4.44 o                         
  -1   4   2          3.21          7.00         4.29 o                         
   0   4   2         67.03         66.32         4.73 o                         
   1   4   2        194.40        188.81         6.28 o                         
   2   4   2         16.41         25.63         4.65 o                         
   3   4   2         30.22         33.62         5.86 o                         
   4   4   2         13.97          3.69         7.59 o                         
   5   4   2          0.04          6.77         6.09 o                         
   6   4   2         65.97         56.12         6.49 o                         
   7   4   2          9.71         10.25         6.12 o                         
   8   4   2          0.01          2.63         6.00 o                         
   9   4   2         20.36         24.56         6.21 o                         
  10   4   2         18.84         22.31         6.07 o                         
  11   4   2          6.96          5.07         5.82 o                         
 -12   5   2          0.27          2.44         4.62 o                         
 -11   5   2          6.76          9.28         4.40 o                         
 -10   5   2          7.16          9.78         4.73 o                         
  -9   5   2          1.55          7.22         4.63 o                         
  -8   5   2        232.85        256.98        20.18 o                         
  -7   5   2        334.98        334.82        19.77 o                         
  -6   5   2         74.61         80.08         5.86 o                         
  -5   5   2          5.71          8.66         5.92 o                         
  -4   5   2        263.74        248.69         8.11 o                         
  -3   5   2        104.77        115.67         5.76 o                         
  -2   5   2         30.07         35.21         5.37 o                         
  -1   5   2        715.90        801.10        19.62 o                         
   0   5   2       1038.09       1156.07        13.62 o                         
   1   5   2          0.15          4.78         4.44 o                         
   2   5   2        954.91       1020.42        39.45 o                         
   3   5   2        397.33        417.16        23.55 o                         
   4   5   2         22.51         26.79         6.43 o                         
   5   5   2         19.05         13.81         6.44 o                         
   6   5   2         25.82         29.12         6.57 o                         
   7   5   2          1.44         -6.44         6.44 o                         
   8   5   2         27.76         29.72         6.42 o                         
   9   5   2         20.41         31.48         7.81 o                         
  10   5   2          7.34          7.12         5.71 o                         
 -12   6   2          2.09          9.75         4.92 o                         
 -11   6   2          3.72          5.10         4.74 o                         
 -10   6   2          1.66          5.16         5.65 o                         
  -9   6   2         98.53        104.41         7.82 o                         
  -8   6   2         14.13         10.19         5.91 o                         
  -7   6   2        308.54        321.48         7.40 o                         
  -6   6   2         12.45         13.31         6.34 o                         
  -5   6   2        111.02         98.39         6.63 o                         
  -4   6   2         23.86         37.96         5.46 o                         
  -3   6   2         20.94         15.47         5.30 o                         
  -2   6   2        113.79        103.09         5.15 o                         
  -1   6   2        398.85        387.43        11.57 o                         
   0   6   2        292.25        335.26         7.52 o                         
   1   6   2         12.54         10.44         5.44 o                         
   2   6   2          0.73          5.65         5.71 o                         
   3   6   2         23.66         35.94         6.14 o                         
   4   6   2          0.14          6.80         7.25 o                         
   5   6   2         25.35         18.23         7.25 o                         
   6   6   2        133.03        127.73         7.42 o                         
   7   6   2         85.04         79.71         7.02 o                         
   8   6   2          0.17          7.05         6.77 o                         
   9   6   2         69.10         58.98         6.33 o                         
  10   6   2          1.25         -0.04         6.10 o                         
 -11   7   2          0.20          5.99         5.62 o                         
 -10   7   2          0.06         -1.11         6.78 o                         
  -9   7   2         22.01         17.20         6.24 o                         
  -8   7   2         32.65         38.47         6.98 o                         
  -7   7   2        247.26        259.59         7.91 o                         
  -6   7   2        195.99        193.76         7.37 o                         
  -5   7   2         29.28         29.87         7.08 o                         
  -4   7   2         37.85         43.51         6.65 o                         
  -3   7   2          1.56          5.63         5.42 o                         
  -2   7   2        210.08        208.15        12.54 o                         
  -1   7   2        183.51        221.84         7.18 o                         
   0   7   2        354.23        351.80        23.16 o                         
   1   7   2         17.38         16.08         6.60 o                         
   2   7   2         51.47         55.39         7.18 o                         
   3   7   2         49.49         45.06         7.76 o                         
   4   7   2         10.01         11.84         7.57 o                         
   5   7   2          1.12          2.70         7.62 o                         
   6   7   2          2.65          1.87         7.66 o                         
   7   7   2          4.08         10.91         7.96 o                         
   8   7   2         23.18         29.77         8.21 o                         
   9   7   2          5.07          5.95         7.06 o                         
 -11   8   2          0.42          4.37         5.83 o                         
 -10   8   2          0.13          0.49         5.50 o                         
  -9   8   2         36.38         33.80         7.27 o                         
  -8   8   2         15.17         29.13         6.93 o                         
  -7   8   2        150.20        146.45         7.37 o                         
  -6   8   2          0.78         -3.59         7.37 o                         
  -5   8   2         37.20         42.40         7.27 o                         
  -4   8   2          0.45          1.03         7.47 o                         
  -3   8   2        478.07        426.65        12.35 o                         
  -2   8   2        277.26        249.92         6.69 o                         
  -1   8   2          0.02          0.90         5.52 o                         
   0   8   2         51.73         49.17         6.18 o                         
   1   8   2         45.89         44.18         7.15 o                         
   2   8   2          4.05          2.93         7.80 o                         
   3   8   2          1.39          9.38         7.86 o                         
   4   8   2         37.84         58.96         7.96 o                         
   5   8   2          8.00          5.21         7.66 o                         
   6   8   2          0.65          6.98         7.62 o                         
   7   8   2         18.21         12.82         7.76 o                         
   8   8   2          0.26          3.88         8.16 o                         
   9   8   2          2.34         -1.92         8.50 o                         
 -10   9   2         13.74         15.70         5.66 o                         
  -9   9   2         20.90         22.53         6.98 o                         
  -8   9   2          7.74          3.54         7.07 o                         
  -7   9   2          0.21          1.33         6.73 o                         
  -6   9   2         24.69         27.56         6.93 o                         
  -5   9   2         35.38         34.93         6.98 o                         
  -4   9   2        295.53        278.10         8.01 o                         
  -3   9   2        125.44        127.16         6.85 o                         
  -2   9   2          0.00          3.08         5.92 o                         
  -1   9   2        134.59        129.14        16.02 o                         
   0   9   2          0.05          5.90         6.44 o                         
   1   9   2        197.57        209.04         9.88 o                         
   2   9   2         10.77         15.70         7.10 o                         
   3   9   2          0.03          3.24         8.11 o                         
   4   9   2          0.84         -1.62         8.35 o                         
   5   9   2         28.85         13.51         7.86 o                         
   6   9   2         32.39         29.77         8.06 o                         
   7   9   2         16.11          7.17         7.96 o                         
   8   9   2          1.05          8.55         8.25 o                         
  -9  10   2          0.96         -5.38         5.56 o                         
  -8  10   2          7.37          8.90         5.77 o                         
  -7  10   2          0.05          5.50         7.17 o                         
  -6  10   2          3.53          4.52         7.71 o                         
  -5  10   2         18.82         20.05         7.12 o                         
  -4  10   2          6.75         10.07         6.78 o                         
  -3  10   2        217.75        211.82         7.64 o                         
  -2  10   2        125.96        137.39        15.16 o                         
  -1  10   2        191.68        183.89        14.92 o                         
   0  10   2         56.98         60.99         6.97 o                         
   1  10   2         12.00          9.11         6.93 o                         
   2  10   2         72.99         83.83         8.89 o                         
   3  10   2        175.10        178.99         9.68 o                         
   4  10   2         92.42         83.54         8.45 o                         
   5  10   2         45.91         53.65         8.40 o                         
   6  10   2          1.61         14.64         8.11 o                         
   7  10   2          2.49         14.25         7.42 o                         
  -8  11   2         18.84         17.31        10.22 o                         
  -7  11   2          8.56         13.57         5.59 o                         
  -6  11   2          1.27         10.17         5.50 o                         
  -5  11   2          9.01          7.37         8.01 o                         
  -4  11   2         26.10         24.12         7.91 o                         
  -3  11   2          3.69         10.36         5.96 o                         
  -2  11   2         19.03         15.14         6.87 o                         
  -1  11   2         42.33         44.37         6.71 o                         
   0  11   2         20.91         23.46         5.94 o                         
   1  11   2          3.87          7.47         6.29 o                         
   2  11   2         44.02         45.79         9.34 o                         
   3  11   2          1.85          8.11         8.99 o                         
   4  11   2          7.06          2.51         8.30 o                         
   5  11   2          6.28         -5.36         8.20 o                         
   6  11   2          5.34         -3.44         8.70 o                         
   7  11   2          0.62          8.55         8.79 o                         
  -7  12   2          1.55          9.18         5.76 o                         
  -6  12   2          3.72          0.76         5.94 o                         
  -5  12   2          0.83         -3.79         5.85 o                         
  -4  12   2          0.49         -5.58         5.58 o                         
  -3  12   2          1.91          1.84         5.15 o                         
  -2  12   2          1.42          2.08         5.07 o                         
  -1  12   2          4.42          6.11         5.90 o                         
   0  12   2          9.44          8.58         6.20 o                         
   1  12   2          0.69          5.48         6.75 o                         
   2  12   2          7.12         24.37         9.19 o                         
   3  12   2         31.00         26.92         9.34 o                         
   4  12   2          5.97          0.84         8.60 o                         
   5  12   2         18.07          6.09         9.78 o                         
  -6  13   2          4.68          7.01         6.95 o                         
  -5  13   2          3.81         11.72         7.79 o                         
  -4  13   2          8.38         10.76         6.39 o                         
  -3  13   2          3.81          5.46         6.51 o                         
  -2  13   2          1.09          5.18         5.54 o                         
  -1  13   2          0.06          1.09         5.41 o                         
   0  13   2          0.74         -2.04         5.32 o                         
   1  13   2         14.38         17.68         7.65 o                         
   2  13   2          2.88          7.91        10.37 o                         
   3  13   2          0.91         -4.18         9.53 o                         
   4  13   2          3.70         25.50         8.70 o                         
  -3  14   2          4.69          8.10         6.96 o                         
  -2  14   2          0.08          7.36         6.09 o                         
  -1  14   2          9.86         11.57         6.02 o                         
   0  14   2          0.03         -2.18         5.90 o                         
   1  14   2          0.88          2.07         6.40 o                         
 -13   1   3          0.17          4.96         4.77 o                         
 -12   1   3         14.39         11.50         5.84 o                         
 -11   1   3         35.17         40.44         5.70 o                         
 -10   1   3        130.05        143.72         5.57 o                         
  -9   1   3         31.85         26.02         4.74 o                         
  -8   1   3         10.64          5.54         4.74 o                         
  -7   1   3         38.04         32.49         4.55 o                         
  -6   1   3          2.89          5.93         4.32 o                         
  -5   1   3        112.67         99.51         4.19 o                         
  -4   1   3         41.20         43.35         3.60 o                         
  -3   1   3         71.04         78.20         4.06 o                         
  -2   1   3          0.40          1.83         4.36 o                         
  -1   1   3        149.19        123.76         5.11 o                         
   0   1   3       1236.26       1119.11         6.92 o                         
   1   1   3        366.54        317.93        10.06 o                         
   2   1   3       1547.43       1182.85        44.43 o                         
   3   1   3         24.73         19.01         4.12 o                         
   4   1   3         56.81         58.66         4.35 o                         
   5   1   3          1.05          6.73         4.85 o                         
   6   1   3          0.08          2.17         6.37 o                         
   7   1   3          9.14         15.62         9.95 o                         
   8   1   3          3.86          6.01         5.84 o                         
   9   1   3          0.23         -0.02         6.44 o                         
  10   1   3          0.48          8.13         6.64 o                         
 -13   2   3          3.39          8.77         4.34 o                         
 -12   2   3          2.58          8.77         5.55 o                         
 -11   2   3         39.28         44.02         5.47 o                         
 -10   2   3          0.67          5.00         9.02 o                         
  -9   2   3         49.35         50.90        11.20 o                         
  -8   2   3          2.23          4.68         5.97 o                         
  -7   2   3         19.40         19.76         4.77 o                         
  -6   2   3        112.05        110.48         5.70 o                         
  -5   2   3       1496.06       1680.42        39.16 o                         
  -4   2   3        108.16        111.58         3.99 o                         
  -3   2   3        666.93        733.03         7.70 o                         
  -2   2   3         47.04         50.11         4.02 o                         
  -1   2   3       1999.83       1923.28        20.92 o                         
   0   2   3        275.74        246.03         7.70 o                         
   1   2   3        773.10        670.10        13.84 o                         
   2   2   3         97.75        103.30         4.63 o                         
   3   2   3        270.26        235.05         7.36 o                         
   4   2   3         74.38         72.39         4.33 o                         
   5   2   3         90.11         99.80         5.13 o                         
   6   2   3         30.33         27.21         6.07 o                         
   7   2   3          5.20         16.12         6.20 o                         
   8   2   3          0.37          4.29         6.12 o                         
   9   2   3          1.98         -6.13         6.13 o                         
  10   2   3          2.00          7.92         6.87 o                         
 -13   3   3          0.14          2.29         4.61 o                         
 -12   3   3         16.11         11.13         5.12 o                         
 -11   3   3          1.84          6.20         5.52 o                         
 -10   3   3        439.80        483.73         7.35 o                         
  -9   3   3         19.30         20.85         4.94 o                         
  -8   3   3        246.56        253.13        13.40 o                         
  -7   3   3         27.86         22.33         4.88 o                         
  -6   3   3          0.31          1.39         4.20 o                         
  -5   3   3         39.17         33.88         3.82 o                         
  -4   3   3         60.99         68.94         3.92 o                         
  -3   3   3         54.15         60.63         3.68 o                         
  -2   3   3        224.58        251.92         6.46 o                         
  -1   3   3        251.26        266.94         4.84 o                         
   0   3   3          1.53          4.87         4.08 o                         
   1   3   3        305.83        304.98         4.98 o                         
   2   3   3        777.65        725.86        20.70 o                         
   3   3   3        168.80        170.45         5.77 o                         
   4   3   3         16.79         20.07         4.20 o                         
   5   3   3         23.38         23.86         5.02 o                         
   6   3   3         11.32         16.75         6.08 o                         
   7   3   3          5.26         11.23         5.76 o                         
   8   3   3          7.29          9.60         6.15 o                         
   9   3   3          1.68          2.19         6.34 o                         
  10   3   3          0.09          0.76         6.22 o                         
 -13   4   3          0.01          9.13         4.60 o                         
 -12   4   3          5.96          6.86         5.19 o                         
 -11   4   3          1.06          2.02         5.77 o                         
 -10   4   3          1.85         -1.97         4.88 o                         
  -9   4   3         35.81         33.65         5.33 o                         
  -8   4   3          9.89          9.19         4.75 o                         
  -7   4   3          6.56          6.30         4.99 o                         
  -6   4   3         61.57         61.94         4.65 o                         
  -5   4   3         13.21         12.66         4.24 o                         
  -4   4   3       1716.58       1857.06        25.30 o                         
  -3   4   3       2779.87       3027.14        54.68 o                         
  -2   4   3          6.39          8.60         3.83 o                         
  -1   4   3          0.81          0.43         3.85 o                         
   0   4   3         31.15         37.83         4.22 o                         
   1   4   3         78.06         87.69         4.43 o                         
   2   4   3        507.11        526.83        33.99 o                         
   3   4   3        304.99        292.06        12.70 o                         
   4   4   3         41.31         48.57         5.20 o                         
   5   4   3          0.01          3.39         5.11 o                         
   6   4   3        112.46        118.18         6.44 o                         
   7   4   3         24.96         18.47         5.90 o                         
   8   4   3         19.39         18.87         6.35 o                         
   9   4   3          0.32          6.54         6.35 o                         
  10   4   3          0.10          2.14         6.77 o                         
 -12   5   3          0.20         -1.17         5.38 o                         
 -11   5   3         42.13         60.02         8.36 o                         
 -10   5   3        104.66        109.90         6.34 o                         
  -9   5   3          0.25         -2.16         5.48 o                         
  -8   5   3        114.61        117.18         7.08 o                         
  -7   5   3          5.20          9.65         5.53 o                         
  -6   5   3          0.19          4.84         4.53 o                         
  -5   5   3         22.44         25.53         4.88 o                         
  -4   5   3        288.55        290.29         5.51 o                         
  -3   5   3         71.29         98.71         3.98 o                         
  -2   5   3        252.14        235.03         6.12 o                         
  -1   5   3         32.66         32.43         4.04 o                         
   0   5   3        992.25       1029.25        20.50 o                         
   1   5   3         58.96         58.06         4.28 o                         
   2   5   3         45.11         38.94         4.50 o                         
   3   5   3        214.93        223.16        12.59 o                         
   4   5   3         36.23         42.16         5.43 o                         
   5   5   3         94.84         89.18         6.07 o                         
   6   5   3         22.66         22.71         6.10 o                         
   7   5   3          0.55         -0.61         6.31 o                         
   8   5   3          8.79         11.87         5.72 o                         
   9   5   3         22.59         31.48         6.05 o                         
  10   5   3          4.40          7.90         7.05 o                         
 -12   6   3          1.55          4.10         5.83 o                         
 -11   6   3          0.07          4.84         5.70 o                         
 -10   6   3         31.18         32.89         5.62 o                         
  -9   6   3        129.26        139.56        15.73 o                         
  -8   6   3          2.07          8.30         6.05 o                         
  -7   6   3        424.02        435.40         7.81 o                         
  -6   6   3        368.62        357.69        14.16 o                         
  -5   6   3          0.88         -1.47         4.90 o                         
  -4   6   3         28.44         39.44         4.97 o                         
  -3   6   3          8.69         10.82         4.72 o                         
  -2   6   3        154.58        182.06         6.04 o                         
  -1   6   3         42.74         42.71         4.09 o                         
   0   6   3         22.46         31.44         4.25 o                         
   1   6   3         29.64         31.64         4.41 o                         
   2   6   3          1.29          7.38         5.38 o                         
   3   6   3         57.60         61.15         5.61 o                         
   4   6   3          5.77          6.27         5.60 o                         
   5   6   3         40.72         39.15         6.61 o                         
   6   6   3         35.48         39.54         8.25 o                         
   7   6   3         11.22         12.36         6.67 o                         
   8   6   3         24.04         24.18         6.86 o                         
   9   6   3          3.93          9.53         6.95 o                         
 -12   7   3          0.53          8.88         5.41 o                         
 -11   7   3          0.77          4.86         6.66 o                         
 -10   7   3          0.63          3.99         5.71 o                         
  -9   7   3          6.72         14.69         7.07 o                         
  -8   7   3         24.23         24.42         6.04 o                         
  -7   7   3          1.08          0.75         3.30 o                         
  -6   7   3          7.00          8.00         6.07 o                         
  -5   7   3          4.83          6.49         5.11 o                         
  -4   7   3          0.88          3.17         4.77 o                         
  -3   7   3         80.13         83.26         5.33 o                         
  -2   7   3         42.31         45.11         4.92 o                         
  -1   7   3          5.39          4.48         4.00 o                         
   0   7   3        115.78        146.89         4.56 o                         
   1   7   3        111.93        112.74         5.69 o                         
   2   7   3         18.11         14.53         5.39 o                         
   3   7   3          7.08          8.77         5.72 o                         
   4   7   3          4.61          6.91         5.93 o                         
   5   7   3          0.07         -0.22         6.55 o                         
   6   7   3          1.35          4.14         6.69 o                         
   7   7   3          1.15         -0.08         7.12 o                         
   8   7   3          4.94         13.03         6.51 o                         
   9   7   3         12.36          3.71         6.78 o                         
 -11   8   3          1.13          0.98         6.73 o                         
 -10   8   3          2.25         -2.01         7.37 o                         
  -9   8   3          1.00          5.75         7.12 o                         
  -8   8   3         22.58         27.81         6.93 o                         
  -7   8   3        171.00        198.75         7.62 o                         
  -6   8   3        282.11        288.66         8.21 o                         
  -5   8   3          4.26          5.67         6.01 o                         
  -4   8   3        103.94         95.91         6.54 o                         
  -3   8   3         74.93         67.27         5.76 o                         
  -2   8   3        139.80        127.90        11.48 o                         
  -1   8   3          5.61          9.25         6.53 o                         
   0   8   3         80.92         89.36         9.95 o                         
   1   8   3          7.80         12.21         7.20 o                         
   2   8   3         11.45         15.16         7.45 o                         
   3   8   3          2.26          8.13         6.10 o                         
   4   8   3          9.11         12.53         7.57 o                         
   5   8   3          3.46          1.57         7.52 o                         
   6   8   3          0.90          1.28         7.86 o                         
   7   8   3          1.67         -1.97         8.16 o                         
   8   8   3          4.26         11.59         8.35 o                         
 -10   9   3          0.07          4.18         7.66 o                         
  -9   9   3          5.94          3.49         7.27 o                         
  -8   9   3          8.61         14.69         7.07 o                         
  -7   9   3         12.91          9.92         7.03 o                         
  -6   9   3         32.39         28.94         7.27 o                         
  -5   9   3         11.15         13.71         6.93 o                         
  -4   9   3         19.55         15.76         6.27 o                         
  -3   9   3        160.45        142.81         6.57 o                         
  -2   9   3        149.40        141.54        12.29 o                         
  -1   9   3         27.66         25.53         6.17 o                         
   0   9   3          0.24          2.88         6.56 o                         
   1   9   3         61.32         64.76         7.14 o                         
   2   9   3          5.53          4.78         7.75 o                         
   3   9   3         12.29          8.99         9.24 o                         
   4   9   3          1.61          6.53         7.81 o                         
   5   9   3         16.43          7.47         8.16 o                         
   6   9   3          3.00          8.30         7.96 o                         
   7   9   3          6.46          7.91         8.16 o                         
 -10  10   3          0.02          7.12         6.04 o                         
  -9  10   3          1.69          7.66         7.96 o                         
  -8  10   3          3.42         -2.36         7.52 o                         
  -7  10   3         18.99         18.18         7.42 o                         
  -6  10   3          9.40         16.41         7.12 o                         
  -5  10   3          7.12         17.34         7.91 o                         
  -4  10   3          3.52          9.29         6.59 o                         
  -3  10   3        199.37        173.49        20.57 o                         
  -2  10   3        378.29        365.06        36.73 o                         
  -1  10   3          1.71          1.67         6.36 o                         
   0  10   3        179.61        182.43        21.58 o                         
   1  10   3         34.66         36.48         7.19 o                         
   2  10   3         30.72         42.28         7.92 o                         
   3  10   3         34.46         42.75         9.24 o                         
   4  10   3         28.07         19.46         8.25 o                         
   5  10   3        157.29        152.44         9.04 o                         
   6  10   3         18.36          4.72         7.62 o                         
   7  10   3          1.32          5.26         8.55 o                         
  -9  11   3          0.09          0.20         5.86 o                         
  -8  11   3          4.87          9.14         7.96 o                         
  -7  11   3         18.24         15.53         8.45 o                         
  -6  11   3          1.96         13.71         7.57 o                         
  -5  11   3          1.79          8.06         7.07 o                         
  -4  11   3          9.96          6.83         7.00 o                         
  -3  11   3          2.82          4.27         6.31 o                         
  -2  11   3        142.53        124.74        12.09 o                         
  -1  11   3         86.09         90.58        17.91 o                         
   0  11   3          0.17          7.03         6.71 o                         
   1  11   3          4.42         12.98         7.31 o                         
   2  11   3          0.45          5.90         8.89 o                         
   3  11   3          9.08         10.27         7.96 o                         
   4  11   3          2.62          1.47         8.30 o                         
   5  11   3          1.37         11.89         8.45 o                         
   6  11   3          9.22          6.19         8.89 o                         
  -7  12   3          2.48          0.34         7.96 o                         
  -6  12   3          0.11          3.24         8.65 o                         
  -5  12   3          0.24          0.25         8.30 o                         
  -4  12   3          3.63          5.78         6.35 o                         
  -3  12   3          0.45          3.31         7.08 o                         
  -2  12   3          8.66         12.79         6.76 o                         
  -1  12   3          1.07          2.98         7.14 o                         
   0  12   3          4.20          8.77         7.11 o                         
   1  12   3          2.05          4.29         7.30 o                         
   2  12   3          1.81          7.86         9.04 o                         
   3  12   3          3.28         18.72         9.29 o                         
   4  12   3          2.20          9.24         9.88 o                         
  -6  13   3          0.03          7.79         6.65 o                         
  -5  13   3         14.45         16.77         6.12 o                         
  -4  13   3          2.03          0.39         6.00 o                         
  -3  13   3         15.02         11.26         5.42 o                         
  -2  13   3          7.56          7.34         6.03 o                         
  -1  13   3         45.05         41.73         6.53 o                         
   0  13   3          2.52          8.36         6.52 o                         
   1  13   3          2.18          8.88         7.84 o                         
   2  13   3          0.19          4.37         8.79 o                         
   3  13   3          0.06         -6.93         9.68 o                         
  -2  14   3          3.48          6.63         5.84 o                         
  -1  14   3          5.52          1.47         5.72 o                         
 -13   0   4          0.05         -7.91         7.91 o                         
 -12   0   4          2.77          6.58         8.11 o                         
 -11   0   4         12.45          4.47         7.71 o                         
 -10   0   4         38.08         36.16         6.58 o                         
  -9   0   4         38.60         29.43         7.12 o                         
  -8   0   4         21.20         22.60         6.53 o                         
  -7   0   4         16.48         16.69         4.43 o                         
  -6   0   4        785.49        803.32        30.12 o                         
  -5   0   4       1854.79       2048.80        52.91 o                         
  -4   0   4        168.94        192.31         6.37 o                         
  -3   0   4        149.10        158.54         5.52 o                         
  -2   0   4        590.16        571.49         7.01 o                         
  -1   0   4        159.08        137.64         6.09 o                         
   0   0   4       1793.70       1693.82        11.73 o                         
   1   0   4       2181.63       2021.50        51.59 o                         
   2   0   4      11218.00      10263.33       229.42 o                         
   3   0   4        496.93        453.33        41.03 o                         
   4   0   4         32.49         31.55         8.45 o                         
   5   0   4         15.75         16.51         5.95 o                         
   6   0   4         13.92          5.70         8.79 o                         
   7   0   4         44.03         32.33         8.16 o                         
   8   0   4          0.52          2.70         8.79 o                         
   9   0   4          0.35          8.30         8.20 o                         
  10   0   4          7.75          6.88         9.83 o                         
 -13   1   4          0.01          3.27         5.44 o                         
 -12   1   4         28.32         29.82         5.55 o                         
 -11   1   4          3.39         10.75         5.25 o                         
 -10   1   4         21.63         17.47         5.14 o                         
  -9   1   4        239.50        245.77         8.06 o                         
  -8   1   4          2.94          7.38         4.56 o                         
  -7   1   4         97.12        104.09         3.51 o                         
  -6   1   4        368.76        384.76         9.22 o                         
  -5   1   4        469.88        540.07        13.61 o                         
  -4   1   4        437.64        474.72        14.79 o                         
  -3   1   4          1.95          0.12         3.37 o                         
  -2   1   4        241.05        223.73         7.62 o                         
  -1   1   4          9.84         10.10         3.93 o                         
   0   1   4        273.04        244.67         4.49 o                         
   1   1   4          0.25          4.70         3.90 o                         
   2   1   4       1313.47       1223.91        17.34 o                         
   3   1   4         31.61         31.31         4.38 o                         
   4   1   4        155.99        139.75         4.59 o                         
   5   1   4          8.67          9.52         4.13 o                         
   6   1   4         35.83         41.64         6.29 o                         
   7   1   4          2.26         10.81         9.95 o                         
   8   1   4         35.71         30.06         5.94 o                         
   9   1   4         24.74         23.74         6.74 o                         
  10   1   4          0.05         -2.65         6.93 o                         
 -13   2   4          0.34          2.19         5.71 o                         
 -12   2   4          0.29         -2.02         5.43 o                         
 -11   2   4         25.51         34.11         5.43 o                         
 -10   2   4        167.64        167.88         5.90 o                         
  -9   2   4         47.88         53.85         5.14 o                         
  -8   2   4         13.07         21.88         4.69 o                         
  -7   2   4         39.97         31.85         3.25 o                         
  -6   2   4        157.76        158.56         5.24 o                         
  -5   2   4        279.36        348.54         8.03 o                         
  -4   2   4        993.12       1133.37        11.62 o                         
  -3   2   4         88.12         89.78         3.61 o                         
  -2   2   4        142.03        127.72         4.08 o                         
  -1   2   4        667.69        603.37        19.28 o                         
   0   2   4        198.57        169.99         4.25 o                         
   1   2   4        196.56        152.59         4.56 o                         
   2   2   4       1538.30       1397.68        57.29 o                         
   3   2   4        382.51        352.64        11.02 o                         
   4   2   4         26.31         28.50         4.21 o                         
   5   2   4          1.20         10.25         3.85 o                         
   6   2   4          0.16          2.04         5.66 o                         
   7   2   4          5.65          2.98         6.63 o                         
   8   2   4          1.68          6.62         8.28 o                         
   9   2   4          0.88          3.12         6.50 o                         
 -13   3   4          0.74          9.47         6.00 o                         
 -12   3   4          0.00          9.61         5.75 o                         
 -11   3   4         77.94         79.63         5.74 o                         
 -10   3   4        246.50        242.58         6.40 o                         
  -9   3   4        150.70        155.98         5.61 o                         
  -8   3   4        123.11        118.36         4.29 o                         
  -7   3   4        205.82        191.92         9.35 o                         
  -6   3   4          2.01          3.60         3.43 o                         
  -5   3   4        589.47        646.40        15.04 o                         
  -4   3   4         62.89         63.92         3.72 o                         
  -3   3   4       1714.92       1969.83        24.29 o                         
  -2   3   4        596.04        576.84         8.16 o                         
  -1   3   4        237.19        270.30         4.24 o                         
   0   3   4         84.46         93.26         4.09 o                         
   1   3   4        187.59        177.32         5.12 o                         
   2   3   4         73.73         66.93         4.49 o                         
   3   3   4          6.92         10.99         4.22 o                         
   4   3   4          0.21         -1.13         3.89 o                         
   5   3   4          0.12          4.66         4.78 o                         
   6   3   4          3.70         17.33         5.67 o                         
   7   3   4          0.48          7.66         6.83 o                         
   8   3   4          0.64         12.71         7.98 o                         
   9   3   4          2.19          1.78         6.58 o                         
 -13   4   4          0.65          0.04         5.39 o                         
 -12   4   4          0.37          5.02         5.74 o                         
 -11   4   4          1.00          1.60         5.62 o                         
 -10   4   4         61.55         65.92         8.18 o                         
  -9   4   4        119.32        132.26         5.92 o                         
  -8   4   4          2.86          6.55         5.09 o                         
  -7   4   4         64.10         72.49         4.34 o                         
  -6   4   4         14.84         17.28         3.55 o                         
  -5   4   4          1.73          2.56         3.61 o                         
  -4   4   4        588.85        654.81         4.92 o                         
  -3   4   4        129.16        147.28         4.00 o                         
  -2   4   4        198.55        194.28         3.94 o                         
  -1   4   4        502.57        501.07         8.54 o                         
   0   4   4        170.65        189.82         4.95 o                         
   1   4   4         20.69         18.91         4.19 o                         
   2   4   4         20.45         24.28         4.16 o                         
   3   4   4        281.72        308.91        13.53 o                         
   4   4   4        134.71        142.93         6.94 o                         
   5   4   4          0.86          7.81         4.70 o                         
   6   4   4          0.09          0.41         5.89 o                         
   7   4   4          4.92         -4.73        11.32 o                         
   8   4   4          2.00          0.34         6.39 o                         
   9   4   4          5.80          6.78         6.61 o                         
 -13   5   4          0.54          5.82         5.37 o                         
 -12   5   4          0.53         -0.70         5.98 o                         
 -11   5   4         13.91         16.05         5.71 o                         
 -10   5   4         30.81         30.37         5.62 o                         
  -9   5   4          1.21         -0.81         6.36 o                         
  -8   5   4         41.46         31.24         5.64 o                         
  -7   5   4         20.99         23.62         4.59 o                         
  -6   5   4         41.48         50.72         4.46 o                         
  -5   5   4          7.10          7.46         3.62 o                         
  -4   5   4         51.51         49.73         3.69 o                         
  -3   5   4        123.56        155.63         4.01 o                         
  -2   5   4          0.25          1.80         3.56 o                         
  -1   5   4        204.50        201.88         4.27 o                         
   0   5   4        140.39        136.83         4.11 o                         
   1   5   4        146.55        166.11         4.41 o                         
   2   5   4          5.65         11.59         4.12 o                         
   3   5   4         16.26         23.17         4.01 o                         
   4   5   4          2.24          0.15         5.40 o                         
   5   5   4          0.21          1.50         5.15 o                         
   6   5   4          1.91          1.10         5.89 o                         
   7   5   4         40.84         47.79         6.54 o                         
   8   5   4         19.03         21.86         6.62 o                         
   9   5   4          0.12          7.13         6.69 o                         
 -12   6   4          0.20         -2.49         5.29 o                         
 -11   6   4          3.24         10.67         6.08 o                         
 -10   6   4          3.88          5.52         9.92 o                         
  -9   6   4          0.33          3.27         5.73 o                         
  -8   6   4         19.56         23.26         5.78 o                         
  -7   6   4        293.92        287.70         7.21 o                         
  -6   6   4        869.22        834.98        12.03 o                         
  -5   6   4        121.59        132.53         4.87 o                         
  -4   6   4         47.01         53.19         4.21 o                         
  -3   6   4          0.08          3.76         3.81 o                         
  -2   6   4         99.16        102.74         3.94 o                         
  -1   6   4        129.36        139.93         4.10 o                         
   0   6   4        182.27        202.07         4.33 o                         
   1   6   4        279.14        299.05         4.74 o                         
   2   6   4         23.26         24.19         4.17 o                         
   3   6   4         53.86         59.66         8.14 o                         
   4   6   4         42.35         40.86         5.46 o                         
   5   6   4          7.61          6.77         4.94 o                         
   6   6   4          5.14          5.03         6.23 o                         
   7   6   4          0.00          1.94         6.46 o                         
   8   6   4          2.33          4.02         6.73 o                         
 -12   7   4          0.79          8.46         5.97 o                         
 -11   7   4          0.06          1.53         6.19 o                         
 -10   7   4          0.91         -2.60         6.44 o                         
  -9   7   4          1.71          1.35         6.17 o                         
  -8   7   4        230.94        236.05        15.83 o                         
  -7   7   4         54.72         42.50         4.97 o                         
  -6   7   4        296.31        274.91         8.73 o                         
  -5   7   4         19.98         17.05         4.96 o                         
  -4   7   4          0.18          0.94         4.76 o                         
  -3   7   4          1.42          2.94         3.92 o                         
  -2   7   4        191.94        197.62         7.63 o                         
  -1   7   4          2.91          3.00         3.98 o                         
   0   7   4        122.74        139.34         4.40 o                         
   1   7   4         26.45         27.07         4.09 o                         
   2   7   4          7.91         15.32         5.38 o                         
   3   7   4          0.03          7.70         5.76 o                         
   4   7   4          0.93          2.37         5.43 o                         
   5   7   4          0.38         12.33         6.22 o                         
   6   7   4          2.29         12.00         7.25 o                         
   7   7   4          9.65          6.96         6.94 o                         
   8   7   4         12.59          5.59         7.34 o                         
 -11   8   4          2.14          5.45         6.83 o                         
 -10   8   4          0.54          0.88         7.42 o                         
  -9   8   4         14.15         14.69         7.12 o                         
  -8   8   4          4.44          8.65         5.63 o                         
  -7   8   4         10.92          8.83         5.55 o                         
  -6   8   4        145.09        141.38         7.63 o                         
  -5   8   4         72.01         73.38         5.42 o                         
  -4   8   4          0.15          0.43         4.88 o                         
  -3   8   4        352.30        346.63        16.27 o                         
  -2   8   4          9.83         10.28         4.72 o                         
  -1   8   4         48.70         45.29         4.13 o                         
   0   8   4        167.20        174.45         6.71 o                         
   1   8   4         43.58         38.84         5.21 o                         
   2   8   4         16.00         19.35         5.59 o                         
   3   8   4          5.78          8.43         5.69 o                         
   4   8   4          0.34          6.09         6.28 o                         
   5   8   4          0.05         -1.11         6.77 o                         
   6   8   4          0.29          3.48         7.17 o                         
   7   8   4          5.35          3.54         7.63 o                         
 -11   9   4          0.81         -1.03         8.06 o                         
 -10   9   4          2.31          1.87         7.71 o                         
  -9   9   4          5.99         15.77         7.37 o                         
  -8   9   4          9.93         -1.23         7.03 o                         
  -7   9   4         26.74         36.85         8.01 o                         
  -6   9   4         91.04         84.52        12.04 o                         
  -5   9   4          0.01          4.40         5.52 o                         
  -4   9   4         15.28         14.18         5.11 o                         
  -3   9   4         48.26         49.69         5.02 o                         
  -2   9   4        526.31        531.62        70.51 o                         
  -1   9   4        218.44        210.93        15.66 o                         
   0   9   4         23.50         24.71         6.41 o                         
   1   9   4         68.05         69.69         7.01 o                         
   2   9   4         48.45         49.96         6.38 o                         
   3   9   4         10.04         23.45         8.24 o                         
   4   9   4         26.03         20.29         8.25 o                         
   5   9   4         19.05         15.92         8.06 o                         
   6   9   4          2.67         11.99         8.40 o                         
   7   9   4          1.84         -3.39         8.60 o                         
 -10  10   4          0.35          4.57         7.91 o                         
  -9  10   4         12.58          9.92         7.86 o                         
  -8  10   4         30.25         26.92         7.62 o                         
  -7  10   4          0.34         -1.03         8.20 o                         
  -6  10   4          3.59          6.29         7.96 o                         
  -5  10   4          8.91          5.10         6.54 o                         
  -4  10   4         21.15         20.10         5.88 o                         
  -3  10   4         78.71         70.81         8.84 o                         
  -2  10   4          0.28          5.18         6.41 o                         
  -1  10   4          1.00         -0.32         6.10 o                         
   0  10   4        114.46        113.64         9.61 o                         
   1  10   4          3.73          9.76         6.45 o                         
   2  10   4          4.31         14.04        10.44 o                         
   3  10   4          2.28          6.88         8.11 o                         
   4  10   4          9.69         18.47         8.25 o                         
   5  10   4          0.08         13.71         8.45 o                         
   6  10   4          4.97         -8.70         8.70 o                         
  -9  11   4          3.98         -3.29         8.25 o                         
  -8  11   4          0.02          4.52         8.06 o                         
  -7  11   4          5.07         -0.10         7.62 o                         
  -6  11   4          5.28         -2.65         7.32 o                         
  -5  11   4          6.79          5.33         6.90 o                         
  -4  11   4         12.00         16.84         6.57 o                         
  -3  11   4          3.14          9.87         6.11 o                         
  -2  11   4          2.91          3.08         6.52 o                         
  -1  11   4          0.65          3.46         6.21 o                         
   0  11   4         11.31          6.02         7.91 o                         
   1  11   4          0.00         11.83         7.06 o                         
   2  11   4          0.06          6.81         8.07 o                         
   3  11   4         40.39         42.06         9.53 o                         
   4  11   4         38.13         30.95         8.84 o                         
   5  11   4         18.00         14.54         8.89 o                         
  -7  12   4         17.40          7.81         8.16 o                         
  -6  12   4          5.16         -1.38         7.91 o                         
  -5  12   4          1.66         -6.63         7.37 o                         
  -4  12   4          8.23          6.47         6.95 o                         
  -3  12   4         18.83         22.06         6.91 o                         
  -2  12   4          0.02          2.83         6.95 o                         
  -1  12   4          0.48         -0.92         6.77 o                         
   0  12   4          0.76          6.04         6.93 o                         
   1  12   4          0.16          9.68         7.61 o                         
   2  12   4         13.18         14.40         9.53 o                         
   3  12   4          6.84         -6.09         9.92 o                         
  -5  13   4          7.22          7.86         9.04 o                         
  -4  13   4          0.29          4.36         7.50 o                         
  -3  13   4          1.48          1.78         7.50 o                         
  -2  13   4          3.29          9.01         7.34 o                         
  -1  13   4          1.25         10.65         7.10 o                         
   0  13   4          4.47          3.84         7.87 o                         
   1  13   4          2.42          3.14         7.67 o                         
 -14   1   5          3.80         12.90         6.09 o                         
 -13   1   5          0.25          3.13         5.74 o                         
 -12   1   5          3.45          6.30         5.48 o                         
 -11   1   5         23.86         28.08         5.68 o                         
 -10   1   5        106.32        107.53         5.28 o                         
  -9   1   5         10.71         15.73         4.05 o                         
  -8   1   5         38.21         37.95         3.45 o                         
  -7   1   5          4.99          5.18         3.36 o                         
  -6   1   5        133.06        124.22         5.24 o                         
  -5   1   5        193.24        205.17         3.62 o                         
  -4   1   5        759.04        831.54        13.79 o                         
  -3   1   5          1.88          6.64         3.37 o                         
  -2   1   5        275.31        261.98         9.64 o                         
  -1   1   5         66.93         79.15         5.07 o                         
   0   1   5        454.83        430.22         4.58 o                         
   1   1   5         80.15         75.61         4.61 o                         
   2   1   5        122.49        108.77         7.43 o                         
   3   1   5          0.61          9.46         4.20 o                         
   4   1   5         64.50         65.90         5.40 o                         
   5   1   5          4.80          8.42         4.04 o                         
   6   1   5         13.53         19.38         4.62 o                         
   7   1   5          1.22         -6.32         6.32 o                         
   8   1   5          0.08          3.89         7.44 o                         
   9   1   5          0.03          8.77         6.44 o                         
 -13   2   5          0.00          4.04         5.74 o                         
 -12   2   5          0.60          3.49         5.49 o                         
 -11   2   5         57.77         47.26         5.49 o                         
 -10   2   5         22.28         21.78         5.36 o                         
  -9   2   5        633.06        635.64        13.29 o                         
  -8   2   5         50.59         51.47         3.42 o                         
  -7   2   5        176.09        190.75         3.47 o                         
  -6   2   5          4.72          6.86         3.18 o                         
  -5   2   5         67.57         69.86         3.44 o                         
  -4   2   5         55.81         51.89         3.40 o                         
  -3   2   5         47.92         48.46         3.53 o                         
  -2   2   5         26.03         29.47         3.77 o                         
  -1   2   5         24.96         24.45         3.72 o                         
   0   2   5         43.66         41.81         3.87 o                         
   1   2   5        199.30        185.69         6.97 o                         
   2   2   5        540.03        525.12        11.31 o                         
   3   2   5        583.43        523.88         5.65 o                         
   4   2   5         15.28         13.82         4.00 o                         
   5   2   5         28.16         36.64         4.04 o                         
   6   2   5          0.99         13.34         4.71 o                         
   7   2   5          0.22         11.56         6.30 o                         
   8   2   5          0.21         -0.18         6.13 o                         
   9   2   5          1.07          0.74         6.43 o                         
 -13   3   5          2.82          6.18         6.10 o                         
 -12   3   5          0.31         -1.15         5.44 o                         
 -11   3   5          1.14          5.71         5.24 o                         
 -10   3   5         14.90          6.83         5.53 o                         
  -9   3   5         47.95         51.01         4.19 o                         
  -8   3   5          0.26         -0.22         3.32 o                         
  -7   3   5         72.73         63.27         3.53 o                         
  -6   3   5          4.39          7.70         3.43 o                         
  -5   3   5         16.58         20.44         3.45 o                         
  -4   3   5        453.23        502.96        16.00 o                         
  -3   3   5        713.00        811.46        19.56 o                         
  -2   3   5        319.94        330.49         6.83 o                         
  -1   3   5          0.98          1.18         3.61 o                         
   0   3   5        291.60        317.57         6.00 o                         
   1   3   5         96.56         99.68         4.27 o                         
   2   3   5         33.23         40.50         3.94 o                         
   3   3   5         55.61         59.83         4.85 o                         
   4   3   5          5.80         10.74         4.02 o                         
   5   3   5         16.37         20.49         4.02 o                         
   6   3   5         11.36          8.64         4.81 o                         
   7   3   5          4.75          2.04         5.82 o                         
   8   3   5          0.13          2.15         6.13 o                         
 -13   4   5          0.01          4.12         6.23 o                         
 -12   4   5          0.07         -1.39         5.89 o                         
 -11   4   5         16.84         21.58         5.51 o                         
 -10   4   5         13.98         31.07         9.68 o                         
  -9   4   5        263.61        270.87         5.34 o                         
  -8   4   5         20.68         25.40         4.25 o                         
  -7   4   5        142.62        132.46         4.70 o                         
  -6   4   5         14.27         13.09         3.35 o                         
  -5   4   5         80.15         88.28         3.91 o                         
  -4   4   5          1.83          5.09         3.53 o                         
  -3   4   5          6.66          6.44         3.40 o                         
  -2   4   5          4.85          6.83         3.59 o                         
  -1   4   5         30.72         38.29         3.60 o                         
   0   4   5         50.35         51.86         3.86 o                         
   1   4   5         53.86         54.86         3.97 o                         
   2   4   5         40.18         46.38         4.03 o                         
   3   4   5          6.22          9.75         4.28 o                         
   4   4   5         66.28         69.56         5.24 o                         
   5   4   5          0.00          3.43         4.91 o                         
   6   4   5         11.81         17.63         5.51 o                         
   7   4   5          0.00          6.94         5.66 o                         
   8   4   5          1.10          3.51         6.50 o                         
 -13   5   5          1.29          3.62         6.26 o                         
 -12   5   5          1.46          4.82         6.01 o                         
 -11   5   5          7.99          9.89         5.71 o                         
 -10   5   5         14.43         20.66         6.07 o                         
  -9   5   5          7.67          5.94         4.70 o                         
  -8   5   5        195.63        192.83         9.04 o                         
  -7   5   5          6.11          4.09         4.38 o                         
  -6   5   5          9.30         10.32         3.51 o                         
  -5   5   5          1.81          9.17         3.38 o                         
  -4   5   5          1.74          6.08         3.46 o                         
  -3   5   5        459.39        504.49        11.03 o                         
  -2   5   5        422.65        472.28        11.80 o                         
  -1   5   5          3.44         11.27         3.75 o                         
   0   5   5         32.02         30.51         3.85 o                         
   1   5   5          1.85          7.81         4.00 o                         
   2   5   5          3.58          8.65         3.77 o                         
   3   5   5         30.00         31.82         4.25 o                         
   4   5   5         24.47         26.23         4.11 o                         
   5   5   5         12.48         20.04         4.86 o                         
   6   5   5          7.43         10.86         6.02 o                         
   7   5   5         22.52         25.95         6.26 o                         
   8   5   5          1.37          3.78         6.48 o                         
 -12   6   5          5.79          6.63         6.47 o                         
 -11   6   5          1.75          3.23         5.86 o                         
 -10   6   5          9.11         12.35         5.71 o                         
  -9   6   5         13.01         17.04         5.73 o                         
  -8   6   5         26.61         27.10         4.78 o                         
  -7   6   5          0.90          5.26         4.60 o                         
  -6   6   5         47.15         50.06         3.82 o                         
  -5   6   5          0.04         -0.70         3.53 o                         
  -4   6   5          0.53          4.74         3.64 o                         
  -3   6   5          9.62         12.59         3.71 o                         
  -2   6   5         97.01         95.70         5.20 o                         
  -1   6   5         92.84        103.73         4.00 o                         
   0   6   5          7.39          8.01         4.02 o                         
   1   6   5        126.17        147.11         4.28 o                         
   2   6   5         32.77         29.84         4.19 o                         
   3   6   5         10.02         14.91         4.13 o                         
   4   6   5         14.50         12.92         5.13 o                         
   5   6   5         10.26         13.67         5.44 o                         
   6   6   5          3.11          1.25         6.37 o                         
   7   6   5          0.18         10.59         9.90 o                         
 -12   7   5          2.05          5.75         6.69 o                         
 -11   7   5          2.84         14.11         7.84 o                         
 -10   7   5         11.38         10.74         6.31 o                         
  -9   7   5         31.20         31.52         6.07 o                         
  -8   7   5         55.49         39.79         5.68 o                         
  -7   7   5          0.54          0.88         4.84 o                         
  -6   7   5        541.34        551.42        18.40 o                         
  -5   7   5        521.78        554.94        17.55 o                         
  -4   7   5          0.37          1.41         3.80 o                         
  -3   7   5        103.40        103.97         4.06 o                         
  -2   7   5         83.09         82.89         5.33 o                         
  -1   7   5          6.65          7.55         4.25 o                         
   0   7   5         21.60         25.16         3.92 o                         
   1   7   5         16.58         24.09         4.21 o                         
   2   7   5          1.15          6.04         4.08 o                         
   3   7   5          9.60         16.32         6.00 o                         
   4   7   5          1.73          7.86         5.27 o                         
   5   7   5          0.28          4.97         5.37 o                         
   6   7   5          4.76          3.37         6.55 o                         
   7   7   5          2.36          8.45         9.11 o                         
 -11   8   5          0.99          1.29         6.35 o                         
 -10   8   5          7.94         20.56         6.74 o                         
  -9   8   5          0.65         -2.29         6.63 o                         
  -8   8   5         10.14         10.27         5.33 o                         
  -7   8   5         42.59         38.10         5.26 o                         
  -6   8   5         48.94         39.28         5.03 o                         
  -5   8   5         91.78         89.76         5.46 o                         
  -4   8   5          0.00          2.06         3.72 o                         
  -3   8   5          3.82          4.58         3.99 o                         
  -2   8   5        191.05        177.04         8.59 o                         
  -1   8   5         59.19         61.86         5.97 o                         
   0   8   5         15.84         18.18         4.09 o                         
   1   8   5          1.83          5.68         4.22 o                         
   2   8   5         88.87         88.29         5.63 o                         
   3   8   5          1.13         -0.77         5.32 o                         
   4   8   5          0.01          3.95         5.69 o                         
   5   8   5          0.82          4.60         6.45 o                         
   6   8   5          1.47         -5.01         7.54 o                         
 -10   9   5          0.00         -3.98         7.57 o                         
  -9   9   5          1.35         -0.49         7.07 o                         
  -8   9   5          2.19         12.56         6.67 o                         
  -7   9   5         55.01         48.90         5.76 o                         
  -6   9   5          1.78          6.64         5.15 o                         
  -5   9   5         37.43         40.91         5.23 o                         
  -4   9   5          6.47          7.20         5.00 o                         
  -3   9   5         16.85         14.58         4.85 o                         
  -2   9   5         46.23         43.09         4.39 o                         
  -1   9   5        264.20        269.17        20.32 o                         
   0   9   5          0.01          3.46         4.13 o                         
   1   9   5        103.31        101.74        11.28 o                         
   2   9   5         15.26         13.31         5.95 o                         
   3   9   5          2.42          2.92         5.86 o                         
   4   9   5          0.29          4.21         6.22 o                         
   5   9   5          9.14         15.34         7.35 o                         
   6   9   5         17.26         24.15         9.31 o                         
 -10  10   5          0.16         11.74         8.06 o                         
  -9  10   5          0.02         -1.23         7.86 o                         
  -8  10   5          0.09          8.99         7.62 o                         
  -7  10   5          1.09          4.57         6.48 o                         
  -6  10   5          1.76          1.63         5.37 o                         
  -5  10   5         12.36         10.58         5.20 o                         
  -4  10   5          7.27         10.17         5.15 o                         
  -3  10   5          6.93         10.15         5.06 o                         
  -2  10   5          6.99         14.86         6.18 o                         
  -1  10   5         39.74         41.12         6.11 o                         
   0  10   5         39.82         50.78        14.03 o                         
   1  10   5          3.38          1.87         6.38 o                         
   2  10   5          0.84          5.35         6.81 o                         
   3  10   5          0.40          6.74         7.44 o                         
   4  10   5          0.18          1.77         8.55 o                         
   5  10   5          0.24         -0.10         8.55 o                         
  -8  11   5          0.58          4.18         7.91 o                         
  -7  11   5          2.60          5.65         7.66 o                         
  -6  11   5          9.03          7.28         7.17 o                         
  -5  11   5          4.40          4.89         6.75 o                         
  -4  11   5          2.34          0.21         6.37 o                         
  -3  11   5          0.00          0.88         6.14 o                         
  -2  11   5         28.86         24.96         6.75 o                         
  -1  11   5         19.70          9.32         6.43 o                         
   0  11   5          0.11         -3.16         6.74 o                         
   1  11   5          6.74         -0.13         6.92 o                         
   2  11   5          0.27          6.13         7.10 o                         
   3  11   5          1.48         12.53         8.45 o                         
   4  11   5         14.06          4.03         8.70 o                         
  -7  12   5         10.56          6.73         7.74 o                         
  -6  12   5         13.87         10.38         7.36 o                         
  -5  12   5          0.12         -4.84         6.99 o                         
  -4  12   5          3.29          6.07         6.76 o                         
  -3  12   5          0.40          2.12         6.40 o                         
  -2  12   5         13.24         10.39         6.93 o                         
  -1  12   5         31.60         28.71         8.06 o                         
   0  12   5         41.92         51.31         7.52 o                         
   1  12   5          0.30         -4.01         7.34 o                         
   2  12   5          6.27          9.24         8.07 o                         
  -4  13   5          1.37          8.62         7.32 o                         
  -3  13   5          7.85          8.62         7.54 o                         
  -2  13   5         27.37         30.49         7.71 o                         
  -1  13   5         13.28         14.38         7.36 o                         
   0  13   5          4.03          4.86         7.37 o                         
 -14   0   6          9.66         17.93         8.60 o                         
 -13   0   6          0.51          5.99         7.86 o                         
 -12   0   6          0.95          1.38         7.17 o                         
 -11   0   6         26.60         31.94         7.17 o                         
 -10   0   6         49.68         49.67         5.68 o                         
  -9   0   6         12.19         13.44         4.74 o                         
  -8   0   6        376.44        364.19        14.60 o                         
  -7   0   6         60.98         72.70         4.65 o                         
  -6   0   6        206.48        201.80        10.37 o                         
  -5   0   6        550.91        568.51        17.30 o                         
  -4   0   6          0.80         12.55         4.78 o                         
  -3   0   6        170.20        194.94         5.33 o                         
  -2   0   6         80.85         79.08         7.57 o                         
  -1   0   6        164.47        172.77         5.67 o                         
   0   0   6         18.79         17.10         5.27 o                         
   1   0   6        163.53        151.37         6.93 o                         
   2   0   6         32.27         37.22         6.04 o                         
   3   0   6        415.47        432.97        13.45 o                         
   4   0   6         22.52         20.22         5.78 o                         
   5   0   6         29.35         26.76         5.63 o                         
   6   0   6          0.57          2.24         5.49 o                         
   7   0   6         14.63         26.48         8.30 o                         
   8   0   6          0.01         15.97         9.43 o                         
 -14   1   6          6.39          4.96         6.28 o                         
 -13   1   6          4.45         11.07         5.75 o                         
 -12   1   6          2.81          5.77         5.14 o                         
 -11   1   6         12.36         11.62         4.95 o                         
 -10   1   6         35.32         32.71         4.05 o                         
  -9   1   6        202.58        205.89         7.84 o                         
  -8   1   6         20.92         24.83         3.45 o                         
  -7   1   6         15.05         10.42         3.19 o                         
  -6   1   6          3.46          3.19         3.14 o                         
  -5   1   6         19.16         15.68         3.34 o                         
  -4   1   6        582.03        667.78         4.59 o                         
  -3   1   6         21.54         34.06         3.54 o                         
  -2   1   6         91.95         94.83         3.76 o                         
  -1   1   6          4.11          3.92         3.70 o                         
   0   1   6          0.04          3.97         3.69 o                         
   1   1   6         87.88         81.00         3.95 o                         
   2   1   6        141.18        137.94         4.00 o                         
   3   1   6        725.26        748.61        16.61 o                         
   4   1   6        113.40        115.11         4.16 o                         
   5   1   6          0.25          4.90         3.96 o                         
   6   1   6          2.69          6.66         4.72 o                         
   7   1   6          0.00         -1.75         5.75 o                         
   8   1   6          4.40          6.75         6.47 o                         
 -13   2   6          1.01         -4.51         5.73 o                         
 -12   2   6          0.81          2.69         5.19 o                         
 -11   2   6          8.31          8.04         5.20 o                         
 -10   2   6         58.97         48.80         4.51 o                         
  -9   2   6        348.78        335.78        11.32 o                         
  -8   2   6        343.84        354.48        18.93 o                         
  -7   2   6         96.84         93.42         3.62 o                         
  -6   2   6         53.00         47.83         4.15 o                         
  -5   2   6          8.18         12.26         3.31 o                         
  -4   2   6        321.38        358.56         5.54 o                         
  -3   2   6         11.97         16.62         3.53 o                         
  -2   2   6        135.75        150.63         3.88 o                         
  -1   2   6         96.79         90.44         4.14 o                         
   0   2   6        122.51        121.97         4.95 o                         
   1   2   6        137.52        138.75         4.25 o                         
   2   2   6         27.41         32.42         3.98 o                         
   3   2   6         50.70         47.19         4.18 o                         
   4   2   6          3.19          7.95         4.03 o                         
   5   2   6          8.47          6.73         3.99 o                         
   6   2   6          0.41          5.36         4.98 o                         
   7   2   6          1.08         -6.04         6.04 o                         
   8   2   6          0.02          5.49         6.45 o                         
 -13   3   6          0.07          0.03         5.94 o                         
 -12   3   6          1.57          2.42         5.56 o                         
 -11   3   6          2.61          9.71         5.24 o                         
 -10   3   6         12.35         10.98         4.29 o                         
  -9   3   6        140.60        143.82         7.55 o                         
  -8   3   6        190.93        193.38         4.65 o                         
  -7   3   6          0.98          4.77         3.37 o                         
  -6   3   6          2.63          0.31         3.38 o                         
  -5   3   6        276.48        261.79         4.12 o                         
  -4   3   6        181.28        218.24         4.16 o                         
  -3   3   6        538.34        553.29         9.59 o                         
  -2   3   6        207.50        221.97         3.94 o                         
  -1   3   6         60.10         62.52         3.75 o                         
   0   3   6        146.12        142.54         4.32 o                         
   1   3   6          6.41          8.34         4.03 o                         
   2   3   6         10.39          8.82         3.99 o                         
   3   3   6         51.56         48.87         4.18 o                         
   4   3   6        118.98        132.80         4.32 o                         
   5   3   6         27.63         30.85         3.73 o                         
   6   3   6          0.31         -1.21         4.82 o                         
   7   3   6          0.55         -0.57         6.10 o                         
 -13   4   6          1.49          6.80         6.28 o                         
 -12   4   6          1.35          2.50         5.48 o                         
 -11   4   6          0.18          2.20         5.21 o                         
 -10   4   6        126.87        109.88         5.28 o                         
  -9   4   6        227.59        213.85         7.38 o                         
  -8   4   6          8.42         11.09         3.68 o                         
  -7   4   6         49.77         51.97         3.62 o                         
  -6   4   6          6.27          7.72         3.35 o                         
  -5   4   6         27.81         36.05         3.45 o                         
  -4   4   6        117.28        129.05         5.73 o                         
  -3   4   6         97.11        104.91         3.78 o                         
  -2   4   6        207.79        230.46         4.74 o                         
  -1   4   6         99.83         87.43         3.86 o                         
   0   4   6         12.38         16.73         4.53 o                         
   1   4   6          0.20          0.57         3.64 o                         
   2   4   6          4.11          7.07         4.09 o                         
   3   4   6         10.04         18.44         4.04 o                         
   4   4   6          7.32          3.77         4.13 o                         
   5   4   6          0.41         -3.73         3.73 o                         
   6   4   6          0.98         11.00         5.04 o                         
   7   4   6          0.11          6.51         6.19 o                         
 -13   5   6          0.30         -2.85         6.37 o                         
 -12   5   6          0.07          3.96         5.90 o                         
 -11   5   6          2.53         10.82         6.93 o                         
 -10   5   6          5.81         14.56         4.43 o                         
  -9   5   6          0.25          1.37         4.41 o                         
  -8   5   6         60.17         57.00         3.71 o                         
  -7   5   6         14.35         19.68         3.56 o                         
  -6   5   6        171.34        170.14         7.13 o                         
  -5   5   6        135.19        138.91         6.26 o                         
  -4   5   6          9.46          8.70         3.51 o                         
  -3   5   6         17.33         19.91         3.60 o                         
  -2   5   6          3.08          4.43         3.82 o                         
  -1   5   6          1.47         10.44         3.91 o                         
   0   5   6          9.21          6.29         3.83 o                         
   1   5   6         29.16         34.37         3.93 o                         
   2   5   6         30.37         36.75         3.97 o                         
   3   5   6          1.82          1.11         4.11 o                         
   4   5   6         23.23         24.77         3.90 o                         
   5   5   6         17.13         19.71         5.16 o                         
   6   5   6          0.49          7.31         5.24 o                         
   7   5   6          1.27          2.74         6.31 o                         
 -12   6   6          0.79          0.79         6.27 o                         
 -11   6   6          0.45          2.07         5.95 o                         
 -10   6   6          3.79          3.14         4.81 o                         
  -9   6   6          9.11         10.58         4.65 o                         
  -8   6   6         11.27         15.70         4.48 o                         
  -7   6   6        230.20        222.14        11.62 o                         
  -6   6   6        183.60        181.65         5.45 o                         
  -5   6   6         16.52         17.23         3.63 o                         
  -4   6   6         26.41         28.91         3.82 o                         
  -3   6   6         15.05         15.74         3.94 o                         
  -2   6   6          0.00          2.27         3.97 o                         
  -1   6   6          1.50         -0.11         3.83 o                         
   0   6   6         38.62         44.67         3.92 o                         
   1   6   6         93.31         97.14         4.18 o                         
   2   6   6         36.62         42.72         4.14 o                         
   3   6   6          3.24          4.42         4.14 o                         
   4   6   6          1.75          2.65         4.35 o                         
   5   6   6          0.36          1.37         5.19 o                         
   6   6   6          0.75         10.16        10.71 o                         
 -12   7   6          4.29          6.35         6.90 o                         
 -11   7   6          5.44          7.37         6.32 o                         
 -10   7   6          0.51          1.97         6.05 o                         
  -9   7   6          1.77          4.11         4.92 o                         
  -8   7   6          0.93         -2.86         4.69 o                         
  -7   7   6          1.38          0.16         4.51 o                         
  -6   7   6         31.36         26.05         4.05 o                         
  -5   7   6        508.71        497.25        15.72 o                         
  -4   7   6         18.84         17.57         3.88 o                         
  -3   7   6          2.42          7.31         3.93 o                         
  -2   7   6        170.02        175.40        12.41 o                         
  -1   7   6         22.07         24.39         3.87 o                         
   0   7   6         38.13         41.38         4.09 o                         
   1   7   6         70.73         76.16         4.32 o                         
   2   7   6         50.10         52.91         4.17 o                         
   3   7   6          0.16         -1.76         4.05 o                         
   4   7   6          0.55          8.30         5.38 o                         
   5   7   6          1.45          6.07         5.54 o                         
   6   7   6          1.65         -1.94         6.70 o                         
 -11   8   6          2.30          2.78         6.90 o                         
 -10   8   6          1.41          2.41         6.50 o                         
  -9   8   6          0.03          4.16         5.21 o                         
  -8   8   6         11.96          8.08         5.00 o                         
  -7   8   6         90.68         73.93         5.17 o                         
  -6   8   6         20.75         24.93         5.08 o                         
  -5   8   6        165.46        149.30         8.33 o                         
  -4   8   6          0.65          4.97         3.84 o                         
  -3   8   6          8.37         11.62         3.72 o                         
  -2   8   6         63.33         53.78         6.52 o                         
  -1   8   6        267.26        288.52        14.66 o                         
   0   8   6         40.70         40.72         4.46 o                         
   1   8   6         15.63         18.01         4.18 o                         
   2   8   6          3.43          2.78         4.33 o                         
   3   8   6         21.85         23.96         5.51 o                         
   4   8   6          0.00          8.82         5.55 o                         
   5   8   6          2.29         -3.55         5.87 o                         
 -10   9   6          2.04          5.92         6.94 o                         
  -9   9   6          0.46         -1.14         5.82 o                         
  -8   9   6         24.42         21.93         5.52 o                         
  -7   9   6          0.78          5.87         5.31 o                         
  -6   9   6          2.43          4.06         5.19 o                         
  -5   9   6         77.23         61.12         7.40 o                         
  -4   9   6         20.94         20.11         4.03 o                         
  -3   9   6          3.08          1.69         3.86 o                         
  -2   9   6         78.33         83.09         7.55 o                         
  -1   9   6          6.10          7.96         4.23 o                         
   0   9   6          6.05          8.09         4.20 o                         
   1   9   6         85.86         93.55         9.55 o                         
   2   9   6         13.19         13.74         5.45 o                         
   3   9   6          0.71          3.68         5.57 o                         
   4   9   6          0.18          8.22         5.86 o                         
   5   9   6          1.86          5.69         6.45 o                         
  -9  10   6          0.51          3.42         7.17 o                         
  -8  10   6          7.55          6.49         5.98 o                         
  -7  10   6          2.10          4.55         5.54 o                         
  -6  10   6         40.62         37.25         5.37 o                         
  -5  10   6          6.84          5.48         4.91 o                         
  -4  10   6          0.64          3.16         4.92 o                         
  -3  10   6          9.74         14.54         4.87 o                         
  -2  10   6         21.01         27.64         4.38 o                         
  -1  10   6         39.45         34.71         4.35 o                         
   0  10   6         23.43         12.50         5.48 o                         
   1  10   6          1.00          8.98         5.58 o                         
   2  10   6          6.15         11.09         6.29 o                         
   3  10   6          1.66          5.06         6.30 o                         
   4  10   6         12.21         13.87         6.86 o                         
  -8  11   6          0.40         -0.34         7.16 o                         
  -7  11   6         18.43         16.25         7.37 o                         
  -6  11   6          7.25         11.28         6.95 o                         
  -5  11   6          3.32          8.24         5.36 o                         
  -4  11   6          3.53          7.15         5.16 o                         
  -3  11   6          8.17         12.91         6.13 o                         
  -2  11   6         15.53         13.31         6.22 o                         
  -1  11   6          0.94          4.41         6.85 o                         
   0  11   6          0.55          7.97         6.35 o                         
   1  11   6          7.69          6.63         7.01 o                         
   2  11   6          0.03          2.05         7.92 o                         
  -6  12   6          0.68          0.05         6.78 o                         
  -5  12   6          3.34          8.91         6.88 o                         
  -4  12   6          9.51         20.27         6.82 o                         
  -3  12   6          5.94         15.21         6.71 o                         
  -2  12   6          0.34         -3.01         6.83 o                         
  -1  12   6          9.68         15.92         7.39 o                         
   0  12   6          1.86         10.28         6.80 o                         
 -13   1   7          0.79          9.15         5.58 o                         
 -12   1   7          0.00          2.80         5.23 o                         
 -11   1   7          0.17          3.33         4.19 o                         
 -10   1   7         11.56         11.79         3.55 o                         
  -9   1   7          0.13          3.22         3.36 o                         
  -8   1   7        258.71        257.08        10.66 o                         
  -7   1   7         10.25          9.19         3.67 o                         
  -6   1   7         39.23         38.07         3.28 o                         
  -5   1   7         41.17         42.90         3.32 o                         
  -4   1   7        112.52        120.20         3.57 o                         
  -3   1   7          5.30          6.08         3.44 o                         
  -2   1   7         41.32         34.93         3.81 o                         
  -1   1   7         18.74         20.40         3.57 o                         
   0   1   7         11.24         10.97         3.60 o                         
   1   1   7         56.15         58.58         3.86 o                         
   2   1   7         12.24         13.21         3.84 o                         
   3   1   7         90.05         84.42         4.04 o                         
   4   1   7         46.74         42.72         4.03 o                         
   5   1   7          0.12          3.17         6.06 o                         
   6   1   7          4.10          6.60         4.34 o                         
   7   1   7          0.86          4.60         6.11 o                         
 -13   2   7          6.68          4.53         5.84 o                         
 -12   2   7          0.11          6.51         5.21 o                         
 -11   2   7          4.38          7.55         4.40 o                         
 -10   2   7         62.08         57.78         3.64 o                         
  -9   2   7        112.40        121.22         6.42 o                         
  -8   2   7        118.40        118.48         3.71 o                         
  -7   2   7          0.50         -2.86         3.24 o                         
  -6   2   7        109.30        115.12         5.65 o                         
  -5   2   7         45.48         36.17         3.31 o                         
  -4   2   7         12.39         16.69         3.37 o                         
  -3   2   7        305.09        346.27         7.60 o                         
  -2   2   7         83.54         86.51         4.95 o                         
  -1   2   7          3.32          7.76         3.43 o                         
   0   2   7         16.24         23.59         3.70 o                         
   1   2   7        136.63        143.32         8.22 o                         
   2   2   7         69.58         76.56         4.06 o                         
   3   2   7          5.53          8.17         3.96 o                         
   4   2   7         11.58          9.71         3.95 o                         
   5   2   7         17.02         21.41         4.28 o                         
   6   2   7          2.30          0.66         4.16 o                         
   7   2   7          3.50          8.51         6.46 o                         
 -13   3   7          2.86          1.06         5.65 o                         
 -12   3   7          1.13          4.57         5.55 o                         
 -11   3   7          0.15         -0.05         4.42 o                         
 -10   3   7         48.27         49.96         3.72 o                         
  -9   3   7          0.23         -0.09         3.54 o                         
  -8   3   7        337.18        344.68        19.45 o                         
  -7   3   7         45.45         50.18         3.68 o                         
  -6   3   7         77.97         85.70         3.61 o                         
  -5   3   7          5.13          8.37         3.21 o                         
  -4   3   7          5.16          6.30         3.29 o                         
  -3   3   7          2.56          3.65         3.43 o                         
  -2   3   7          3.21          9.32         3.47 o                         
  -1   3   7          2.31          7.68         3.51 o                         
   0   3   7          3.24         10.26         3.77 o                         
   1   3   7         20.80         17.60         4.04 o                         
   2   3   7          1.84          0.61         4.01 o                         
   3   3   7         92.15         98.66         4.17 o                         
   4   3   7         42.20         32.02         4.01 o                         
   5   3   7          4.64          9.88         4.17 o                         
   6   3   7          5.02         11.69         5.02 o                         
 -13   4   7          0.00          5.68         6.39 o                         
 -12   4   7          8.04         16.10         5.84 o                         
 -11   4   7          3.64          4.56         4.21 o                         
 -10   4   7          1.86          6.10         4.34 o                         
  -9   4   7         14.94         16.80         3.71 o                         
  -8   4   7         21.44         28.92         3.70 o                         
  -7   4   7         65.73         60.83         3.80 o                         
  -6   4   7         37.10         34.43         3.40 o                         
  -5   4   7         48.26         50.34         3.53 o                         
  -4   4   7         27.19         23.58         3.53 o                         
  -3   4   7         70.79         84.61         3.64 o                         
  -2   4   7        237.10        268.98         5.75 o                         
  -1   4   7        185.06        184.63         5.55 o                         
   0   4   7          0.08          1.31         3.82 o                         
   1   4   7         17.98         21.93         3.85 o                         
   2   4   7         21.78         25.08         4.08 o                         
   3   4   7          0.16          4.40         4.05 o                         
   4   4   7         12.53         10.78         4.03 o                         
   5   4   7          0.26          1.09         3.96 o                         
   6   4   7          3.13          5.29         5.11 o                         
 -12   5   7          0.46          1.72         6.21 o                         
 -11   5   7          1.32          0.35         5.22 o                         
 -10   5   7         15.78         11.53         4.52 o                         
  -9   5   7          0.30          6.96         3.75 o                         
  -8   5   7         17.24         14.45         3.74 o                         
  -7   5   7         71.54         67.71         6.37 o                         
  -6   5   7          3.42          4.97         4.04 o                         
  -5   5   7          3.32          6.79         3.36 o                         
  -4   5   7         87.50         88.22         3.82 o                         
  -3   5   7          1.24          4.35         3.66 o                         
  -2   5   7          2.83          5.76         3.89 o                         
  -1   5   7          7.53         11.16         3.69 o                         
   0   5   7          4.06          7.19         3.82 o                         
   1   5   7         10.64         10.80         3.87 o                         
   2   5   7         18.48         19.69         3.97 o                         
   3   5   7          4.25          6.75         4.14 o                         
   4   5   7          0.05          3.13         4.12 o                         
   5   5   7          4.69          3.67         5.10 o                         
   6   5   7          0.32          5.07         5.49 o                         
 -12   6   7          1.69          9.09         6.38 o                         
 -11   6   7          0.13         -0.30         5.08 o                         
 -10   6   7          2.27          2.89         4.92 o                         
  -9   6   7          0.71         -0.51         4.67 o                         
  -8   6   7         42.14         35.25         3.70 o                         
  -7   6   7         72.43         57.43         3.81 o                         
  -6   6   7          8.55          9.96         3.67 o                         
  -5   6   7         80.99         81.73         4.01 o                         
  -4   6   7        101.18        103.59         3.99 o                         
  -3   6   7          0.60          6.07         3.67 o                         
  -2   6   7          3.01         14.84         3.78 o                         
  -1   6   7          3.20          5.44         3.96 o                         
   0   6   7         10.80         21.55         4.92 o                         
   1   6   7         12.86         11.75         3.95 o                         
   2   6   7          1.72          6.46         4.16 o                         
   3   6   7          0.92          5.87         4.10 o                         
   4   6   7          0.11         -1.29         4.39 o                         
   5   6   7          0.04          2.32         5.32 o                         
 -11   7   7         19.89         23.40         6.57 o                         
 -10   7   7          0.51          4.89         4.65 o                         
  -9   7   7          0.07          1.29         4.89 o                         
  -8   7   7          7.52          8.73         4.80 o                         
  -7   7   7         37.53         30.65         3.99 o                         
  -6   7   7         12.04         10.16         3.81 o                         
  -5   7   7        143.66        139.78         4.31 o                         
  -4   7   7         61.33         57.98         3.97 o                         
  -3   7   7          0.15         -2.12         3.66 o                         
  -2   7   7         17.29         14.54         3.87 o                         
  -1   7   7        132.64        136.84        11.51 o                         
   0   7   7         34.68         33.36         4.26 o                         
   1   7   7          0.34          5.92         6.00 o                         
   2   7   7          4.93          8.31         4.10 o                         
   3   7   7         23.47         26.97         4.36 o                         
   4   7   7          0.05          1.03         5.33 o                         
   5   7   7          0.09         -0.52         5.62 o                         
 -11   8   7          0.18          2.91         6.68 o                         
 -10   8   7          3.66          2.84         5.31 o                         
  -9   8   7          8.47          8.46         5.05 o                         
  -8   8   7          1.51          4.81         5.06 o                         
  -7   8   7          6.21          6.02         3.96 o                         
  -6   8   7         22.74         20.05         4.03 o                         
  -5   8   7         79.79         79.98         6.58 o                         
  -4   8   7        128.05        122.02         8.17 o                         
  -3   8   7          0.56          0.41         3.87 o                         
  -2   8   7         38.49         41.17         4.06 o                         
  -1   8   7          0.42          2.34         4.12 o                         
   0   8   7         72.46         72.75         4.39 o                         
   1   8   7          3.67          8.46         4.31 o                         
   2   8   7         28.78         36.40         4.62 o                         
   3   8   7          8.86          7.68         5.40 o                         
   4   8   7          0.28          5.01         5.68 o                         
 -10   9   7          0.29          7.08         5.76 o                         
  -9   9   7          1.76          4.56         5.55 o                         
  -8   9   7          0.01          2.22         5.92 o                         
  -7   9   7          0.21          6.01         5.16 o                         
  -6   9   7         34.51         21.15         5.20 o                         
  -5   9   7         11.96         12.18         4.17 o                         
  -4   9   7         58.56         53.22         4.35 o                         
  -3   9   7          0.01          5.16         3.83 o                         
  -2   9   7          1.97          7.50         4.09 o                         
  -1   9   7         17.41         20.87         4.29 o                         
   0   9   7          9.06          7.83         4.36 o                         
   1   9   7         14.83         13.40         4.51 o                         
   2   9   7          1.12         11.81         5.43 o                         
   3   9   7          9.45          6.93         5.89 o                         
  -9  10   7          0.69          4.82         6.45 o                         
  -8  10   7          2.11          5.19         5.76 o                         
  -7  10   7          0.88         12.46         5.71 o                         
  -6  10   7         15.78         12.48         5.17 o                         
  -5  10   7          3.99          9.70         5.00 o                         
  -4  10   7          0.23          3.53         4.26 o                         
  -3  10   7          2.17          9.29         4.12 o                         
  -2  10   7          0.32         -1.20         4.39 o                         
  -1  10   7         15.66         14.79         4.42 o                         
   0  10   7         31.40         31.19         6.00 o                         
   1  10   7          0.02          1.21         5.63 o                         
   2  10   7         11.44          8.00         6.05 o                         
  -7  11   7          0.46          2.82         5.76 o                         
  -6  11   7          0.53          8.82         5.68 o                         
  -5  11   7          0.00         -3.09         5.24 o                         
  -4  11   7          0.16          6.71         5.30 o                         
  -3  11   7          0.01          1.67         5.28 o                         
  -2  11   7          1.50          3.43         4.93 o                         
  -1  11   7          5.70          8.93         5.61 o                         
   0  11   7          9.72         10.34         6.00 o                         
   1  11   7         14.76         18.84         6.07 o                         
  -4  12   7          0.32          3.71         6.99 o                         
  -3  12   7          0.41          6.62         7.01 o                         
 -13   0   8          6.77         20.24         7.96 o                         
 -12   0   8          5.98         11.79         5.67 o                         
 -11   0   8          9.50         14.84         5.18 o                         
 -10   0   8         46.88         44.02         8.52 o                         
  -9   0   8        126.39        131.29         5.31 o                         
  -8   0   8        247.72        237.11        20.77 o                         
  -7   0   8         94.05         81.23         5.04 o                         
  -6   0   8         37.25         29.31         4.73 o                         
  -5   0   8          5.48          7.61         4.67 o                         
  -4   0   8          0.21          9.44         4.77 o                         
  -3   0   8        143.89        138.44         7.03 o                         
  -2   0   8          0.15          4.15         5.14 o                         
  -1   0   8         13.18         14.48         4.69 o                         
   0   0   8          1.57          3.05         5.13 o                         
   1   0   8          0.00          2.21         4.77 o                         
   2   0   8          1.39          7.64         5.64 o                         
   3   0   8          8.99         20.88         5.80 o                         
   4   0   8         86.06         73.72         6.04 o                         
   5   0   8         26.48         20.59         6.02 o                         
 -13   1   8          7.79         14.49        12.11 o                         
 -12   1   8          0.77          1.40         4.55 o                         
 -11   1   8          4.12         12.45         4.72 o                         
 -10   1   8          0.68         -2.26         3.60 o                         
  -9   1   8         26.20         28.79         4.31 o                         
  -8   1   8        171.11        180.66         9.54 o                         
  -7   1   8        299.59        307.47        12.08 o                         
  -6   1   8          0.15         -2.27         3.28 o                         
  -5   1   8          3.53          9.01         3.37 o                         
  -4   1   8         52.36         48.23         3.94 o                         
  -3   1   8          0.05          1.27         3.74 o                         
  -2   1   8          0.45          3.53         3.57 o                         
  -1   1   8          0.64          2.94         3.61 o                         
   0   1   8          0.02          3.88         3.64 o                         
   1   1   8          0.59          5.38         3.65 o                         
   2   1   8         37.06         34.51         4.06 o                         
   3   1   8          0.09          3.86         3.93 o                         
   4   1   8         36.05         33.62         4.33 o                         
   5   1   8          1.97          5.12         4.31 o                         
 -13   2   8          0.00         -0.86         5.97 o                         
 -12   2   8          0.71          2.68         4.75 o                         
 -11   2   8          0.34          9.02         3.78 o                         
 -10   2   8          3.44          4.34         3.84 o                         
  -9   2   8         22.90         23.23         3.53 o                         
  -8   2   8        102.45         98.78         4.28 o                         
  -7   2   8         12.91         14.86         3.36 o                         
  -6   2   8         33.59         39.30         3.64 o                         
  -5   2   8          6.53         10.40         3.40 o                         
  -4   2   8         35.74         34.65         3.63 o                         
  -3   2   8        217.34        257.39        11.83 o                         
  -2   2   8         48.45         42.15         3.69 o                         
  -1   2   8         74.03         82.52         8.38 o                         
   0   2   8          0.08          2.00         3.72 o                         
   1   2   8          1.07          8.59         3.81 o                         
   2   2   8          3.48          6.24         3.80 o                         
   3   2   8          5.21          8.01         5.06 o                         
   4   2   8         38.87         35.57         4.24 o                         
   5   2   8         29.93         33.36         4.51 o                         
 -13   3   8          6.01          9.69         5.93 o                         
 -12   3   8          5.87          6.80         4.82 o                         
 -11   3   8          4.22          3.84         3.72 o                         
 -10   3   8          3.04          8.59         3.71 o                         
  -9   3   8        209.00        196.91         3.96 o                         
  -8   3   8        391.52        381.59        17.08 o                         
  -7   3   8         87.34         82.45         3.52 o                         
  -6   3   8         92.85         86.17         4.04 o                         
  -5   3   8         37.53         36.19         3.58 o                         
  -4   3   8         35.09         32.21         3.46 o                         
  -3   3   8         64.43         68.67         4.35 o                         
  -2   3   8         39.79         38.63         3.69 o                         
  -1   3   8         22.64         26.15         3.72 o                         
   0   3   8         59.35         64.11         3.87 o                         
   1   3   8         34.26         38.92         3.96 o                         
   2   3   8         28.37         34.20         3.79 o                         
   3   3   8          6.48          4.74         4.23 o                         
   4   3   8          1.59          5.41         4.13 o                         
   5   3   8          1.38          3.23         4.09 o                         
 -13   4   8          3.27         11.37         6.13 o                         
 -12   4   8          0.04          3.38         4.79 o                         
 -11   4   8          2.00          6.65         4.59 o                         
 -10   4   8          7.67          9.88         3.57 o                         
  -9   4   8          6.00         12.07         3.72 o                         
  -8   4   8          2.64          3.07         3.40 o                         
  -7   4   8        170.72        160.05         6.51 o                         
  -6   4   8         23.31         26.87         3.67 o                         
  -5   4   8          7.07          5.39         3.61 o                         
  -4   4   8          6.01         13.35         4.38 o                         
  -3   4   8         41.81         43.68         3.67 o                         
  -2   4   8         49.48         49.99         3.79 o                         
  -1   4   8         24.81         34.62         4.19 o                         
   0   4   8          5.46          9.14         3.90 o                         
   1   4   8          3.28          4.34         3.64 o                         
   2   4   8          0.22          9.11         4.39 o                         
   3   4   8          5.64         10.06         4.02 o                         
   4   4   8          4.86          7.69         4.27 o                         
   5   4   8         11.56         11.22         4.20 o                         
 -12   5   8          0.30          3.16         5.02 o                         
 -11   5   8          0.52          0.97         4.88 o                         
 -10   5   8          0.00          1.01         5.22 o                         
  -9   5   8          5.90          3.46         3.62 o                         
  -8   5   8          1.21         -1.91         3.74 o                         
  -7   5   8          7.13         15.10         4.18 o                         
  -6   5   8         24.96         23.89         3.33 o                         
  -5   5   8         81.78         85.62         3.77 o                         
  -4   5   8          0.86          5.18         3.67 o                         
  -3   5   8          3.17          6.33         3.68 o                         
  -2   5   8          0.17          1.94         4.35 o                         
  -1   5   8          3.63          8.30         3.64 o                         
   0   5   8          6.90          4.91         3.73 o                         
   1   5   8          0.07          6.54         4.02 o                         
   2   5   8          5.52          1.54         4.14 o                         
   3   5   8          0.95          1.73         4.24 o                         
   4   5   8          1.24          4.12         4.54 o                         
 -12   6   8          0.74          3.60         5.49 o                         
 -11   6   8          2.70          4.32         4.95 o                         
 -10   6   8         10.58          8.21         4.81 o                         
  -9   6   8          1.33          0.69         3.83 o                         
  -8   6   8          1.06          3.57         3.74 o                         
  -7   6   8          9.81          1.34         3.75 o                         
  -6   6   8          0.64          7.79         3.59 o                         
  -5   6   8         32.12         33.02         3.74 o                         
  -4   6   8        118.51        122.76         6.81 o                         
  -3   6   8          1.03         10.48         4.45 o                         
  -2   6   8          5.40         12.59         3.82 o                         
  -1   6   8         40.89         46.65         4.26 o                         
   0   6   8          1.85          7.69         3.97 o                         
   1   6   8          0.51          2.86         4.01 o                         
   2   6   8          7.86          1.56         4.27 o                         
   3   6   8         13.00         11.87         4.31 o                         
   4   6   8          0.78          6.53         4.41 o                         
 -11   7   8          0.74          5.51         5.31 o                         
 -10   7   8          0.04          1.68         5.10 o                         
  -9   7   8          7.35         12.04         3.98 o                         
  -8   7   8          9.09          3.34         3.73 o                         
  -7   7   8          1.19          4.12         3.77 o                         
  -6   7   8        101.51         94.70         5.21 o                         
  -5   7   8         11.38         13.74         3.81 o                         
  -4   7   8         16.49         18.38         4.00 o                         
  -3   7   8          1.51          3.88         4.08 o                         
  -2   7   8         20.45         23.56         3.97 o                         
  -1   7   8         25.12         33.63         4.01 o                         
   0   7   8         26.45         30.03         5.57 o                         
   1   7   8          0.01          2.16         4.13 o                         
   2   7   8         26.14         29.92         4.64 o                         
   3   7   8          0.93          6.93         4.48 o                         
 -10   8   8          4.07          1.39         5.76 o                         
  -9   8   8          0.11          4.19         5.07 o                         
  -8   8   8          0.30          0.31         4.15 o                         
  -7   8   8          1.10          7.94         4.09 o                         
  -6   8   8         12.42          9.86         4.01 o                         
  -5   8   8          9.73          9.02         4.12 o                         
  -4   8   8        175.43        170.13        17.68 o                         
  -3   8   8          5.46          6.33         4.08 o                         
  -2   8   8          2.18          4.91         3.96 o                         
  -1   8   8         34.12         33.14         4.24 o                         
   0   8   8         19.97         27.06         4.59 o                         
   1   8   8          4.60          5.80         4.83 o                         
   2   8   8         25.07         15.26         4.56 o                         
   3   8   8         11.33          7.03         4.77 o                         
  -9   9   8         11.81         15.42         5.68 o                         
  -8   9   8          1.52          1.16         5.25 o                         
  -7   9   8         21.36         18.36         4.31 o                         
  -6   9   8          8.55         -0.67         4.31 o                         
  -5   9   8         56.68         49.43         4.42 o                         
  -4   9   8         23.38         26.23         4.46 o                         
  -3   9   8          2.52          3.55         4.23 o                         
  -2   9   8          0.40          3.76         4.11 o                         
  -1   9   8         29.60         30.10         4.35 o                         
   0   9   8         32.35         28.11         4.62 o                         
   1   9   8         10.46          5.28         4.63 o                         
   2   9   8          3.02         10.33         4.70 o                         
  -8  10   8          0.00          3.68         5.69 o                         
  -7  10   8          7.29          3.32         5.44 o                         
  -6  10   8          0.18          1.51         5.36 o                         
  -5  10   8          1.49          3.99         4.23 o                         
  -4  10   8         22.53         13.19         4.48 o                         
  -3  10   8          7.38          6.36         4.32 o                         
  -2  10   8          1.65          9.62         4.44 o                         
  -1  10   8          4.84          9.71         4.47 o                         
   0  10   8          0.13          2.11         4.65 o                         
  -5  11   8          2.70         -2.13         5.41 o                         
  -4  11   8          0.35          1.70         5.69 o                         
  -3  11   8          4.68          1.71         4.62 o                         
  -2  11   8          5.48          6.00         4.84 o                         
 -13   1   9          0.00          0.40         4.84 o                         
 -12   1   9          3.16          0.65         3.91 o                         
 -11   1   9          2.30          7.21         3.75 o                         
 -10   1   9          5.16          6.13         3.84 o                         
  -9   1   9         27.23         26.12         3.55 o                         
  -8   1   9         20.35         16.56         3.59 o                         
  -7   1   9         50.42         52.35         3.50 o                         
  -6   1   9          1.54          4.59         3.43 o                         
  -5   1   9         36.23         40.95         3.54 o                         
  -4   1   9          6.94          8.89         3.51 o                         
  -3   1   9          0.07          1.91         3.57 o                         
  -2   1   9         20.66         25.45         3.62 o                         
  -1   1   9         12.42         18.51         3.62 o                         
   0   1   9          0.33          8.72         3.69 o                         
   1   1   9          1.19         10.16         3.78 o                         
   2   1   9          5.01          7.63         3.72 o                         
   3   1   9          6.34          7.62         4.06 o                         
   4   1   9          0.07          4.01         4.35 o                         
 -13   2   9          6.75          7.19         4.83 o                         
 -12   2   9          6.65         18.74         4.03 o                         
 -11   2   9          0.01          5.32         3.66 o                         
 -10   2   9          0.16          2.07         3.66 o                         
  -9   2   9          3.49          2.98         3.72 o                         
  -8   2   9          2.67          8.19         5.30 o                         
  -7   2   9        179.34        188.37         6.62 o                         
  -6   2   9         27.02         25.86         3.66 o                         
  -5   2   9         19.06         21.13         4.33 o                         
  -4   2   9         26.18         28.75         3.56 o                         
  -3   2   9         20.55         23.32         3.57 o                         
  -2   2   9          0.43         -3.42         3.42 o                         
  -1   2   9          7.31         11.71         5.06 o                         
   0   2   9          2.57          1.88         3.80 o                         
   1   2   9          5.09         -2.23         3.89 o                         
   2   2   9         30.20         22.99         4.04 o                         
   3   2   9          0.05         -0.21         4.06 o                         
   4   2   9         26.87         21.60         5.18 o                         
 -12   3   9          0.03          4.03         4.02 o                         
 -11   3   9          0.25          5.42         3.71 o                         
 -10   3   9          0.18          4.59         3.78 o                         
  -9   3   9         13.36          7.06         4.09 o                         
  -8   3   9          0.98          3.21         3.67 o                         
  -7   3   9         64.36         61.88         3.57 o                         
  -6   3   9         17.21         12.57         4.12 o                         
  -5   3   9         63.18         64.10         4.28 o                         
  -4   3   9          2.81          7.67         3.31 o                         
  -3   3   9          2.36          2.89         3.51 o                         
  -2   3   9         48.76         58.14         5.06 o                         
  -1   3   9         58.16         51.38         3.90 o                         
   0   3   9         23.46         27.06         3.91 o                         
   1   3   9          4.04         -0.96         3.96 o                         
   2   3   9         13.19          7.44         4.07 o                         
   3   3   9         16.56         17.76         4.19 o                         
   4   3   9          0.03          2.31         4.21 o                         
 -12   4   9          4.51          9.25         4.79 o                         
 -11   4   9          5.04         11.58         4.01 o                         
 -10   4   9          0.42          4.12         3.85 o                         
  -9   4   9         30.48         27.14         3.92 o                         
  -8   4   9         15.41         14.17         3.79 o                         
  -7   4   9         17.41         16.63         3.38 o                         
  -6   4   9         52.91         47.42         4.69 o                         
  -5   4   9          3.93          3.78         3.62 o                         
  -4   4   9         25.88         27.03         3.46 o                         
  -3   4   9         46.45         49.20         3.77 o                         
  -2   4   9          5.84          5.41         4.04 o                         
  -1   4   9          0.08          6.93         3.76 o                         
   0   4   9          0.64          5.24         3.87 o                         
   1   4   9          0.15          0.66         3.86 o                         
   2   4   9          2.21          6.40         4.10 o                         
   3   4   9          0.81          5.10         4.12 o                         
 -12   5   9          0.29          6.61         4.76 o                         
 -11   5   9          0.80          2.71         4.04 o                         
 -10   5   9          5.06          5.71         3.91 o                         
  -9   5   9          1.10         -0.56         3.73 o                         
  -8   5   9          0.34          4.23         3.62 o                         
  -7   5   9          6.68         11.37         3.67 o                         
  -6   5   9         12.52         12.48         3.53 o                         
  -5   5   9          0.51          1.38         3.67 o                         
  -4   5   9          2.72          4.29         3.75 o                         
  -3   5   9          8.91          5.46         3.80 o                         
  -2   5   9          4.58          3.15         6.50 o                         
  -1   5   9          3.29         10.12         3.93 o                         
   0   5   9         21.08         13.96         3.96 o                         
   1   5   9          0.22         -0.74         4.05 o                         
   2   5   9          0.04          1.86         4.27 o                         
   3   5   9          1.35          1.27         4.27 o                         
 -11   6   9          0.19         -1.95         5.12 o                         
 -10   6   9          9.96         12.09         4.14 o                         
  -9   6   9          3.01          9.97         4.01 o                         
  -8   6   9          0.68         -0.55         4.39 o                         
  -7   6   9          5.24          1.28         3.82 o                         
  -6   6   9         47.32         46.05         3.90 o                         
  -5   6   9          0.06          6.79         3.81 o                         
  -4   6   9         13.25         15.78         3.91 o                         
  -3   6   9          0.02         -1.66         3.79 o                         
  -2   6   9          2.75          3.67         3.75 o                         
  -1   6   9          5.12          8.96         4.06 o                         
   0   6   9         26.27         29.62         4.20 o                         
   1   6   9          2.15          2.70         4.21 o                         
   2   6   9          0.30          6.61         4.32 o                         
 -10   7   9          0.07          3.80         5.04 o                         
  -9   7   9         10.28          8.76         4.08 o                         
  -8   7   9          7.44         10.32         4.18 o                         
  -7   7   9         11.29         11.69         3.92 o                         
  -6   7   9          6.02          3.65         4.02 o                         
  -5   7   9          0.01         -2.95         3.91 o                         
  -4   7   9         13.70         12.96         4.01 o                         
  -3   7   9         43.84         48.49         4.06 o                         
  -2   7   9          0.03          7.25         4.02 o                         
  -1   7   9         12.54          8.12         4.05 o                         
   0   7   9          2.39          3.01         4.94 o                         
   1   7   9         18.51         14.66         4.34 o                         
   2   7   9          2.99          7.51         4.46 o                         
  -9   8   9          0.12          4.05         4.35 o                         
  -8   8   9          0.22          0.46         4.27 o                         
  -7   8   9          3.04          6.86         4.16 o                         
  -6   8   9          8.24          7.82         3.99 o                         
  -5   8   9         16.80         22.64         4.06 o                         
  -4   8   9         51.87         49.86         6.97 o                         
  -3   8   9         53.43         49.00         4.09 o                         
  -2   8   9          0.59          1.15         4.08 o                         
  -1   8   9          7.85         13.50         4.45 o                         
   0   8   9         20.09         16.50         4.64 o                         
   1   8   9          3.50          7.14         4.66 o                         
  -8   9   9          0.00         -0.42         4.36 o                         
  -7   9   9          1.03         -1.40         4.91 o                         
  -6   9   9          1.67         -1.62         4.27 o                         
  -5   9   9         13.87         10.22         4.37 o                         
  -4   9   9          1.56          7.92         4.40 o                         
  -3   9   9          6.45          9.87         4.41 o                         
  -2   9   9          0.00          1.72         4.50 o                         
  -1   9   9          1.75          3.06         4.37 o                         
  -6  10   9          0.65          3.78         4.47 o                         
  -5  10   9         11.94          3.85         4.46 o                         
  -4  10   9          0.02         -2.90         4.41 o                         
  -3  10   9          6.93          7.55         4.59 o                         
 -12   0  10         11.78         18.83         5.80 o                         
 -11   0  10          0.56          6.86         5.50 o                         
 -10   0  10         18.43         19.36         5.42 o                         
  -9   0  10         16.44         21.76         5.26 o                         
  -8   0  10         57.11         45.45         5.24 o                         
  -7   0  10        142.47        142.54         5.43 o                         
  -6   0  10        129.62        121.81         6.12 o                         
  -5   0  10          4.52          5.92         4.51 o                         
  -4   0  10          0.00          3.15         5.22 o                         
  -3   0  10          2.11          2.82         4.83 o                         
  -2   0  10          7.18          5.38         5.33 o                         
  -1   0  10          0.16          4.29         8.06 o                         
   0   0  10          0.07          3.62         5.25 o                         
   1   0  10          0.03          7.77         5.19 o                         
   2   0  10          0.01          3.79        11.18 o                         
 -12   1  10          0.29          1.33         4.05 o                         
 -11   1  10          1.23         11.97         4.02 o                         
 -10   1  10          0.63          0.68         3.61 o                         
  -9   1  10         18.44         17.44         3.53 o                         
  -8   1  10        105.19        106.39         3.99 o                         
  -7   1  10         72.31         70.89         3.99 o                         
  -6   1  10         18.32         10.13         4.56 o                         
  -5   1  10         38.66         42.65         4.40 o                         
  -4   1  10          2.71          8.39         4.00 o                         
  -3   1  10         10.85          7.99         4.52 o                         
  -2   1  10         45.13         44.31         5.12 o                         
  -1   1  10          0.37          8.45         3.77 o                         
   0   1  10          9.86          9.60         3.71 o                         
   1   1  10          0.78          9.53         3.99 o                         
   2   1  10          0.28          8.53         4.17 o                         
 -12   2  10          1.25          1.06         4.03 o                         
 -11   2  10          6.28          7.88         3.72 o                         
 -10   2  10          0.05          8.11         3.79 o                         
  -9   2  10          0.16         -0.62         3.85 o                         
  -8   2  10         21.81         22.07         3.76 o                         
  -7   2  10        198.30        192.64         7.02 o                         
  -6   2  10         87.74         91.12         5.62 o                         
  -5   2  10          6.52         11.40         4.14 o                         
  -4   2  10         11.52          5.53         3.61 o                         
  -3   2  10          2.54          3.16         4.12 o                         
  -2   2  10          0.02          0.75         5.00 o                         
  -1   2  10          3.64          4.92         3.90 o                         
   0   2  10          0.05          2.57         4.05 o                         
   1   2  10          6.24          8.57         4.02 o                         
   2   2  10          2.38          3.88         4.10 o                         
 -12   3  10          0.56         -0.01         4.09 o                         
 -11   3  10          0.54          5.18         3.88 o                         
 -10   3  10          0.16          4.35         3.78 o                         
  -9   3  10          0.05         -2.53         3.74 o                         
  -8   3  10          5.17          5.44         3.76 o                         
  -7   3  10          1.12          5.60         3.73 o                         
  -6   3  10         53.71         50.56         5.17 o                         
  -5   3  10         24.42         19.27         3.68 o                         
  -4   3  10          0.22          3.98         3.48 o                         
  -3   3  10          2.54          7.65         3.71 o                         
  -2   3  10         42.88         45.57         3.97 o                         
  -1   3  10          8.82          7.26         3.92 o                         
   0   3  10         11.08         10.33         3.96 o                         
   1   3  10          0.00          1.44         5.69 o                         
   2   3  10          0.28         -2.08         5.75 o                         
 -11   4  10          1.09          3.41         4.08 o                         
 -10   4  10          3.16          6.44         4.68 o                         
  -9   4  10          3.81          2.28         4.03 o                         
  -8   4  10         51.15         43.09         3.83 o                         
  -7   4  10         33.00         29.07         4.14 o                         
  -6   4  10          3.80         11.70         3.70 o                         
  -5   4  10          0.54         -0.23         3.73 o                         
  -4   4  10          1.89          5.56         3.64 o                         
  -3   4  10          3.74          9.48         3.74 o                         
  -2   4  10          4.71          6.23         3.66 o                         
  -1   4  10          2.07          3.72         4.37 o                         
   0   4  10          0.35          0.13         4.11 o                         
   1   4  10         10.09         16.17         4.34 o                         
   2   4  10          2.24         -1.62         5.59 o                         
 -11   5  10          2.06          7.24         4.01 o                         
 -10   5  10          0.08          7.29         4.16 o                         
  -9   5  10         11.80         13.43         4.00 o                         
  -8   5  10          3.04         10.43         3.70 o                         
  -7   5  10          0.01          2.19         3.56 o                         
  -6   5  10         48.26         50.09         4.06 o                         
  -5   5  10          1.16          6.58         3.90 o                         
  -4   5  10          0.60         -3.90         3.90 o                         
  -3   5  10          2.02          1.95         3.86 o                         
  -2   5  10          0.15          1.44         3.84 o                         
  -1   5  10          8.32          7.71         3.95 o                         
   0   5  10          2.87          4.87         4.15 o                         
   1   5  10          0.02          9.99         4.22 o                         
 -10   6  10          0.04          4.94         4.13 o                         
  -9   6  10          0.58         -0.39         4.13 o                         
  -8   6  10          6.47          8.84         4.06 o                         
  -7   6  10          7.50         10.64         3.92 o                         
  -6   6  10          0.64          2.77         3.85 o                         
  -5   6  10         27.43         25.93         4.07 o                         
  -4   6  10         28.82         29.54         7.08 o                         
  -3   6  10          0.74         -1.07         3.97 o                         
  -2   6  10          6.74          2.78         4.10 o                         
  -1   6  10          2.77         10.39         4.24 o                         
   0   6  10          5.59         12.00         4.34 o                         
  -9   7  10          5.96          6.93         4.25 o                         
  -8   7  10          0.03         10.72         4.20 o                         
  -7   7  10          0.26          5.92         4.16 o                         
  -6   7  10          0.00         -3.51         4.22 o                         
  -5   7  10          7.00         11.78         4.08 o                         
  -4   7  10          8.71          6.01         4.00 o                         
  -3   7  10         44.97         52.14         9.13 o                         
  -2   7  10          0.01          3.40         4.24 o                         
  -1   7  10          4.03          4.38         4.77 o                         
   0   7  10          9.04         11.44         4.51 o                         
  -8   8  10          0.54          1.96         4.34 o                         
  -7   8  10          0.13         -2.37         4.21 o                         
  -6   8  10          8.09          7.80         4.34 o                         
  -5   8  10          6.74          6.23         4.12 o                         
  -4   8  10          3.29          5.07         4.27 o                         
  -3   8  10          3.68          5.39         6.61 o                         
  -2   8  10          5.96          0.91         4.47 o                         
 -11   1  11          4.04         -3.30         4.02 o                         
 -10   1  11          1.71          4.13         3.72 o                         
  -9   1  11          0.10          5.54         3.76 o                         
  -8   1  11          1.18         -0.23         3.64 o                         
  -7   1  11          0.59         -1.62         3.75 o                         
  -6   1  11         16.75         21.12         3.68 o                         
  -5   1  11          7.16          8.79         3.84 o                         
  -4   1  11          0.96         11.20         3.84 o                         
  -3   1  11          7.52          5.59         3.67 o                         
  -2   1  11          2.21          6.18         3.94 o                         
  -1   1  11          0.06          2.27         3.99 o                         
   0   1  11          0.22          3.70         4.06 o                         
 -11   2  11          0.43          7.24         4.10 o                         
 -10   2  11          1.18         12.19         3.92 o                         
  -9   2  11          6.05          8.05         3.80 o                         
  -8   2  11          5.87          8.35         3.83 o                         
  -7   2  11          0.04          4.91         3.79 o                         
  -6   2  11         33.45         32.55         4.52 o                         
  -5   2  11          4.72          8.46         3.77 o                         
  -4   2  11         29.83         28.86         4.79 o                         
  -3   2  11          0.06          0.54         3.81 o                         
  -2   2  11          1.47         14.01         3.97 o                         
  -1   2  11          5.79          1.11         3.94 o                         
   0   2  11          9.83          3.65         4.16 o                         
 -11   3  11          3.22          6.26         4.12 o                         
 -10   3  11          0.33          3.71         4.08 o                         
  -9   3  11          0.15         -0.49         3.92 o                         
  -8   3  11          2.75          9.61         3.85 o                         
  -7   3  11          7.07         11.27         3.98 o                         
  -6   3  11         13.50          7.06         3.82 o                         
  -5   3  11         24.48         21.96         3.82 o                         
  -4   3  11          1.00          0.58         3.84 o                         
  -3   3  11          0.23          4.56         4.06 o                         
  -2   3  11          0.89          5.46         3.81 o                         
  -1   3  11          1.63          6.09         4.11 o                         
   0   3  11          0.17          3.44         4.18 o                         
 -10   4  11          0.00         -2.38         4.28 o                         
  -9   4  11          1.03          5.94         3.80 o                         
  -8   4  11          4.09         10.24         3.84 o                         
  -7   4  11          1.05          1.32         3.77 o                         
  -6   4  11          0.40          2.80         4.14 o                         
  -5   4  11          1.44          0.73         3.66 o                         
  -4   4  11          4.91          2.74         3.82 o                         
  -3   4  11          1.41         -0.01         3.96 o                         
  -2   4  11          1.22          2.86         4.03 o                         
  -1   4  11          1.58         -1.07         4.12 o                         
  -9   5  11          0.66          7.07         4.16 o                         
  -8   5  11          7.72          9.59         4.06 o                         
  -7   5  11         10.74          3.96         3.78 o                         
  -6   5  11          0.77          3.91         4.07 o                         
  -5   5  11         17.63         14.88         4.91 o                         
  -4   5  11          0.46         -1.61         4.20 o                         
  -3   5  11          4.46          2.94         4.44 o                         
  -2   5  11          3.09          5.16         3.96 o                         
  -1   5  11          4.49          3.01         4.22 o                         
  -8   6  11          6.80          8.35         4.08 o                         
  -7   6  11          4.79          7.06         4.17 o                         
  -6   6  11          5.28          6.38         4.27 o                         
  -5   6  11          0.04          4.83         4.09 o                         
  -4   6  11          0.11         -1.35         4.36 o                         
  -3   6  11          0.22          5.29         4.16 o                         
  -2   6  11          7.72          2.32         4.50 o                         
  -7   7  11          0.14         -0.46         4.34 o                         
  -6   7  11          4.60          7.75         4.39 o                         
  -5   7  11          8.91          8.93         4.23 o                         
  -4   7  11          0.59          3.92         4.23 o                         
  -9   0  12          1.89         -0.18         5.50 o                         
  -8   0  12          3.55         -2.94         5.19 o                         
  -7   0  12         92.24         73.41         6.10 o                         
  -6   0  12         14.41         18.40        15.72 o                         
  -5   0  12         11.34         19.06         6.36 o                         
  -4   0  12         21.07         21.86         5.83 o                         
  -3   0  12          0.31          3.10         5.29 o                         
  -2   0  12          3.46          4.59         5.81 o                         
  -9   1  12          4.24         10.19         4.04 o                         
  -8   1  12         14.25          8.79         3.95 o                         
  -7   1  12          0.56          4.23         4.06 o                         
  -6   1  12         77.30         66.27         4.31 o                         
  -5   1  12         31.81         31.83         4.21 o                         
  -4   1  12          1.29          6.97         4.03 o                         
  -3   1  12          4.21          6.56         3.76 o                         
  -2   1  12          2.06         -4.00         4.00 o                         
  -9   2  12          0.28          6.23         4.08 o                         
  -8   2  12          1.61          1.89         3.89 o                         
  -7   2  12          5.03          0.68         3.86 o                         
  -6   2  12          1.44          2.22         4.15 o                         
  -5   2  12          0.74          2.91         3.81 o                         
  -4   2  12         13.18         12.89         4.02 o                         
  -3   2  12          0.05          3.39         3.93 o                         
  -9   3  12          0.57          0.64         4.17 o                         
  -8   3  12          0.45          2.08         3.96 o                         
  -7   3  12         14.83         10.91         4.23 o                         
  -6   3  12         26.30         11.53         3.85 o                         
  -5   3  12         12.02         20.54         4.06 o                         
  -4   3  12          0.19          2.58         4.05 o                         
  -3   3  12          1.07          4.23         4.13 o                         
  -8   4  12          1.09          1.76         4.16 o                         
  -7   4  12          6.02          3.73         4.13 o                         
  -6   4  12          0.00         -3.05         4.07 o                         
  -5   4  12         23.59         13.04         4.20 o                         
  -4   4  12          2.01          7.15         3.94 o                         
                                                                                
